# Supplementary material for: Integrating status-neutral and targeted HIV testing in Zimbabwe: A complementary strategy
Source: PLoS One. 2025 Feb 24;20(2):e0302803. doi: 10.1371/journal.pone.0302803 (PMC11849839; doi:10.1371/journal.pone.0302803)
Supplement: S1 File — (XLSX) [file pone.0302803.s001.xlsx]

## Sheet: Tested
<= 2 months, Male	<= 2 months, Female	3 - 12 months, Male	3 - 12 months, Female	13 - 24 months, Male	13 - 24 months, Female	Male, 25 - 59 months	Female, 25 - 59 months	5 - 9 Years, Male	5 - 9 Years, Female	Male, 10 - 14 Years	Female, 10 - 14 Years	15 - 19 Years, Male	15 - 19 Years, Female	20 - 24 Years, Male	20 - 24 Years, Female	25 - 29 Years, Male	25 - 29 Years, Female	Male, 30 - 34 Years	Female, 30 - 34 Years	Male, 35 - 39 Years	Female, 35 - 39 Years	Male, 40 - 44 Years	Female, 40 - 44 Years	Male, 45 - 49 Years	Female, 45 - 49 Years	50 Years +, Male	50 Years +, Female	Total
9	6	9	9	1	1	1	0	2	0	3	3	0	49	11	75	9	50	3	37	6	14	4	6	2	7	3	7	327
5	4	8	10	4	3	7	5	5	4	4	4	3	44	10	76	8	58	8	55	5	30	4	7	1	1	5	11	389
11	9	9	6	4	7	1	1	1	2	1	2	3	53	5	92	14	70	7	36	1	21	2	8	4	6	4	8	388
12	6	9	9	2	5	3	2	3	1	3	5	2	41	7	56	6	46	4	30	0	14	1	9	1	3	1	4	285
9	8	11	11	1	5	3	3	1	1	2	1	2	52	6	85	10	61	1	32	5	22	2	11	1	5	3	2	356
2	10	5	5	3	8	1	0	2	1	0	1	5	48	5	89	13	58	13	40	6	24	3	9	2	5	7	5	370
10	9	11	16	5	3	5	1	1	0	0	4	2	72	11	117	8	91	6	53	4	18	7	13	1	2	5	7	482
11	9	5	6	7	5	4	2	2	4	0	2	1	66	15	116	10	86	8	55	5	30	7	10	2	4	1	7	480
6	4	7	8	2	3	3	5	1	3	0	0	0	60	10	89	14	68	4	41	7	29	3	6	2	5	4	8	392
6	4	6	5	4	5	4	2	3	4	2	6	0	82	8	88	16	80	13	51	6	23	5	11	3	3	2	5	447
2	5	0	2	1	6	5	3	0	2	3	2	1	64	9	102	8	64	3	47	6	28	7	6	5	4	1	7	393
1	2	7	3	3	7	4	3	1	0	1	1	1	42	11	102	10	55	5	39	4	20	5	9	3	5	4	3	351
0	0	0	1	3	1	2	1	2	1	0	0	1	15	6	34	11	33	8	14	4	9	2	4	0	3	2	4	161
5	1	1	3	3	1	1	1	2	1	3	5	1	28	9	36	6	25	6	17	4	13	2	3	2	2	6	2	189
1	1	0	2	2	2	2	2	4	3	1	0	2	25	13	44	13	36	7	20	5	7	3	9	1	3	4	3	215
0	0	1	4	1	3	1	0	1	2	0	11	2	10	5	28	7	20	6	12	9	10	3	4	4	3	3	6	156
0	0	0	0	2	1	1	0	1	1	0	3	4	15	4	33	8	27	4	18	6	12	8	4	2	2	7	4	167
1	1	1	1	2	2	0	0	1	0	0	0	1	21	1	29	5	21	2	16	2	4	1	7	0	2	5	5	131
0	0	2	5	1	3	1	0	0	0	2	3	3	22	6	27	11	24	14	18	10	18	4	5	2	1	5	7	194
2	8	0	0	2	0	0	2	0	0	0	0	0	15	2	37	6	17	6	17	4	14	6	4	2	2	4	10	160
2	1	0	0	4	2	0	2	0	0	0	0	1	15	4	35	6	33	6	15	5	9	0	6	4	2	4	2	158
7	2	0	0	2	4	0	1	1	1	2	2	0	30	7	43	5	34	3	20	5	14	3	7	2	1	1	5	202
0	0	0	0	2	1	0	5	1	1	3	1	2	16	3	48	7	31	5	21	5	18	4	7	2	0	6	4	193
0	1	0	1	1	0	3	0	1	1	0	1	1	16	2	33	11	26	8	28	4	12	1	2	1	2	4	4	164
0	0	0	0	0	0	0	0	0	0	0	0	0	0	0	0	0	0	0	0	0	0	0	0	0	0	0	0	0
0	0	0	0	0	0	0	0	0	0	0	0	0	0	0	0	0	0	0	0	0	0	0	0	0	0	0	0	0
0	0	0	0	0	0	0	0	0	0	0	0	0	0	0	0	0	0	0	0	0	0	0	0	0	0	0	0	0
0	0	0	0	0	0	0	0	0	0	0	0	0	0	0	0	0	0	0	0	0	0	0	0	0	0	0	0	0
0	0	0	0	0	0	0	0	0	0	0	0	0	0	0	0	0	0	0	0	0	0	0	0	0	0	0	0	0
0	0	0	0	0	0	0	0	0	0	0	0	0	0	0	0	0	0	0	0	0	0	0	0	0	0	0	0	0
0	0	0	0	0	0	0	0	0	0	0	0	0	0	0	0	0	0	0	0	0	0	0	0	0	0	0	0	0
0	0	0	0	0	0	0	0	0	0	0	0	0	0	0	0	0	0	0	0	0	0	0	0	0	0	0	0	0
0	0	0	0	0	0	0	0	0	0	0	0	0	0	0	0	0	0	0	0	0	0	0	0	0	0	0	0	0
0	0	0	0	0	0	0	0	0	0	0	0	0	0	0	0	0	0	0	0	0	0	0	0	0	0	0	0	0
0	0	0	0	0	0	0	0	0	0	0	0	0	0	0	0	0	0	0	0	0	0	0	0	0	0	0	0	0
0	0	0	0	0	0	0	0	0	0	0	0	0	0	0	0	0	0	0	0	0	0	0	0	0	0	0	0	0
4	0	1	2	1	4	0	0	1	0	1	1	1	38	7	80	6	58	7	32	4	21	8	8	0	2	4	4	295
4	5	7	1	0	3	0	2	0	0	0	0	0	45	5	81	6	58	3	38	1	14	2	7	0	1	4	5	292
10	3	0	1	4	3	1	1	0	0	1	1	0	48	4	90	2	50	1	39	2	20	1	7	3	0	2	0	294
3	2	3	1	4	1	0	0	1	1	0	1	2	22	6	64	12	37	7	28	4	20	3	6	1	5	5	1	240
2	0	0	0	3	2	0	0	1	0	0	1	1	49	7	88	7	54	5	38	5	24	3	7	2	2	6	6	313
0	1	1	0	3	0	6	0	2	2	0	1	0	24	0	69	7	41	6	29	8	16	4	3	1	4	1	0	229
1	2	1	1	0	2	1	0	0	0	1	0	4	34	9	54	5	37	6	31	8	10	1	2	1	2	1	4	218
4	3	2	1	2	2	3	1	0	0	2	1	1	36	3	66	5	36	5	29	4	18	6	6	1	0	4	3	244
1	0	3	8	1	3	1	2	0	1	0	1	0	24	0	48	5	39	0	24	1	12	2	4	1	2	0	2	185
3	0	0	1	4	3	0	1	0	1	3	0	1	27	1	50	3	44	8	23	4	7	1	5	2	1	0	3	196
4	2	0	1	3	1	2	0	0	0	0	0	0	31	2	43	2	30	1	11	2	15	2	8	1	3	1	5	170
0	0	3	0	3	1	1	3	3	4	0	1	0	31	3	55	7	39	3	40	2	10	3	6	0	0	4	3	225
0	0	0	0	0	0	0	0	0	0	0	0	0	0	0	0	0	0	0	0	0	0	0	0	0	0	0	0	0
0	0	0	0	0	0	0	0	0	0	0	0	0	0	0	0	0	0	0	0	0	0	0	0	0	0	0	0	0
0	0	0	0	0	0	0	0	0	0	0	0	0	0	0	0	0	0	0	0	0	0	0	0	0	0	0	0	0
0	0	0	0	0	0	0	0	0	0	0	0	0	0	0	0	0	0	0	0	0	0	0	0	0	0	0	0	0
0	0	0	0	0	0	0	0	0	0	0	0	0	0	0	0	0	0	0	0	0	0	0	0	0	0	0	0	0
0	0	0	0	0	0	0	0	0	0	0	0	0	0	0	0	0	0	0	0	0	0	0	0	0	0	0	0	0
0	0	0	0	0	0	0	0	0	0	0	0	0	0	0	0	0	0	0	0	0	0	0	0	0	0	0	0	0
0	0	0	0	0	0	0	0	0	0	0	0	0	0	0	0	0	0	0	0	0	0	0	0	0	0	0	0	0
0	0	0	0	0	0	0	0	0	0	0	0	0	0	0	0	0	0	0	0	0	0	0	0	0	0	0	0	0
0	0	0	0	0	0	0	0	0	0	0	0	0	0	0	0	0	0	0	0	0	0	0	0	0	0	0	0	0
0	0	0	0	0	0	0	0	0	0	0	0	0	0	0	0	0	0	0	0	0	0	0	0	0	0	0	0	0
0	0	0	0	0	0	0	0	0	0	0	0	0	0	0	0	0	0	0	0	0	0	0	0	0	0	0	0	0
3	2	10	8	2	5	0	2	0	1	1	2	1	42	8	59	9	44	7	30	4	17	3	7	0	1	1	0	269
5	4	2	1	3	5	2	0	8	3	3	4	3	22	5	46	4	33	1	23	4	18	2	3	1	1	5	4	215
0	3	4	4	1	2	2	1	0	1	1	0	3	39	5	74	4	48	3	29	3	14	1	11	5	2	3	1	264
3	3	5	3	1	2	0	0	0	0	0	2	1	30	4	48	0	41	0	28	2	17	1	5	1	2	5	1	205
2	0	2	2	0	2	1	1	0	4	0	1	1	31	2	56	10	33	3	29	1	15	0	3	1	1	6	1	208
3	2	2	5	6	3	0	1	2	0	0	2	1	49	9	56	6	40	5	30	3	13	2	5	1	1	1	1	249
5	3	0	3	4	5	1	4	1	1	2	3	2	42	4	64	6	41	9	21	4	28	2	6	1	1	10	6	279
1	6	6	1	2	2	2	3	1	0	0	2	0	34	3	65	5	41	8	41	3	17	1	4	1	0	6	1	256
0	3	3	1	3	7	1	0	1	0	0	2	10	47	7	67	4	47	4	25	4	21	4	6	0	2	5	2	276
2	3	1	4	3	3	0	2	0	1	0	3	0	43	5	51	2	42	2	24	2	18	2	3	1	0	2	2	221
4	2	6	6	5	8	3	1	1	0	0	3	0	55	5	64	7	37	8	27	2	15	5	5	0	0	3	1	273
2	1	0	1	3	3	1	0	0	0	1	1	0	47	6	51	6	37	5	35	5	14	2	7	1	3	5	2	239
0	0	0	1	1	4	1	0	0	1	0	1	0	10	2	25	0	22	1	8	2	8	2	3	1	1	2	1	97
0	0	1	1	2	5	1	0	0	0	1	0	0	22	0	25	2	26	0	10	2	13	3	2	0	1	3	1	121
4	2	5	5	3	3	0	1	0	1	0	3	0	15	4	29	2	24	2	24	3	8	0	5	1	0	2	1	147
0	2	0	0	3	1	0	0	0	0	1	2	0	12	0	29	2	15	2	17	3	9	4	7	0	2	4	2	117
1	0	1	0	0	0	0	0	1	0	0	1	0	12	3	24	3	22	3	20	4	9	0	1	1	2	3	2	113
2	7	1	1	3	2	1	0	0	0	0	2	0	9	4	34	6	25	3	13	3	6	1	4	1	1	5	2	136
4	0	3	3	4	4	0	1	0	2	0	0	0	6	1	25	2	18	4	20	5	5	2	4	1	2	5	9	130
1	4	4	4	4	0	0	0	1	0	1	1	8	25	4	32	7	20	3	11	8	12	4	4	1	1	6	4	170
0	1	0	3	3	0	0	0	2	1	0	1	10	15	6	26	9	15	6	7	2	6	2	5	2	0	5	3	130
0	0	0	0	2	3	0	0	2	3	1	1	0	15	3	37	1	12	2	8	3	4	4	4	0	1	3	5	114
0	5	4	1	2	0	0	2	2	2	0	1	3	11	8	22	4	7	4	10	4	7	3	3	1	0	4	1	111
0	1	4	0	6	0	1	1	0	2	6	2	2	14	2	18	4	10	0	6	0	3	2	3	0	0	3	2	92
0	4	1	1	1	0	1	1	3	0	2	4	0	22	5	40	8	31	2	19	2	15	1	3	3	0	1	1	171
4	3	1	1	2	1	1	1	1	2	1	2	1	19	1	33	4	31	3	16	3	8	1	3	0	1	3	2	149
0	1	0	1	2	3	1	1	1	0	0	1	2	18	4	20	5	23	3	15	1	14	2	2	0	0	3	1	124
0	2	0	0	2	3	0	1	0	0	0	0	2	10	2	19	2	11	1	11	1	13	1	1	1	0	1	0	84
0	1	0	1	0	1	0	1	1	0	1	2	0	12	6	30	0	12	4	10	2	11	2	4	0	0	1	0	102
0	1	0	0	5	3	0	0	1	1	0	1	2	25	1	25	5	15	2	13	2	9	0	5	0	2	3	1	122
0	1	1	0	1	3	1	4	1	1	4	5	0	20	1	42	6	33	3	21	3	8	2	4	1	0	3	1	170
0	1	0	2	1	2	1	4	0	2	2	1	1	34	4	53	8	21	3	16	0	15	2	7	3	2	1	2	188
1	0	0	0	2	1	2	0	0	2	1	1	1	27	4	44	5	27	3	14	3	14	2	2	1	0	6	2	165
0	0	0	0	0	0	1	0	4	2	1	4	1	26	2	37	0	30	4	18	3	13	0	3	1	2	3	5	160
0	1	0	0	0	3	2	1	3	2	0	3	1	40	6	43	4	40	3	13	4	17	2	4	3	0	2	3	200
0	0	0	0	3	9	0	0	1	1	2	1	2	19	1	40	7	33	5	22	2	12	2	7	2	0	3	1	175
0	0	4	0	3	2	2	0	0	0	0	1	1	16	4	35	4	30	4	20	5	14	4	3	1	1	5	2	161
0	0	1	0	4	5	1	2	1	3	0	1	7	15	7	30	7	46	6	16	2	13	3	6	2	2	3	2	185
0	0	2	3	3	5	0	2	0	1	1	1	1	16	2	33	6	32	2	17	4	10	2	8	1	3	6	2	163
0	0	0	0	1	3	1	0	2	1	1	0	0	7	2	26	8	16	3	12	3	11	3	7	0	1	2	2	112
0	0	0	0	1	7	0	0	0	0	1	3	0	7	0	25	3	25	5	14	1	8	1	2	0	5	2	3	113
0	0	2	3	2	4	1	1	1	1	2	1	3	20	4	43	7	32	2	18	5	17	5	6	2	2	6	5	195
2	5	2	0	1	1	0	1	0	0	0	0	1	14	2	29	2	25	4	13	2	9	1	3	1	1	2	5	126
0	3	1	3	0	5	0	2	1	1	3	1	0	17	8	33	3	30	6	11	3	11	1	6	3	2	4	9	167
1	0	7	2	2	2	0	0	0	0	0	1	1	11	2	28	6	19	2	19	3	11	1	2	0	0	3	3	126
0	0	7	3	3	2	1	2	1	3	0	2	0	20	5	47	6	26	2	11	6	11	4	4	2	1	3	7	179
0	1	3	4	0	3	0	3	0	1	1	0	0	16	3	35	4	25	2	12	2	6	0	5	3	2	1	1	133
0	0	0	0	4	0	3	0	0	1	0	0	0	10	2	35	4	21	6	6	4	8	2	3	3	2	2	1	117
0	0	0	0	0	2	1	0	0	0	0	1	1	5	1	4	1	10	1	3	2	1	2	0	1	0	0	0	36
0	0	2	1	0	0	1	0	1	0	0	3	1	1	1	6	2	1	1	7	3	3	0	1	0	0	0	0	35
0	3	0	0	0	0	1	0	1	1	0	0	0	1	1	5	1	5	0	2	4	1	2	1	0	2	3	2	36
0	1	0	0	0	0	1	0	0	0	0	0	0	2	0	7	0	10	2	4	2	2	1	2	0	0	0	1	35
3	2	1	1	0	0	1	0	0	0	0	0	0	4	0	4	1	6	0	2	1	3	0	0	0	0	0	0	29
1	1	0	2	1	2	0	0	0	1	0	1	0	1	0	12	0	5	2	4	2	5	1	3	4	2	2	0	52
0	2	0	0	1	1	0	1	1	0	0	0	2	10	4	23	9	15	6	11	2	6	5	3	4	0	3	2	111
1	2	1	1	0	0	0	0	0	0	0	0	1	9	2	8	2	9	5	10	8	6	2	6	2	1	4	1	81
1	0	1	1	0	0	1	1	0	0	1	0	0	7	1	12	4	14	2	6	3	6	2	0	2	1	4	3	73
0	0	0	0	1	2	3	3	1	0	2	2	0	3	3	22	4	15	5	15	4	10	7	1	0	1	0	2	106
3	1	3	1	1	2	0	0	0	0	1	1	1	12	2	17	3	13	6	11	1	3	1	2	1	0	0	0	86
0	0	0	0	1	0	0	0	0	0	0	1	0	8	0	6	1	0	2	7	2	5	3	2	1	0	1	3	43
2	5	4	5	1	5	1	2	2	2	1	1	0	27	2	35	6	21	5	22	7	13	4	2	4	3	6	2	190
10	5	4	4	0	1	3	1	1	1	1	3	0	15	3	50	1	30	1	15	2	12	4	3	2	2	5	3	182
3	5	2	9	3	2	3	3	2	2	0	2	1	22	6	47	9	23	11	21	0	13	1	4	2	0	7	1	204
0	2	2	2	3	0	1	1	1	1	0	0	0	23	1	36	4	28	3	20	2	6	3	0	0	1	1	4	145
2	4	3	0	5	0	0	1	0	0	1	0	0	19	6	40	4	28	7	21	8	17	2	5	1	0	4	5	183
1	5	2	5	0	1	0	2	1	0	0	1	0	23	3	32	6	37	5	27	1	5	2	4	1	2	4	4	174
2	3	4	4	3	8	2	3	2	2	2	3	2	20	4	39	2	20	6	21	2	14	1	3	3	2	1	3	181
3	5	2	0	0	3	1	3	1	0	2	0	2	26	10	43	4	37	4	30	7	14	2	5	2	1	3	3	213
2	2	5	2	2	3	1	3	0	0	0	1	0	25	3	41	5	41	6	24	3	9	2	8	3	0	3	5	199
2	1	1	4	0	3	1	0	0	0	2	4	1	19	9	36	9	28	8	21	5	8	4	6	0	6	4	4	186
3	0	2	3	2	8	5	1	1	1	2	1	1	29	7	43	11	43	5	34	3	21	4	2	6	3	2	3	246
1	1	1	2	6	2	1	1	0	3	1	5	1	24	4	38	6	29	10	27	2	12	1	5	1	2	2	2	190
0	0	6	5	3	0	0	0	1	1	0	3	2	23	1	55	2	45	2	28	2	21	1	3	1	1	2	2	210
12	8	10	18	7	2	0	1	0	1	1	1	1	30	4	53	5	38	3	19	4	22	0	4	1	3	2	2	252
7	4	6	6	2	4	1	1	3	1	0	2	0	40	6	73	3	42	3	34	3	19	1	5	0	2	0	1	269
0	0	1	0	1	5	0	0	0	0	0	1	0	23	3	51	3	28	1	22	5	12	2	1	1	1	0	1	162
8	11	10	11	3	3	0	1	1	0	0	0	1	25	5	52	4	26	5	23	3	14	0	1	1	0	3	3	214
5	8	6	6	5	7	2	1	0	1	0	1	1	32	4	70	2	34	6	28	4	7	1	5	0	3	2	0	241
5	4	6	2	8	4	0	0	1	0	0	2	1	21	1	50	3	49	4	30	5	8	0	4	0	0	6	3	217
2	6	17	4	1	5	0	0	0	3	0	1	15	33	18	61	5	37	7	42	6	23	5	11	1	1	2	1	307
1	2	4	2	0	6	2	3	1	1	0	2	3	32	5	56	4	43	2	32	2	23	2	2	2	4	3	3	242
6	3	5	3	8	10	0	1	1	1	3	0	4	29	3	58	3	42	3	20	1	15	1	3	3	4	4	5	239
7	6	5	6	6	6	0	1	2	1	2	0	1	21	7	66	4	47	3	32	4	20	3	7	1	2	4	2	266
0	0	0	0	5	4	0	0	1	0	0	3	2	29	8	51	8	41	4	37	6	18	2	5	2	0	5	4	235
0	0	0	0	7	4	1	0	0	1	1	1	0	39	3	85	5	50	4	38	4	28	3	7	1	4	3	2	291
11	13	6	10	1	1	0	0	0	0	0	2	1	51	5	20	6	49	4	36	3	15	3	12	1	0	0	0	250
0	0	0	2	2	2	2	0	0	1	0	2	0	72	5	123	10	79	4	52	7	28	4	4	4	1	4	2	410
0	0	0	0	6	8	0	0	0	0	1	2	0	41	5	79	4	72	4	43	4	30	6	9	4	5	0	3	326
0	0	1	1	4	2	0	1	1	0	0	1	0	52	6	91	8	65	5	53	7	26	8	10	3	5	11	14	375
0	0	0	0	2	2	0	0	1	0	0	3	3	50	16	126	12	76	10	51	11	27	7	15	1	11	10	12	446
0	0	0	0	4	4	0	0	0	1	0	0	1	54	8	113	12	72	15	52	7	36	9	19	7	11	12	20	457
0	0	1	0	5	4	0	1	0	3	0	0	1	57	7	88	14	56	8	50	7	23	5	13	2	0	2	2	349
0	0	0	0	3	5	2	1	1	3	0	3	12	41	10	86	10	59	10	46	1	32	5	6	2	4	4	1	347
0	0	0	0	3	4	0	2	6	2	1	1	1	49	8	92	7	69	1	32	9	31	4	7	7	5	8	7	356
0	0	1	0	3	7	1	0	1	1	0	0	0	43	4	97	7	50	8	43	3	20	2	6	2	0	2	4	305
0	0	0	0	0	0	0	0	0	0	0	0	0	53	6	87	10	62	6	43	6	27	2	12	3	6	7	12	342
0	0	0	0	1	0	0	0	1	1	1	3	2	31	2	48	4	39	7	26	1	13	2	4	0	1	1	32	220
0	0	0	0	1	1	1	1	1	3	0	3	1	27	0	70	7	42	3	35	4	18	3	7	1	7	2	2	240
0	0	0	0	6	2	1	1	1	2	0	2	1	28	6	80	3	38	1	22	1	17	3	2	3	2	1	3	226
1	0	0	0	0	2	1	0	0	0	0	2	2	26	8	41	4	48	0	19	2	14	6	5	1	2	2	5	191
0	0	0	0	0	0	1	0	0	0	0	0	0	29	6	45	5	27	4	29	4	15	2	4	0	1	2	2	176
0	0	0	0	3	2	2	1	0	2	0	2	0	29	3	59	2	38	0	26	1	9	2	5	2	4	2	1	195
0	0	0	0	0	2	1	3	1	1	0	2	1	24	4	32	2	27	4	17	3	5	4	4	0	1	0	3	141
0	0	0	0	3	1	2	0	0	2	1	1	1	26	7	46	8	37	2	18	3	19	2	5	2	1	2	5	194
0	0	0	0	1	3	0	0	0	3	0	3	4	40	6	51	2	28	3	27	3	9	1	0	1	0	1	3	189
0	0	1	0	1	2	0	2	2	1	1	0	1	21	3	36	3	22	1	14	4	10	2	3	1	2	11	3	147
0	0	0	0	1	1	1	1	0	1	2	1	0	35	6	42	3	29	5	33	5	15	3	3	1	3	4	3	198
0	0	0	1	3	2	2	0	0	0	1	0	0	15	5	30	7	20	3	11	1	12	3	3	1	1	8	3	132
1	2	1	2	1	0	0	0	0	0	0	0	0	24	4	42	2	21	2	16	0	12	2	3	1	0	2	2	140
4	1	2	3	2	1	0	0	0	0	0	2	0	26	6	30	3	25	2	17	5	9	2	5	2	0	1	2	150
2	3	0	1	3	3	1	0	2	0	0	0	0	22	5	45	1	34	3	26	1	17	0	4	1	1	0	0	175
1	1	1	2	3	1	1	0	0	2	1	0	3	18	1	28	2	20	2	17	4	13	1	2	0	1	1	0	126
0	0	1	0	1	0	0	1	0	0	0	0	0	10	4	41	3	21	1	24	3	11	3	4	1	2	0	0	131
4	3	3	0	1	2	0	1	2	1	0	1	0	11	7	35	2	18	10	7	8	3	1	0	0	0	0	4	124
4	2	5	5	1	1	0	1	0	1	1	1	0	19	3	38	4	27	1	13	2	12	1	3	0	1	2	1	149
3	0	1	4	4	4	0	2	1	2	3	0	0	26	2	42	5	36	3	26	1	18	1	8	2	1	2	0	197
2	1	2	2	4	1	1	0	2	1	2	0	4	18	3	48	3	24	4	21	2	11	0	5	0	3	4	1	169
0	2	1	2	2	4	0	2	1	2	0	1	1	14	4	38	5	22	5	12	1	12	1	2	0	1	7	0	142
4	0	0	0	0	1	0	1	0	1	2	0	1	11	2	20	4	23	4	23	1	15	2	3	2	0	1	5	126
0	0	0	0	0	1	0	1	0	0	0	1	0	13	0	39	5	15	2	12	3	7	2	4	0	0	4	1	110
0	0	0	0	0	0	0	0	0	0	0	0	0	0	0	0	0	0	0	0	0	0	0	0	0	0	0	0	0
0	0	0	0	0	0	0	0	0	0	0	0	0	0	0	0	0	0	0	0	0	0	0	0	0	0	0	0	0
0	0	0	0	0	0	0	0	0	0	0	0	0	0	0	0	0	0	0	0	0	0	0	0	0	0	0	0	0
0	0	0	0	0	0	0	0	0	0	0	0	0	0	0	0	0	0	0	0	0	0	0	0	0	0	0	0	0
0	0	0	0	0	0	0	0	0	0	0	0	0	0	0	0	0	0	0	0	0	0	0	0	0	0	0	0	0
0	0	0	0	0	0	0	0	0	0	0	0	0	0	0	0	0	0	0	0	0	0	0	0	0	0	0	0	0
0	0	0	0	0	0	0	0	0	0	0	0	0	0	0	0	0	0	0	0	0	0	0	0	0	0	0	0	0
0	0	0	0	0	0	0	0	0	0	0	0	0	0	0	0	0	0	0	0	0	0	0	0	0	0	0	0	0
0	0	0	0	0	0	0	0	0	0	0	0	0	0	0	0	0	0	0	0	0	0	0	0	0	0	0	0	0
0	0	0	0	0	0	0	0	0	0	0	0	0	0	0	0	0	0	0	0	0	0	0	0	0	0	0	0	0
0	0	0	0	0	0	0	0	0	0	0	0	0	0	0	0	0	0	0	0	0	0	0	0	0	0	0	0	0
0	0	0	0	0	0	0	0	0	0	0	0	0	0	0	0	0	0	0	0	0	0	0	0	0	0	0	0	0
0	0	0	0	0	0	0	0	0	0	0	0	1	0	0	1	5	2	1	3	3	1	2	0	1	0	1	0	21
0	0	0	0	0	0	0	0	0	0	0	0	0	0	1	2	1	2	2	2	4	3	2	0	1	0	1	0	21
0	0	0	0	0	0	0	0	0	0	0	0	0	1	2	2	7	8	11	3	3	6	2	1	1	0	1	0	48
0	0	0	0	0	0	0	1	0	0	0	1	0	0	7	2	0	1	2	1	1	2	1	0	1	0	1	0	21
0	0	0	0	0	0	0	0	0	0	0	0	1	1	0	5	4	2	1	4	4	6	3	0	2	0	2	0	35
0	0	0	0	0	0	0	0	0	0	0	0	0	1	2	2	2	3	0	1	4	0	3	0	2	0	1	0	21
0	0	0	0	0	0	0	0	0	0	0	0	0	1	1	3	1	4	1	2	4	1	1	0	0	0	1	0	20
0	0	0	0	1	0	0	0	0	0	0	0	1	2	3	3	5	4	3	8	1	2	2	1	3	0	1	0	40
0	0	0	0	0	1	0	0	0	0	0	0	0	0	5	6	6	4	5	4	4	3	1	2	0	0	0	2	43
0	0	0	0	0	0	0	0	0	0	0	0	0	2	3	5	1	2	4	2	4	0	0	0	0	0	0	0	23
0	0	0	0	0	0	0	0	0	0	0	0	1	0	0	4	2	3	1	0	1	2	1	0	0	0	0	0	15
0	0	0	0	0	0	0	0	0	0	0	0	0	2	2	3	2	2	4	6	2	2	1	0	0	1	2	0	29
0	0	0	0	0	0	0	0	10	0	0	0	0	0	0	1	0	0	0	0	1	0	0	2	0	0	0	0	14
0	0	0	1	0	0	0	0	0	0	0	0	0	0	1	1	0	1	1	1	0	0	0	0	0	0	0	0	6
1	1	0	0	1	0	0	0	0	1	0	0	0	0	0	1	1	2	0	0	0	0	0	0	1	0	0	0	9
0	0	0	0	0	0	0	0	0	0	0	0	0	1	0	0	0	1	0	0	0	1	0	0	0	0	0	0	3
1	0	0	0	0	0	0	0	0	1	0	0	1	0	0	0	0	0	1	1	0	0	0	0	0	0	2	0	7
0	0	0	0	0	0	0	0	0	0	0	0	0	0	1	0	1	0	1	0	0	0	0	0	0	0	0	0	3
0	0	0	0	0	0	0	0	0	0	0	0	0	0	0	0	0	0	0	0	0	0	0	1	0	0	1	0	2
0	0	1	0	0	0	0	0	0	0	0	0	0	0	0	0	0	1	1	1	1	0	1	0	0	0	0	0	6
0	0	0	0	0	0	1	0	0	0	0	0	0	0	1	0	1	1	0	1	0	0	1	1	0	0	0	0	7
0	0	0	1	1	0	0	0	0	0	0	0	0	1	0	0	0	0	0	1	0	0	0	0	0	0	1	0	5
0	0	0	0	0	0	0	0	1	0	0	0	0	0	0	1	0	0	0	0	0	0	0	0	0	0	0	0	2
0	0	0	0	0	0	0	0	0	0	0	0	0	0	0	0	0	0	0	0	0	0	0	0	0	0	0	0	0
0	0	0	0	0	0	0	0	0	0	0	0	0	0	0	0	0	0	0	0	0	0	0	0	0	0	0	0	0
0	0	0	0	0	0	0	0	0	0	0	0	0	0	0	0	0	0	0	0	0	0	0	0	0	0	0	0	0
0	0	0	0	0	0	0	0	0	0	0	0	0	0	0	0	0	0	0	0	0	0	0	0	0	0	0	0	0
0	0	0	0	0	0	0	0	0	0	0	0	0	0	0	0	0	0	0	0	0	0	0	0	0	0	0	0	0
0	0	0	0	0	0	0	0	0	0	0	0	0	0	0	0	0	0	0	0	0	0	0	0	0	0	0	0	0
0	0	0	0	0	0	0	0	0	0	0	0	0	0	0	0	0	0	0	0	0	0	0	0	0	0	0	0	0
0	0	0	0	0	0	0	0	0	0	0	0	0	0	0	0	0	0	0	0	0	0	0	0	0	0	0	0	0
0	0	0	0	0	0	0	0	0	0	0	0	0	0	0	0	0	0	0	0	0	0	0	0	0	0	0	0	0
0	0	0	0	0	0	0	0	0	0	0	0	0	0	0	0	0	0	0	0	0	0	0	0	0	0	0	0	0
0	0	0	0	0	0	0	0	0	0	0	0	0	0	0	0	0	0	0	0	0	0	0	0	0	0	0	0	0
0	0	0	0	0	0	0	0	0	0	0	0	0	0	0	0	0	0	0	0	0	0	0	0	0	0	0	0	0
0	0	0	0	0	0	0	0	0	0	0	0	0	0	0	0	0	0	0	0	0	0	0	0	0	0	0	0	0
0	0	0	0	0	0	0	0	0	0	0	0	0	0	0	0	0	0	0	0	0	0	0	0	0	0	0	0	0
0	0	0	0	0	0	0	0	0	0	0	0	0	0	0	0	0	0	0	0	0	0	0	0	0	0	0	0	0
0	0	0	0	0	0	0	0	0	0	0	0	0	0	0	0	0	0	0	0	0	0	0	0	0	0	0	0	0
0	0	0	0	0	0	0	0	0	0	0	0	0	0	0	0	0	0	0	0	0	0	0	0	0	0	0	0	0
0	0	0	0	0	0	0	0	0	0	0	0	0	0	0	0	0	0	0	0	0	0	0	0	0	0	0	0	0
0	0	0	0	0	0	0	0	0	0	0	0	0	0	0	0	0	0	0	0	0	0	0	0	0	0	0	0	0
0	0	0	0	0	0	0	0	0	0	0	0	0	0	0	0	0	0	0	0	0	0	0	0	0	0	0	0	0
0	0	0	0	0	0	0	0	0	0	0	0	0	0	0	0	0	0	0	0	0	0	0	0	0	0	0	0	0
0	0	0	0	0	0	0	0	0	0	0	0	0	0	0	0	0	0	0	0	0	0	0	0	0	0	0	0	0
0	0	0	0	0	0	0	0	0	0	0	0	0	0	0	0	0	0	0	0	0	0	0	0	0	0	0	0	0
0	0	0	0	0	0	0	0	0	0	0	0	0	0	0	0	0	0	0	0	0	0	0	0	0	0	0	0	0
0	0	0	0	0	0	0	0	0	0	0	0	0	0	0	0	0	0	0	0	0	0	0	0	0	0	0	0	0
0	0	0	0	0	0	0	0	0	0	0	0	0	0	0	0	0	0	0	0	0	0	0	0	0	0	0	0	0
0	0	0	0	0	0	0	0	0	0	0	0	0	0	0	0	0	0	0	0	0	0	0	0	0	0	0	0	0
0	0	0	0	0	0	0	0	0	0	0	0	0	0	0	0	0	0	0	0	0	0	0	0	0	0	0	0	0
0	0	0	0	0	0	0	0	0	0	0	0	0	0	0	0	0	0	0	0	0	0	0	0	0	0	0	0	0
0	0	0	0	0	0	0	0	0	0	0	0	0	0	0	0	0	0	0	0	0	0	0	0	0	0	0	0	0
0	0	0	0	0	0	0	0	0	0	0	0	0	0	0	0	0	0	0	0	0	0	0	0	0	0	0	0	0
0	0	0	0	0	0	0	0	0	0	0	0	0	0	0	0	0	0	0	0	0	0	0	0	0	0	0	0	0
0	0	0	0	0	0	0	0	0	0	0	0	0	0	0	0	0	0	0	0	0	0	0	0	0	0	0	0	0
0	0	0	0	0	0	0	0	0	0	0	0	0	0	0	0	0	0	0	0	0	0	0	0	0	0	0	0	0
0	0	0	0	0	0	0	0	0	0	0	0	0	0	0	0	0	0	0	0	0	0	0	0	0	0	0	0	0
0	0	0	0	0	0	0	0	0	0	0	0	0	0	0	0	0	0	0	0	0	0	0	0	0	0	0	0	0
0	0	0	0	0	0	0	0	0	0	0	0	0	0	0	0	0	0	0	0	0	0	0	0	0	0	0	0	0
0	0	0	0	0	0	0	0	0	0	0	0	0	0	0	0	0	0	0	0	0	0	0	0	0	0	0	0	0
0	0	0	0	0	0	0	0	0	0	0	0	0	0	0	0	0	0	0	0	0	0	0	0	0	0	0	0	0
0	0	0	0	0	0	0	0	0	0	0	0	0	0	0	0	0	0	0	0	0	0	0	0	0	0	0	0	0
0	0	0	0	0	0	0	0	0	0	0	0	0	0	0	0	0	0	0	0	0	0	0	0	0	0	0	0	0
0	0	0	0	0	0	0	0	0	0	0	0	0	0	0	0	0	0	0	0	0	0	0	0	0	0	0	0	0
0	0	0	0	0	0	0	0	0	0	0	0	0	0	0	0	0	0	0	0	0	0	0	0	0	0	0	0	0
0	0	0	0	0	0	0	0	0	0	0	0	0	0	0	0	0	0	0	0	0	0	0	0	0	0	0	0	0
0	0	0	0	0	0	0	0	0	0	0	0	0	0	0	0	0	0	0	0	0	0	0	0	0	0	0	0	0
0	0	0	0	0	0	0	0	0	0	0	0	0	0	0	0	0	0	0	0	0	0	0	0	0	0	0	0	0
0	0	0	0	0	0	0	0	0	0	0	0	0	0	0	0	0	0	0	0	0	0	0	0	0	0	0	0	0
0	0	0	0	0	0	0	0	0	0	0	0	0	0	0	0	0	0	0	0	0	0	0	0	0	0	0	0	0
0	0	0	0	0	0	0	0	0	0	0	0	0	0	0	0	0	0	0	0	0	0	0	0	0	0	0	0	0
0	0	0	0	0	0	0	0	0	0	0	0	0	0	0	0	0	0	0	0	0	0	0	0	0	0	0	0	0
0	0	0	0	0	0	0	0	0	0	0	0	0	0	0	0	0	0	0	0	0	0	0	0	0	0	0	0	0
0	0	0	0	0	0	0	0	0	0	0	0	0	0	0	0	0	0	0	0	0	0	0	0	0	0	0	0	0
0	0	0	0	0	0	0	0	0	0	0	0	0	0	0	0	0	0	0	0	0	0	0	0	0	0	0	0	0
0	0	0	0	0	0	0	0	0	0	0	0	0	0	0	0	0	0	0	0	0	0	0	0	0	0	0	0	0
0	0	0	0	0	0	0	0	0	0	0	0	0	0	0	0	0	0	0	0	0	0	0	0	0	0	0	0	0
0	0	0	0	0	0	0	0	0	0	0	0	0	0	0	0	0	0	0	0	0	0	0	0	0	0	0	0	0
0	0	0	0	0	0	0	0	0	0	0	0	0	0	0	0	0	0	0	0	0	0	0	0	0	0	0	0	0
0	0	0	0	0	0	0	0	0	0	0	0	0	0	0	0	0	0	0	0	0	0	0	0	0	0	0	0	0
0	0	0	0	0	0	0	0	0	0	0	0	0	0	0	0	0	0	0	0	0	0	0	0	0	0	0	0	0
0	0	0	0	0	0	0	0	0	0	0	0	0	0	0	0	0	0	0	0	0	0	0	0	0	0	0	0	0
0	0	0	0	0	0	0	0	0	0	0	0	0	0	0	0	0	0	0	0	0	0	0	0	0	0	0	0	0
0	0	0	0	0	0	0	0	0	0	0	0	0	0	0	0	0	0	0	0	0	0	0	0	0	0	0	0	0
0	0	0	0	0	0	0	0	0	0	0	0	0	0	0	0	0	0	0	0	0	0	0	0	0	0	0	0	0
0	0	0	0	0	0	0	0	0	0	0	0	0	0	0	0	0	0	0	0	0	0	0	0	0	0	0	0	0
0	0	0	0	0	0	0	0	0	0	0	0	0	0	0	0	0	0	0	0	0	0	0	0	0	0	0	0	0
0	0	0	0	0	0	0	0	0	0	0	0	0	0	0	0	0	0	0	0	0	0	0	0	0	0	0	0	0
0	0	0	0	0	0	0	0	0	0	0	0	0	0	0	0	0	0	0	0	0	0	0	0	0	0	0	0	0
0	0	0	0	0	0	0	0	0	0	0	0	0	0	0	0	0	0	0	0	0	0	0	0	0	0	0	0	0
0	0	0	0	0	0	0	0	0	0	0	0	0	0	0	0	0	0	0	0	0	0	0	0	0	0	0	0	0
0	0	0	0	0	0	0	0	0	0	0	0	0	0	0	0	0	0	0	0	0	0	0	0	0	0	0	0	0
0	0	0	0	0	0	0	0	0	0	0	0	0	0	0	0	0	0	0	0	0	0	0	0	0	0	0	0	0
0	0	0	0	0	0	0	0	0	0	0	0	0	0	0	0	0	0	0	0	0	0	0	0	0	0	0	0	0
0	0	0	0	0	0	0	0	0	0	0	0	0	0	0	0	0	0	0	0	0	0	0	0	0	0	0	0	0
0	0	0	0	0	0	0	0	0	0	0	0	0	0	0	0	0	0	0	0	0	0	0	0	0	0	0	0	0
0	0	0	0	0	0	0	0	0	0	0	0	0	0	0	0	0	0	0	0	0	0	0	0	0	0	0	0	0
0	0	0	0	0	0	0	0	0	0	0	0	0	0	0	0	0	0	0	0	0	0	0	0	0	0	0	0	0
0	0	0	0	0	0	0	0	0	0	0	0	0	0	0	0	0	0	0	0	0	0	0	0	0	0	0	0	0
0	0	0	0	0	0	0	0	0	0	0	0	0	0	0	0	0	0	0	0	0	0	0	0	0	0	0	0	0
0	0	0	0	0	0	0	0	0	0	0	0	0	0	0	0	0	0	0	0	0	0	0	0	0	0	0	0	0
0	0	0	0	0	0	0	0	0	0	0	0	0	0	0	0	0	0	0	0	0	0	0	0	0	0	0	0	0
0	0	0	0	0	0	0	0	0	0	0	0	0	0	0	0	0	0	0	0	0	0	0	0	0	0	0	0	0
0	0	0	0	0	0	0	0	0	0	0	0	0	0	0	0	0	0	0	0	0	0	0	0	0	0	0	0	0
0	0	0	0	0	0	0	0	0	0	0	0	0	0	0	0	0	0	0	0	0	0	0	0	0	0	0	0	0
0	0	0	0	0	0	0	0	0	0	0	0	0	0	0	0	0	0	0	0	0	0	0	0	0	0	0	0	0
0	0	0	0	0	0	0	0	0	0	0	0	0	0	0	0	0	0	0	0	0	0	0	0	0	0	0	0	0
0	0	0	0	0	0	0	0	0	0	0	0	0	0	0	0	0	0	0	0	0	0	0	0	0	0	0	0	0
0	0	0	0	0	0	0	0	0	0	0	0	0	0	0	0	0	0	0	0	0	0	0	0	0	0	0	0	0
0	0	0	0	0	0	0	0	0	0	0	0	0	0	0	0	0	0	0	0	0	0	0	0	0	0	0	0	0
0	0	0	0	0	0	0	0	0	0	0	0	0	0	0	0	0	0	0	0	0	0	0	0	0	0	0	0	0
0	0	0	0	0	0	0	0	0	0	0	0	0	0	0	0	0	0	0	0	0	0	0	0	0	0	0	0	0
0	0	0	0	0	0	0	0	0	0	0	0	0	0	0	0	0	0	0	0	0	0	0	0	0	0	0	0	0
0	0	0	0	0	0	0	0	0	0	0	0	0	0	0	0	0	0	0	0	0	0	0	0	0	0	0	0	0
0	0	0	0	0	0	0	0	0	0	0	0	0	0	0	0	0	0	0	0	0	0	0	0	0	0	0	0	0
0	0	0	0	0	0	0	0	0	0	0	0	0	0	0	0	0	0	0	0	0	0	0	0	0	0	0	0	0
0	0	0	0	0	0	0	0	0	0	0	0	0	0	0	0	0	0	0	0	0	0	0	0	0	0	0	0	0
0	0	0	0	0	0	0	0	0	0	0	0	0	0	0	0	0	0	0	0	0	0	0	0	0	0	0	0	0
0	0	0	0	0	0	0	0	0	0	0	0	0	0	0	0	0	0	0	0	0	0	0	0	0	0	0	0	0
0	1	0	1	1	4	1	3	0	0	1	1	0	17	1	32	0	21	0	20	0	16	2	0	0	4	1	3	130
0	0	4	5	4	2	1	4	0	0	0	1	0	18	2	38	3	31	2	22	1	9	3	3	1	0	2	4	160
0	0	0	1	2	7	1	1	0	0	0	0	2	14	2	29	3	38	3	19	2	11	1	11	0	3	2	4	156
0	0	2	2	2	7	0	1	0	0	0	3	0	16	0	32	0	29	1	15	3	7	1	2	1	2	1	5	132
1	3	0	4	1	0	0	1	0	0	1	0	0	12	2	29	1	18	4	14	3	13	1	3	0	1	2	6	120
3	3	4	4	3	2	1	0	1	0	0	0	1	12	2	24	0	29	0	13	1	8	1	6	0	4	1	1	124
0	5	11	0	2	2	2	2	0	1	1	0	15	11	21	19	21	9	10	9	15	4	2	3	1	1	2	1	170
3	4	0	3	2	1	1	2	0	1	2	1	0	15	1	37	3	37	1	17	3	14	0	7	1	2	3	3	164
0	0	0	0	2	1	0	0	1	2	0	0	0	13	2	26	0	11	1	16	4	15	0	3	1	3	2	0	103
0	0	0	0	2	0	1	1	0	1	0	1	0	8	1	23	0	21	2	20	3	16	4	8	1	1	1	1	116
0	0	0	0	0	1	0	0	0	0	0	1	1	9	2	20	1	18	1	19	3	8	1	2	1	1	1	2	92
0	0	0	0	0	0	0	1	0	0	0	0	0	20	2	22	2	10	1	11	2	14	1	2	1	2	2	1	94
0	0	0	0	0	0	0	0	0	0	0	0	0	0	0	0	0	0	0	0	0	0	0	0	0	0	0	0	0
0	0	0	0	0	0	0	0	0	0	0	0	0	0	0	0	0	0	0	0	0	0	0	0	0	0	0	0	0
0	0	0	0	0	0	0	0	0	0	0	0	0	0	0	0	0	0	0	0	0	0	0	0	0	0	0	0	0
0	0	0	0	0	0	0	0	0	0	0	0	0	0	0	0	0	0	0	0	0	0	0	0	0	0	0	0	0
0	0	0	0	0	0	0	0	0	0	0	0	0	0	0	0	0	0	0	0	0	0	0	0	0	0	0	0	0
0	0	0	0	0	0	0	0	0	0	0	0	0	0	0	0	0	0	0	0	0	0	0	0	0	0	0	0	0
0	0	0	0	0	0	0	0	0	0	0	0	0	0	0	0	0	0	0	0	0	0	0	0	0	0	0	0	0
0	0	0	0	0	0	0	0	0	0	0	0	0	0	0	0	0	0	0	0	0	0	0	0	0	0	0	0	0
0	0	0	0	0	0	0	0	0	0	0	0	0	0	0	0	0	0	0	0	0	0	0	0	0	0	0	0	0
0	0	0	0	0	0	0	0	0	0	0	0	0	0	0	0	0	0	0	0	0	0	0	0	0	0	0	0	0
0	0	0	0	0	0	0	0	0	0	0	0	0	0	0	0	0	0	0	0	0	0	0	0	0	0	0	0	0
0	0	0	0	0	0	0	0	0	0	0	0	0	0	0	0	0	0	0	0	0	0	0	0	0	0	0	0	0
9	4	1	4	2	4	2	0	0	0	0	0	1	6	7	25	7	14	4	19	1	6	1	5	1	1	4	4	132
3	2	3	1	0	0	0	4	1	1	2	0	0	10	1	26	4	19	3	8	4	8	0	3	2	1	6	3	115
5	3	2	0	3	5	2	1	0	0	0	0	0	20	4	17	5	10	3	14	3	15	2	2	0	2	2	3	123
0	0	0	0	2	2	0	0	0	1	0	1	0	8	0	26	6	18	2	16	0	4	0	4	0	1	1	1	93
0	0	0	0	2	1	0	0	0	0	0	0	0	10	3	22	2	14	4	9	5	11	2	5	5	2	0	2	99
1	2	2	4	1	2	1	1	0	1	1	2	0	13	3	22	5	21	0	11	3	5	1	6	2	4	2	1	117
3	2	8	3	1	3	0	0	0	0	0	0	0	12	2	20	3	11	0	13	4	7	1	6	0	0	3	3	105
3	3	5	3	2	4	3	1	0	0	1	2	0	5	3	18	2	21	4	7	3	8	4	3	1	2	1	5	114
3	1	4	0	3	3	3	0	0	1	0	0	1	7	2	25	6	10	1	13	5	5	0	1	3	1	2	2	102
3	1	4	0	3	3	3	1	0	2	0	0	1	7	2	25	6	10	1	13	5	5	0	1	3	1	2	2	104
1	0	1	1	1	0	1	0	0	0	0	1	1	13	6	10	5	22	4	7	3	5	2	6	2	1	2	5	100
0	0	0	1	4	1	3	0	0	2	0	0	2	7	1	10	4	10	5	5	6	2	1	4	4	3	2	3	80
0	0	0	0	0	0	0	0	0	0	0	0	0	0	0	0	0	0	0	0	0	0	0	0	0	0	0	0	0
0	0	0	0	0	0	0	0	0	0	0	0	0	0	0	0	0	0	0	0	0	0	0	0	0	0	0	0	0
0	0	0	0	0	0	0	0	0	0	0	0	0	0	0	0	0	0	0	0	0	0	0	0	0	0	0	0	0
0	0	0	0	0	0	0	0	0	0	0	0	0	0	0	0	0	0	0	0	0	0	0	0	0	0	0	0	0
0	0	0	0	0	0	0	0	0	0	0	0	0	0	0	0	0	0	0	0	0	0	0	0	0	0	0	0	0
0	0	0	0	0	0	0	0	0	0	0	0	0	0	0	0	0	0	0	0	0	0	0	0	0	0	0	0	0
0	0	0	0	0	0	0	0	0	0	0	0	0	0	0	0	0	0	0	0	0	0	0	0	0	0	0	0	0
0	0	0	0	0	0	0	0	0	0	0	0	0	0	0	0	0	0	0	0	0	0	0	0	0	0	0	0	0
0	0	0	0	0	0	0	0	0	0	0	0	0	0	0	0	0	0	0	0	0	0	0	0	0	0	0	0	0
0	0	0	0	0	0	0	0	0	0	0	0	0	0	0	0	0	0	0	0	0	0	0	0	0	0	0	0	0
0	0	0	0	0	0	0	0	0	0	0	0	0	0	0	0	0	0	0	0	0	0	0	0	0	0	0	0	0
0	0	0	0	0	0	0	0	0	0	0	0	0	0	0	0	0	0	0	0	0	0	0	0	0	0	0	0	0
0	0	0	0	0	0	0	0	0	0	0	0	0	0	0	2	0	4	0	1	0	0	0	0	0	0	0	0	7
0	0	0	0	0	0	0	0	0	0	0	0	0	0	3	6	0	5	0	2	1	0	0	0	0	0	0	0	17
0	0	0	0	0	0	0	0	0	0	0	0	0	0	0	3	0	4	2	1	1	0	0	0	0	0	0	0	11
0	0	0	0	0	0	0	0	0	0	0	0	0	0	0	0	0	0	0	0	0	0	0	0	0	0	0	0	0
0	0	0	0	0	0	0	0	0	0	0	0	0	0	0	8	1	3	0	3	0	0	0	0	0	0	0	0	15
0	0	0	0	0	0	0	0	0	0	0	0	0	0	0	4	0	3	1	0	0	0	0	0	0	0	0	0	8
0	0	0	0	0	0	0	0	0	0	0	0	0	0	1	1	1	0	0	1	0	0	0	0	0	0	0	0	4
0	0	0	0	0	0	0	0	0	0	0	0	0	0	0	0	0	0	0	0	0	0	0	0	0	0	0	0	0
0	0	0	0	0	0	0	0	0	0	0	0	0	1	1	5	3	4	0	1	0	0	0	1	0	0	0	0	16
0	0	0	0	0	0	0	0	0	0	0	0	0	0	0	1	1	0	0	1	0	0	0	0	0	0	0	0	3
0	0	0	0	0	0	0	0	0	0	0	0	0	0	2	7	0	3	0	0	0	0	0	0	0	0	0	0	12
0	0	0	0	0	0	0	0	0	0	0	0	0	0	0	1	0	0	1	1	1	1	1	0	0	0	0	0	6
0	0	0	0	0	0	0	0	0	0	0	0	0	0	0	0	0	0	0	0	0	0	0	0	0	0	0	0	0
0	0	0	0	0	0	0	0	0	0	0	0	0	0	0	0	0	0	0	0	0	0	0	0	0	0	0	0	0
0	0	0	0	0	0	0	0	0	0	0	0	0	0	0	0	0	0	0	0	0	0	0	0	0	0	0	0	0
0	0	0	0	0	0	0	0	0	0	0	0	0	0	0	0	0	0	0	0	0	0	0	0	0	0	0	0	0
0	0	0	0	0	0	0	0	0	0	0	0	0	0	0	0	0	0	0	0	0	0	0	0	0	0	0	0	0
0	0	0	0	0	0	0	0	0	0	0	0	0	0	0	0	0	0	0	0	0	0	0	0	0	0	0	0	0
0	0	0	0	0	0	0	0	0	0	0	0	0	0	0	0	0	0	0	0	0	0	0	0	0	0	0	0	0
0	0	0	0	0	0	0	0	0	0	0	0	0	0	0	0	0	0	0	0	0	0	0	0	0	0	0	0	0
0	0	0	0	0	0	0	0	0	0	0	0	0	0	0	0	0	0	0	0	0	0	0	0	0	0	0	0	0
0	0	0	0	0	0	0	0	0	0	0	0	0	0	0	0	0	0	0	0	0	0	0	0	0	0	0	0	0
0	0	0	0	0	0	0	0	0	0	0	0	0	0	0	0	0	0	0	0	0	0	0	0	0	0	0	0	0
0	0	0	0	0	0	0	0	0	0	0	0	0	0	0	0	0	0	0	0	0	0	0	0	0	0	0	0	0
0	0	0	0	0	0	0	0	0	0	0	0	0	0	0	0	0	0	0	0	0	0	0	0	0	0	0	0	0
0	0	0	0	0	0	0	0	0	0	0	0	0	0	1	0	0	0	0	0	0	0	0	0	0	0	0	0	1
0	0	0	0	0	0	0	0	0	0	0	0	0	0	0	1	0	0	0	0	1	3	1	0	0	0	0	0	6
0	0	0	0	0	0	0	0	0	0	0	0	0	0	1	4	0	0	0	1	0	2	0	1	0	0	0	0	9
0	0	0	0	0	0	0	0	0	0	0	0	0	0	0	1	1	0	0	0	0	0	0	0	0	0	0	0	2
0	0	0	0	0	0	0	0	0	0	0	0	0	0	0	0	0	0	0	0	1	1	0	1	0	0	0	0	3
0	0	0	0	0	0	0	0	0	0	0	0	0	0	1	0	0	0	0	0	0	0	0	0	0	0	0	0	1
0	0	0	0	0	0	0	0	0	0	0	0	0	0	0	0	0	0	0	0	0	0	0	0	0	0	0	0	0
0	0	0	0	0	0	0	0	0	0	0	0	0	0	0	0	1	0	0	4	0	0	3	0	0	0	0	0	8
0	0	0	0	0	0	0	0	0	0	0	0	0	0	0	0	0	0	0	0	0	0	0	0	0	0	0	0	0
0	0	0	0	0	0	0	0	0	0	0	0	0	0	0	0	1	0	0	2	0	0	0	0	0	0	0	0	3
0	0	0	0	0	0	0	0	0	0	0	0	0	0	0	0	4	0	0	0	2	1	0	0	0	0	0	0	7
0	0	0	0	0	0	0	0	0	0	0	0	0	61	4	66	2	42	1	28	2	16	0	10	1	0	0	0	233
0	0	0	0	0	0	0	0	0	0	0	0	1	106	4	87	1	63	3	37	6	28	2	19	2	5	0	0	364
0	0	0	0	0	0	0	0	0	0	0	0	0	125	8	168	9	91	5	47	2	36	1	18	0	4	0	1	515
0	0	0	0	0	0	0	0	0	0	0	0	1	43	4	60	4	31	5	17	2	14	0	12	0	3	0	1	197
0	0	0	0	0	0	0	0	0	0	0	0	0	38	2	67	7	45	4	32	4	35	0	12	0	1	0	3	250
0	0	0	0	0	0	0	0	0	0	0	0	2	72	7	110	6	69	4	51	5	35	1	14	0	4	0	0	380
0	0	0	0	0	0	0	0	0	0	0	0	3	60	9	125	9	59	5	35	3	18	1	20	1	4	0	0	352
0	0	0	0	0	0	0	0	0	0	0	0	5	40	7	84	5	59	5	39	3	23	1	13	1	1	0	0	286
0	0	0	0	0	0	0	0	0	0	0	0	4	42	4	88	12	62	11	44	9	29	5	11	1	3	0	3	328
0	0	0	0	0	0	0	0	0	0	0	0	2	82	8	121	11	50	2	39	3	21	2	11	0	5	0	2	359
0	0	0	0	0	0	0	0	0	0	0	0	3	51	23	72	21	36	9	26	6	27	3	9	4	2	3	0	295
0	0	0	0	0	0	0	0	0	0	0	0	2	55	10	70	4	37	9	40	3	19	2	18	2	4	0	2	277
0	0	0	0	0	0	0	1	0	0	0	0	6	5	34	14	36	10	31	11	18	10	9	6	6	3	13	5	218
0	0	0	0	0	0	0	0	0	0	1	0	2	2	25	14	32	8	18	7	13	3	11	2	7	0	10	1	156
0	0	0	0	0	0	0	1	0	0	0	0	5	9	29	15	40	13	36	13	14	4	19	6	7	0	20	7	238
0	0	0	0	0	0	0	0	0	0	0	0	6	5	26	14	30	14	18	10	22	4	12	8	11	3	10	9	202
0	0	0	0	0	0	0	0	0	1	0	0	2	6	14	33	48	17	35	11	22	6	13	5	7	5	13	2	240
0	0	0	0	0	0	0	0	0	0	0	1	8	10	30	19	38	13	39	14	22	9	21	7	7	0	12	6	256
0	0	0	0	0	0	1	0	1	1	0	0	8	4	34	19	35	15	28	15	12	3	8	4	4	1	7	7	207
0	0	0	0	0	0	1	0	1	1	0	0	4	6	40	27	46	22	30	7	20	6	7	3	11	4	13	6	255
0	0	0	0	0	0	0	0	0	0	0	0	8	6	30	17	29	10	28	13	16	8	11	0	7	3	15	3	204
0	0	0	0	0	0	1	0	0	0	0	2	5	11	37	23	46	15	42	10	26	8	15	4	10	2	13	5	275
0	0	0	0	0	0	1	0	0	0	0	0	7	4	41	15	40	11	26	8	21	6	8	1	3	2	5	3	202
0	0	0	0	0	0	0	0	0	1	1	0	7	8	43	18	26	9	39	14	20	9	6	4	11	2	15	2	235
0	0	0	0	0	0	0	0	0	0	0	0	0	0	0	0	0	0	0	0	0	0	0	0	0	0	0	0	0
0	0	0	0	0	0	0	0	0	0	0	0	0	0	0	0	0	0	0	0	0	0	0	0	0	0	0	0	0
0	0	0	0	0	0	0	0	0	0	0	0	0	0	0	0	0	0	0	0	0	0	0	0	0	0	0	0	0
0	0	0	0	0	0	0	0	0	0	0	0	0	0	0	0	0	0	0	0	0	0	0	0	0	0	0	0	0
0	0	0	0	0	0	0	0	0	0	0	0	0	0	0	0	0	0	0	0	0	0	0	0	0	0	0	0	0
0	0	0	0	0	0	0	0	0	0	0	0	0	0	0	0	0	0	0	0	0	0	0	0	0	0	0	0	0
0	0	0	0	0	0	0	0	0	0	0	0	0	0	0	0	0	0	0	0	0	0	0	0	0	0	0	0	0
0	0	0	0	0	0	0	0	0	0	0	0	0	0	0	0	0	0	0	0	0	0	0	0	0	0	0	0	0
0	0	0	0	0	0	0	0	0	0	0	0	0	0	0	0	0	0	0	0	0	0	0	0	0	0	0	0	0
0	0	0	0	0	0	0	0	0	0	0	0	0	0	0	0	0	0	0	0	0	0	0	0	0	0	0	0	0
0	0	0	0	0	0	0	0	0	0	0	0	0	0	0	0	0	0	0	0	0	0	0	0	0	0	0	0	0
0	0	0	0	0	0	0	0	0	0	0	0	0	0	0	0	0	0	0	0	0	0	0	0	0	0	0	0	0
0	0	0	0	0	0	0	0	0	0	0	0	0	0	0	0	0	0	0	0	0	0	0	0	0	0	0	0	0
0	0	0	0	0	0	0	0	0	0	0	0	0	0	0	0	0	0	0	0	0	0	0	0	0	0	0	0	0
0	0	0	0	0	0	0	0	0	0	0	0	0	0	0	0	0	0	0	0	0	0	0	0	0	0	0	0	0
0	0	0	0	0	0	0	0	0	0	0	0	0	0	0	0	0	0	0	0	0	0	0	0	0	0	0	0	0
0	0	0	0	0	0	0	0	0	0	0	0	0	0	0	0	0	0	0	0	0	0	0	0	0	0	0	0	0
0	0	0	0	0	0	0	0	0	0	0	0	0	0	0	0	0	0	0	0	0	0	0	0	0	0	0	0	0
0	0	0	0	0	0	0	0	0	0	0	0	0	0	0	0	0	0	0	0	0	0	0	0	0	0	0	0	0
0	0	0	0	0	0	0	0	0	0	0	0	0	0	0	0	0	0	0	0	0	0	0	0	0	0	0	0	0
0	0	0	0	0	0	0	0	0	0	0	0	0	0	0	0	0	0	0	0	0	0	0	0	0	0	0	0	0
0	0	0	0	0	0	0	0	0	0	0	0	0	0	0	0	0	0	0	0	0	0	0	0	0	0	0	0	0
0	0	0	0	0	0	0	0	0	0	0	0	0	0	0	0	0	0	0	0	0	0	0	0	0	0	0	0	0
0	0	0	0	0	0	0	0	0	0	0	0	0	0	0	0	0	0	0	0	0	0	0	0	0	0	0	0	0
0	0	0	0	0	0	0	0	0	0	0	0	0	0	4	8	2	2	2	2	1	2	1	0	1	0	0	0	25
0	0	0	0	0	0	0	0	0	0	0	0	4	2	5	2	2	1	1	2	1	1	0	0	0	0	0	0	21
0	0	0	0	0	0	0	0	0	0	0	0	1	1	0	7	2	7	3	3	1	2	2	3	0	1	0	1	34
0	0	0	0	0	0	0	0	0	0	0	0	1	2	3	8	0	3	1	3	1	3	0	3	2	1	1	1	33
0	0	0	0	0	0	0	0	0	0	0	0	0	1	0	1	0	2	1	1	0	2	1	1	2	0	0	1	13
0	0	0	0	0	0	0	0	0	0	0	0	0	1	1	5	1	6	0	6	1	5	1	0	0	1	0	0	28
0	0	0	0	0	0	0	0	0	0	0	0	0	1	1	3	2	1	0	1	0	1	0	1	0	0	0	0	11
0	0	0	0	0	0	0	0	0	0	0	0	1	0	1	2	2	4	3	6	1	5	3	0	1	2	0	2	33
0	0	0	0	0	0	0	0	0	0	0	0	0	1	2	4	1	1	2	3	1	2	0	1	0	0	0	0	18
0	0	0	0	0	0	0	0	0	0	0	0	0	3	2	6	2	1	1	0	1	2	0	0	0	0	2	0	20
0	0	0	0	0	0	0	0	0	0	0	0	2	1	5	2	2	8	0	4	1	3	0	2	0	1	1	1	33
0	0	0	0	0	0	0	0	0	0	0	0	3	7	12	3	7	1	0	0	2	0	0	0	0	0	0	0	35
0	0	0	0	0	0	0	0	0	0	0	0	0	0	0	0	0	0	0	0	0	0	0	0	0	0	0	0	0
0	0	0	0	0	0	0	0	0	0	0	0	0	0	0	0	0	0	0	0	0	0	0	0	0	0	0	0	0
0	0	0	0	0	0	0	0	0	0	0	0	0	0	0	0	0	0	0	0	0	0	0	0	0	0	0	0	0
0	0	0	0	0	0	0	0	0	0	0	0	0	0	0	0	0	0	0	0	0	0	0	0	0	0	0	0	0
0	0	0	0	0	0	0	0	0	0	0	0	0	0	0	0	0	0	0	0	0	0	0	0	0	0	0	0	0
0	0	0	0	0	0	0	0	0	0	0	0	0	0	0	0	0	0	0	0	0	0	0	0	0	0	0	0	0
0	0	0	0	0	0	0	0	0	0	0	0	0	0	0	0	0	0	0	0	0	0	0	0	0	0	0	0	0
0	0	0	0	0	0	0	0	0	0	0	0	0	0	0	0	0	0	0	0	0	0	0	0	0	0	0	0	0
0	0	0	0	0	0	0	0	0	0	0	0	0	0	0	0	0	0	0	0	0	0	0	0	0	0	0	0	0
0	0	0	0	0	0	0	0	0	0	0	0	0	0	0	0	0	0	0	0	0	0	0	0	0	0	0	0	0
0	0	0	0	0	0	0	0	0	0	0	0	0	0	0	0	0	0	0	0	0	0	0	0	0	0	0	0	0
0	0	0	0	0	0	0	0	0	0	0	0	0	0	0	0	0	0	0	0	0	0	0	0	0	0	0	0	0
0	0	0	0	0	0	0	0	0	0	0	0	0	0	0	0	0	0	0	0	0	0	0	0	0	0	0	0	0
0	0	0	0	0	0	0	0	0	0	0	0	0	0	0	0	0	0	0	0	0	0	0	0	0	0	0	0	0
0	0	0	0	0	0	0	0	0	0	0	0	0	0	0	0	0	0	0	0	0	0	0	0	0	0	0	0	0
0	0	0	0	0	0	0	0	0	0	0	0	0	0	0	0	0	0	0	0	0	0	0	0	0	0	0	0	0
0	0	0	0	0	0	0	0	0	0	0	0	0	0	0	0	0	0	0	0	0	0	0	0	0	0	0	0	0
0	0	0	0	0	0	0	0	0	0	0	0	0	0	0	0	0	0	0	0	0	0	0	0	0	0	0	0	0
0	0	0	0	0	0	0	0	0	0	0	0	0	0	0	0	0	0	0	0	0	0	0	0	0	0	0	0	0
0	0	0	0	0	0	0	0	0	0	0	0	0	0	0	0	0	0	0	0	0	0	0	0	0	0	0	0	0
0	0	0	0	0	0	0	0	0	0	0	0	0	0	0	0	0	0	0	0	0	0	0	0	0	0	0	0	0
0	0	0	0	0	0	0	0	0	0	0	0	0	0	0	0	0	0	0	0	0	0	0	0	0	0	0	0	0
0	0	0	0	0	0	0	0	0	0	0	0	0	0	0	0	0	0	0	0	0	0	0	0	0	0	0	0	0
0	0	0	0	0	0	0	0	0	0	0	0	0	0	0	0	0	0	0	0	0	0	0	0	0	0	0	0	0
0	0	0	0	0	0	0	0	0	0	0	0	0	0	0	0	0	0	0	0	0	0	0	0	0	0	0	0	0
0	0	0	0	0	0	0	0	0	0	0	0	0	0	0	0	0	0	0	0	0	0	0	0	0	0	0	0	0
0	0	0	0	0	0	0	0	0	0	0	0	0	0	0	0	0	0	0	0	0	0	0	0	0	0	0	0	0
0	0	0	0	0	0	0	0	0	0	0	0	0	0	0	0	0	0	0	0	0	0	0	0	0	0	0	0	0
0	0	0	0	0	0	0	0	0	0	0	0	0	0	0	0	0	0	0	0	0	0	0	0	0	0	0	0	0
0	0	0	0	0	0	0	0	0	0	0	0	0	0	0	0	0	0	0	0	0	0	0	0	0	0	0	0	0
0	0	0	0	0	0	0	0	0	0	0	0	0	0	0	0	0	0	0	0	0	0	0	0	0	0	0	0	0
0	0	0	0	0	0	0	0	0	0	0	0	0	0	0	0	0	0	0	0	0	0	0	0	0	0	0	0	0
0	0	0	0	0	0	0	0	0	0	0	0	0	0	0	0	0	0	0	0	0	0	0	0	0	0	0	0	0
0	0	0	0	0	0	0	0	0	0	0	0	0	0	0	0	0	0	0	0	0	0	0	0	0	0	0	0	0
0	0	0	0	0	0	0	0	0	0	0	0	0	0	0	0	0	0	0	0	0	0	0	0	0	0	0	0	0
0	0	0	0	0	0	0	0	0	0	0	0	0	0	0	0	0	0	0	0	0	0	0	0	0	0	0	0	0
0	0	0	0	0	0	0	0	0	0	0	0	0	0	0	0	0	0	0	0	0	0	0	0	0	0	0	0	0
0	0	0	0	0	0	0	0	0	0	0	0	0	0	0	0	0	0	0	0	0	0	0	0	0	0	0	0	0
0	0	0	0	0	0	0	0	0	0	0	0	0	0	0	0	0	0	0	0	0	0	0	0	0	0	0	0	0
0	0	0	0	0	0	0	0	0	0	0	0	0	0	0	0	0	0	0	0	0	0	0	0	0	0	0	0	0
0	0	0	0	0	0	0	0	0	0	0	0	0	0	0	0	0	0	0	0	0	0	0	0	0	0	0	0	0
0	0	0	0	0	0	0	0	0	0	0	0	0	0	0	0	0	0	0	0	0	0	0	0	0	0	0	0	0
0	0	0	0	0	0	0	0	0	0	0	0	0	0	0	0	0	0	0	0	0	0	0	0	0	0	0	0	0
0	0	0	0	0	0	0	0	0	0	0	0	0	0	0	0	0	0	0	0	0	0	0	0	0	0	0	0	0
0	0	0	0	0	0	0	0	0	0	0	0	0	0	0	0	0	0	0	0	0	0	0	0	0	0	0	0	0
0	0	0	0	0	0	0	0	0	0	0	0	0	0	0	0	0	0	0	0	0	0	0	0	0	0	0	0	0
0	0	0	0	0	0	0	0	0	0	0	0	0	0	0	0	0	0	0	0	0	0	0	0	0	0	0	0	0
0	0	0	0	0	0	0	0	0	0	0	0	0	0	0	0	0	0	0	0	0	0	0	0	0	0	0	0	0
0	0	0	0	0	0	0	0	0	0	0	0	0	0	0	0	0	0	0	0	0	0	0	0	0	0	0	0	0
0	0	0	0	0	0	0	0	0	0	0	0	0	0	0	0	0	0	0	0	0	0	0	0	0	0	0	0	0
0	0	0	0	0	0	0	0	0	0	0	0	0	0	0	0	0	0	0	0	0	0	0	0	0	0	0	0	0
0	0	0	0	0	0	0	0	0	0	0	0	0	0	0	0	0	0	0	0	0	0	0	0	0	0	0	0	0
0	0	0	0	0	0	0	0	0	0	0	0	0	0	0	0	0	0	0	0	0	0	0	0	0	0	0	0	0
0	0	0	0	0	0	0	0	0	0	0	0	0	0	0	0	0	0	0	0	0	0	0	0	0	0	0	0	0
0	0	0	0	0	0	0	0	0	0	0	0	0	0	0	0	0	0	0	0	0	0	0	0	0	0	0	0	0
0	0	0	0	0	0	0	0	0	0	0	0	0	0	0	0	0	0	0	0	0	0	0	0	0	0	0	0	0
0	0	0	0	0	0	0	0	0	0	0	0	0	0	0	0	0	0	0	0	0	0	0	0	0	0	0	0	0
0	0	0	0	0	0	0	0	0	0	0	0	0	0	0	0	0	0	0	0	0	0	0	0	0	0	0	0	0
0	0	0	0	0	0	0	0	0	0	0	0	0	0	0	0	0	0	0	0	0	0	0	0	0	0	0	0	0
0	0	0	0	0	0	0	0	0	0	0	0	0	0	0	0	0	0	0	0	0	0	0	0	0	0	0	0	0
0	0	0	0	0	0	0	0	0	0	0	0	0	0	0	0	0	0	0	0	0	0	0	0	0	0	0	0	0
0	0	0	0	0	0	0	0	0	0	0	0	0	0	0	0	0	0	0	0	0	0	0	0	0	0	0	0	0
0	0	0	0	0	0	0	0	0	0	0	0	0	0	0	0	0	0	0	0	0	0	0	0	0	0	0	0	0
0	0	0	0	0	0	0	0	0	0	0	0	0	0	0	0	0	0	0	0	0	0	0	0	0	0	0	0	0
0	0	0	0	0	0	0	0	0	0	0	0	0	0	0	0	0	0	0	0	0	0	0	0	0	0	0	0	0
0	0	0	0	0	0	0	0	0	0	0	0	0	0	0	0	0	0	0	0	0	0	0	0	0	0	0	0	0
0	0	0	0	0	0	0	0	0	0	0	0	0	0	0	0	0	0	0	0	0	0	0	0	0	0	0	0	0
0	0	0	0	0	0	0	0	0	0	0	0	0	0	0	0	0	0	0	0	0	0	0	0	0	0	0	0	0
0	0	0	0	0	0	0	0	0	0	0	0	0	0	0	0	0	0	0	0	0	0	0	0	0	0	0	0	0
0	0	0	0	0	0	0	0	0	0	0	0	0	0	0	0	0	0	0	0	0	0	0	0	0	0	0	0	0
0	0	0	0	0	0	0	0	0	0	0	0	0	0	0	0	0	0	0	0	0	0	0	0	0	0	0	0	0
0	0	0	0	0	0	0	0	0	0	0	0	0	0	0	0	0	0	0	0	0	0	0	0	0	0	0	0	0
0	0	1	0	1	0	0	0	0	0	0	0	0	0	0	5	3	4	5	3	1	1	0	0	1	0	0	0	25
0	0	0	0	0	0	0	0	0	0	0	0	0	1	0	5	2	3	6	5	1	1	1	0	0	0	1	0	26
0	0	0	0	0	0	0	0	0	0	0	0	0	0	0	1	1	5	3	6	4	0	1	0	0	0	0	0	21
0	0	1	0	0	0	0	0	0	0	0	0	0	0	3	2	4	2	1	3	1	2	0	0	1	0	0	0	20
1	1	1	0	0	1	0	0	0	0	0	0	0	0	1	1	2	12	7	5	1	2	0	0	0	0	0	1	36
1	1	3	1	0	1	0	0	0	0	0	0	1	1	0	6	2	6	4	2	2	2	0	0	0	0	0	0	33
0	0	1	2	0	0	0	0	0	0	0	0	0	0	1	1	0	6	3	4	3	3	1	0	0	0	0	0	25
0	0	2	2	0	0	0	0	0	0	0	0	0	0	0	3	1	7	2	3	1	2	3	1	0	0	0	0	27
0	0	0	0	1	0	0	0	0	0	0	0	0	0	0	4	4	6	2	2	2	4	2	1	1	0	0	0	29
0	0	1	0	0	0	0	0	0	0	0	0	0	0	1	1	1	6	2	5	1	2	3	0	0	0	1	0	24
0	0	1	1	0	0	0	0	0	0	0	0	0	0	0	2	2	10	2	10	0	2	3	0	0	0	0	0	33
1	0	0	0	0	0	0	0	0	0	0	0	0	0	0	4	2	5	5	6	1	2	1	0	0	0	0	0	27
0	0	0	0	0	0	0	0	0	0	0	0	0	0	0	0	0	0	0	0	0	0	0	0	0	0	0	0	0
0	0	0	0	0	0	0	0	0	0	0	0	0	1	0	0	0	0	1	0	0	0	0	0	0	0	0	0	2
0	0	0	0	0	0	0	0	0	0	0	0	0	0	0	0	0	0	0	0	0	0	0	0	0	0	0	0	0
0	0	0	0	0	0	0	0	0	0	0	0	0	1	1	4	1	1	0	6	0	3	0	0	0	0	0	0	17
0	0	0	0	0	0	0	0	0	0	0	0	0	0	0	1	0	1	1	0	0	0	0	0	0	0	0	0	3
0	0	0	0	0	0	0	0	0	0	0	0	0	2	0	8	0	5	0	2	0	3	0	2	0	0	0	0	22
0	0	0	0	0	0	0	0	0	0	0	0	0	0	0	0	0	0	0	2	0	0	0	0	0	0	0	0	2
0	0	0	0	0	0	0	0	0	0	0	0	0	0	0	0	0	0	0	0	0	0	0	0	0	0	0	0	0
0	0	0	0	0	0	0	0	0	0	0	0	1	1	1	4	0	2	1	0	0	1	0	1	0	1	1	0	14
0	0	0	0	0	0	0	0	0	0	0	0	0	1	0	2	0	0	0	0	0	0	0	0	0	0	0	0	3
0	0	0	0	0	0	0	0	0	0	0	0	0	1	1	3	0	0	0	0	0	1	0	0	0	0	0	0	6
0	0	0	0	0	0	0	0	0	0	0	0	0	1	0	0	0	0	0	0	0	0	0	1	0	0	0	0	2
2	9	4	1	7	5	3	4	3	1	4	1	0	30	5	39	9	35	4	26	4	16	2	5	2	3	4	1	229
4	1	1	1	1	4	1	0	2	1	1	0	0	21	3	43	6	28	2	9	3	6	0	5	2	0	2	1	148
1	2	0	1	7	5	1	2	2	0	0	0	3	26	3	39	4	30	3	26	3	14	1	6	1	0	2	1	183
2	3	2	0	1	8	0	1	5	1	2	1	1	14	3	39	4	33	3	22	2	17	3	7	2	2	4	1	183
7	1	4	4	0	4	0	0	1	1	3	1	2	16	5	33	9	24	2	10	2	14	5	2	3	2	1	1	157
0	0	0	0	4	2	0	0	0	0	0	0	2	21	8	52	7	27	11	15	7	19	6	4	9	3	5	2	204
4	1	3	1	8	3	1	6	0	0	1	0	0	19	4	57	9	45	7	12	6	11	5	4	2	8	5	3	225
2	4	3	4	3	5	3	0	2	2	1	7	0	27	2	46	5	26	3	25	7	17	1	10	2	2	6	5	220
0	1	4	4	2	2	2	1	1	2	0	0	1	31	1	48	9	28	8	23	7	20	2	5	1	0	3	0	206
0	0	4	4	2	1	1	1	1	1	0	1	1	31	2	50	6	29	9	23	4	19	3	6	1	1	4	1	206
2	0	2	2	0	0	0	1	1	0	0	0	1	21	4	34	2	32	4	19	4	15	1	4	3	3	4	2	161
0	0	2	1	1	0	0	2	0	0	0	0	3	16	0	35	7	27	2	8	3	14	4	5	5	1	3	3	142
0	0	0	0	0	0	0	0	0	0	0	0	0	0	0	0	0	0	0	0	0	0	0	0	0	0	0	0	0
0	0	0	0	0	0	0	0	0	0	0	0	0	0	0	0	0	0	0	0	0	0	0	0	0	0	0	0	0
0	0	0	0	0	0	0	0	0	0	0	0	0	0	0	0	0	0	0	0	0	0	0	0	0	0	0	0	0
0	0	0	0	0	0	0	0	0	0	0	0	0	0	0	0	0	0	0	0	0	0	0	0	0	0	0	0	0
0	0	0	0	0	0	0	0	0	0	0	0	0	0	0	0	0	0	0	0	0	0	0	0	0	0	0	0	0
0	0	0	0	0	0	0	0	0	0	0	0	0	0	0	0	0	0	0	0	0	0	0	0	0	0	0	0	0
0	0	0	0	0	0	0	0	0	0	0	0	0	0	0	0	0	0	0	0	0	0	0	0	0	0	0	0	0
0	0	0	0	0	0	0	0	0	0	0	0	0	0	0	0	0	0	0	0	0	0	0	0	0	0	0	0	0
0	0	0	0	0	0	0	0	0	0	0	0	0	0	0	0	0	0	0	0	0	0	0	0	0	0	0	0	0
0	0	0	0	0	0	0	0	0	0	0	0	0	0	0	0	0	0	0	0	0	0	0	0	0	0	0	0	0
0	0	0	0	0	0	0	0	0	0	0	0	0	0	0	0	0	0	0	0	0	0	0	0	0	0	0	0	0
0	0	0	0	0	0	0	0	0	0	0	0	0	0	0	0	0	0	0	0	0	0	0	0	0	0	0	0	0
0	0	0	0	0	0	0	0	0	1	0	0	0	14	1	28	1	19	5	23	2	9	1	4	3	0	1	2	114
0	0	0	1	0	1	0	0	1	0	0	2	0	14	2	26	2	24	2	18	6	8	1	1	2	1	1	2	115
1	0	0	0	3	2	3	0	1	2	0	5	0	14	2	43	6	42	4	24	2	17	2	5	1	2	1	2	184
0	0	0	0	0	1	2	1	0	1	0	0	0	9	3	18	1	21	2	18	2	8	1	2	1	1	0	0	92
0	0	1	0	0	1	0	0	0	1	0	1	0	13	2	39	0	27	3	13	4	7	2	2	1	2	2	1	122
0	0	0	0	0	1	1	1	0	1	0	0	1	18	1	31	8	32	4	16	6	7	0	3	2	1	1	4	139
0	0	0	0	0	2	0	2	0	1	1	0	1	23	5	49	6	41	7	22	7	17	3	5	1	2	9	9	213
0	0	0	0	3	1	0	2	0	1	0	2	0	17	2	70	3	41	5	30	0	20	1	3	2	4	1	0	208
0	0	1	1	2	2	0	0	0	2	0	0	1	17	4	59	7	28	3	24	1	15	1	6	2	1	3	5	185
0	0	0	0	1	2	1	2	1	5	3	8	1	19	6	51	2	35	4	24	2	11	0	7	1	2	6	3	197
0	0	0	1	2	1	0	4	0	2	0	2	1	25	1	62	9	30	9	33	2	11	2	4	0	2	3	3	209
0	0	0	0	2	1	2	1	0	0	0	0	0	14	4	36	2	20	5	21	3	8	4	4	1	1	2	3	134
0	0	0	0	0	0	0	0	0	0	0	0	0	0	0	0	0	0	0	0	0	0	0	0	0	0	0	0	0
0	0	0	0	0	0	0	0	0	0	0	0	0	0	0	0	0	0	0	0	0	0	0	0	0	0	0	0	0
0	0	0	0	0	0	0	0	0	0	0	0	0	0	0	0	0	0	0	0	0	0	0	0	0	0	0	0	0
0	0	0	0	0	0	0	0	0	0	0	0	0	0	0	0	0	0	0	0	0	0	0	0	0	0	0	0	0
0	0	0	0	0	0	0	0	0	0	0	0	0	0	0	0	0	0	0	0	0	0	0	0	0	0	0	0	0
0	0	0	0	0	0	0	0	0	0	0	0	0	0	0	0	0	0	0	0	0	0	0	0	0	0	0	0	0
0	0	0	0	0	0	0	0	0	0	0	0	0	0	0	0	0	0	0	0	0	0	0	0	0	0	0	0	0
0	0	0	0	0	0	0	0	0	0	0	0	0	0	0	0	0	0	0	0	0	0	0	0	0	0	0	0	0
0	0	0	0	0	0	0	0	0	0	0	0	0	0	0	0	0	0	0	0	0	0	0	0	0	0	0	0	0
0	0	0	0	0	0	0	0	0	0	0	0	0	0	0	0	0	0	0	0	0	0	0	0	0	0	0	0	0
0	0	0	0	0	0	0	0	0	0	0	0	0	0	0	0	0	0	0	0	0	0	0	0	0	0	0	0	0
0	0	0	0	0	0	0	0	0	0	0	0	0	0	0	0	0	0	0	0	0	0	0	0	0	0	0	0	0
0	0	0	0	0	0	0	0	0	0	0	0	0	0	0	0	0	0	0	0	0	0	0	0	0	0	0	0	0
0	0	0	0	0	0	0	0	0	0	0	0	0	0	0	0	0	0	0	0	0	0	0	0	0	0	0	0	0
0	0	0	0	0	0	0	0	0	0	0	0	0	0	0	0	0	0	0	0	1	0	1	0	0	0	1	2	5
0	0	0	0	0	0	0	0	0	0	0	0	0	0	0	0	0	0	0	0	0	0	0	0	0	0	0	0	0
0	0	0	0	0	0	0	0	0	0	0	0	0	0	0	0	1	0	0	0	0	1	0	0	1	1	0	0	4
0	0	0	0	0	0	0	0	0	0	0	0	0	1	0	0	0	0	0	0	0	0	0	0	0	0	0	0	1
0	0	0	0	0	0	0	0	0	0	0	0	0	0	0	1	0	1	0	0	0	0	0	0	0	0	0	0	2
0	0	0	0	0	0	0	0	0	0	0	0	0	0	0	0	0	0	0	0	0	0	0	0	0	0	1	0	1
0	0	0	0	0	0	0	0	0	0	0	0	0	0	0	2	0	0	0	0	0	0	1	0	0	0	0	0	3
0	0	0	0	0	0	0	0	0	0	0	0	0	0	0	0	0	0	0	0	0	0	0	0	0	0	1	0	1
0	0	0	0	0	0	0	0	0	0	0	0	0	0	0	0	0	0	0	0	0	0	0	0	0	0	0	0	0
0	0	0	0	0	0	0	0	0	0	0	0	0	0	0	0	0	0	0	0	0	0	0	0	0	0	0	0	0
0	0	0	0	0	0	0	0	0	0	0	0	0	0	0	0	0	0	0	0	0	0	0	0	0	0	0	0	0
0	0	0	0	0	0	0	0	0	0	0	0	0	0	0	0	0	0	0	0	0	0	0	0	0	0	0	0	0
0	0	0	0	0	0	0	0	0	0	0	0	0	0	0	0	0	0	0	0	0	0	0	0	0	0	0	0	0
0	0	0	0	0	0	0	0	0	0	0	0	0	0	0	0	0	0	0	0	0	0	0	0	0	0	0	0	0
0	0	0	0	0	0	0	0	0	0	0	0	0	0	0	0	0	0	0	0	0	0	0	0	0	0	0	0	0
0	0	0	0	0	0	0	0	0	0	0	0	0	0	0	0	0	0	0	0	0	0	0	0	0	0	0	0	0
0	0	0	0	0	0	0	0	0	0	0	0	0	0	0	0	0	0	0	0	0	0	0	0	0	0	0	0	0
0	0	0	0	0	0	0	0	0	0	0	0	0	0	0	0	0	0	0	0	0	0	0	0	0	0	0	0	0
0	0	0	0	0	0	0	0	0	0	0	0	0	0	0	0	0	0	0	0	0	0	0	0	0	0	0	0	0
0	0	0	0	0	0	0	0	0	0	0	0	0	0	0	0	0	0	0	0	0	0	0	0	0	0	0	0	0
0	0	0	0	0	0	0	0	0	0	0	0	0	0	0	0	0	0	0	0	0	0	0	0	0	0	0	0	0
0	0	0	0	0	0	0	0	0	0	0	0	0	0	0	0	0	0	0	0	0	0	0	0	0	0	0	0	0
1	1	2	0	2	0	0	0	3	2	0	1	1	29	6	56	16	41	11	23	8	20	5	1	3	3	6	5	246
3	3	7	2	5	2	0	1	0	1	0	1	1	24	8	54	18	48	14	37	15	20	4	8	3	4	6	1	290
2	6	4	3	2	7	1	3	0	1	1	2	2	20	7	65	16	50	21	25	7	23	6	4	5	2	2	4	291
1	4	2	2	3	3	1	0	0	1	0	0	1	20	3	52	9	50	13	26	4	22	9	6	3	4	6	6	251
1	0	1	2	1	1	1	0	2	0	0	5	0	33	13	42	10	43	16	35	11	18	5	8	3	1	6	9	267
3	3	3	1	6	1	1	3	0	1	0	4	1	33	12	48	10	49	17	24	10	13	7	2	6	1	4	3	266
10	4	0	1	4	2	0	0	0	0	0	3	2	24	5	61	14	45	7	32	4	27	4	6	5	2	6	5	273
1	0	0	2	2	0	0	1	3	0	1	2	0	27	17	74	14	31	10	23	11	7	5	5	3	1	1	0	241
4	2	0	0	3	3	0	1	2	3	0	0	1	30	10	68	11	65	21	26	7	25	7	8	5	4	5	3	314
3	2	0	2	5	2	1	0	1	0	1	0	4	37	7	67	16	72	6	38	7	21	8	9	4	1	6	6	326
4	1	1	1	2	2	1	0	0	0	0	0	2	32	14	84	14	65	12	36	10	30	5	5	3	3	7	3	337
0	0	1	1	3	2	1	1	1	1	0	5	6	44	13	66	25	47	15	29	9	23	12	5	8	1	6	4	329
0	0	0	0	0	0	0	0	0	0	3	4	41	141	93	159	53	57	44	38	35	31	25	14	6	6	8	7	765
0	0	0	1	2	4	5	3	5	4	2	6	24	85	87	209	61	47	46	28	37	17	22	14	8	7	13	3	740
0	0	0	0	0	0	2	3	4	4	2	2	29	90	54	156	49	40	37	29	20	20	20	16	6	2	7	5	597
0	0	0	0	0	0	0	0	0	0	2	5	20	53	64	92	33	33	26	30	16	9	15	11	8	6	14	3	440
0	0	0	0	0	0	0	0	1	2	1	1	33	50	85	140	48	19	29	29	31	20	8	10	8	10	1	6	532
0	0	0	0	0	0	2	1	0	0	0	0	11	50	57	111	39	29	25	29	25	9	9	10	2	5	6	7	427
0	0	0	0	0	0	2	1	2	0	2	1	31	54	72	129	57	35	39	23	26	20	11	13	4	9	6	9	546
0	0	0	0	0	0	2	2	0	4	0	4	38	88	84	183	76	48	41	27	52	28	26	13	12	8	14	6	756
0	0	1	0	0	0	0	0	0	0	0	1	43	46	101	76	76	24	37	26	29	23	21	11	9	3	8	5	540
0	0	0	0	0	0	0	0	4	0	0	1	42	67	107	104	72	28	57	32	53	19	21	8	7	4	11	6	643
0	0	0	0	0	0	0	0	0	1	1	2	32	123	79	156	62	24	46	30	51	13	36	14	13	5	8	4	700
0	0	0	0	0	0	0	2	0	2	0	1	8	30	38	40	24	26	23	21	18	14	11	4	5	3	11	3	284
0	0	0	0	0	0	0	0	0	0	0	0	0	0	0	0	0	0	0	0	0	0	0	0	0	0	0	0	0
0	0	0	0	0	0	0	0	0	0	0	0	0	0	0	0	0	0	0	0	0	0	0	0	0	0	0	0	0
0	0	0	0	0	0	0	0	0	0	0	0	0	0	0	0	0	0	0	0	0	0	0	0	0	0	0	0	0
0	0	0	0	0	0	0	0	0	0	0	0	0	0	0	0	0	0	0	0	0	0	0	0	0	0	0	0	0
0	0	0	0	0	0	0	0	0	0	0	0	0	0	0	0	0	0	0	0	0	0	0	0	0	0	0	0	0
0	0	0	0	0	0	0	0	0	0	0	0	0	0	0	0	0	0	0	0	0	0	0	0	0	0	0	0	0
0	0	0	0	0	0	0	0	0	0	0	0	0	0	0	0	0	0	0	0	0	0	0	0	0	0	0	0	0
0	0	0	0	0	0	0	0	0	0	0	0	0	0	0	0	0	0	0	0	0	0	0	0	0	0	0	0	0
0	0	0	0	0	0	0	0	0	0	0	0	0	0	0	0	0	0	0	0	0	0	0	0	0	0	0	0	0
0	0	0	0	0	0	0	0	0	0	0	0	0	0	0	0	0	0	0	0	0	0	0	0	0	0	0	0	0
0	0	0	0	0	0	0	0	0	0	0	0	0	0	0	0	0	0	0	0	0	0	0	0	0	0	0	0	0
0	0	0	0	0	0	0	0	0	0	0	0	0	0	0	0	0	0	0	0	0	0	0	0	0	0	0	0	0
0	0	0	0	0	0	0	0	0	0	0	0	0	0	0	0	0	0	0	0	0	0	0	0	0	0	0	0	0
0	0	0	0	0	0	0	0	0	0	0	0	0	0	0	0	0	0	0	0	0	0	0	0	0	0	0	0	0
0	0	0	0	0	0	0	0	0	0	0	0	0	0	0	0	0	0	0	0	0	0	0	0	0	0	0	0	0
0	0	0	0	0	0	0	0	0	0	0	0	0	0	0	0	0	0	0	0	0	0	0	0	0	0	0	0	0
0	0	0	0	0	0	0	0	0	0	0	0	0	0	0	0	0	0	0	0	0	0	0	0	0	0	0	0	0
0	0	0	0	0	0	0	0	0	0	0	0	0	0	0	0	0	0	0	0	0	0	0	0	0	0	0	0	0
0	0	0	0	0	0	0	0	0	0	0	0	0	0	0	0	0	0	0	0	0	0	0	0	0	0	0	0	0
0	0	0	0	0	0	0	0	0	0	0	0	0	0	0	0	0	0	0	0	0	0	0	0	0	0	0	0	0
0	0	0	0	0	0	0	0	0	0	0	0	0	0	0	0	0	0	0	0	0	0	0	0	0	0	0	0	0
0	0	0	0	0	0	0	0	0	0	0	0	0	0	0	0	0	0	0	0	0	0	0	0	0	0	0	0	0
0	0	0	0	0	0	0	0	0	0	0	0	0	0	0	0	0	0	0	0	0	0	0	0	0	0	0	0	0
0	0	0	0	0	0	0	0	0	0	0	0	0	0	0	0	0	0	0	0	0	0	0	0	0	0	0	0	0
0	0	0	0	0	0	0	0	0	0	0	0	0	0	0	0	0	0	0	0	0	0	0	0	0	0	0	0	0
0	0	0	0	0	0	0	0	0	0	0	0	0	0	0	0	0	0	0	0	0	0	0	0	0	0	0	0	0
0	0	0	0	0	0	0	0	0	0	0	0	0	0	0	0	0	0	0	0	0	0	0	0	0	0	0	0	0
0	0	0	0	0	0	0	0	0	0	0	0	0	0	0	0	0	0	0	0	0	0	0	0	0	0	0	0	0
0	0	0	0	0	0	0	0	0	0	0	0	0	0	0	0	0	0	0	0	0	0	0	0	0	0	0	0	0
0	0	0	0	0	0	0	0	0	0	0	0	0	0	0	0	0	0	0	0	0	0	0	0	0	0	0	0	0
0	0	0	0	0	0	0	0	0	0	0	0	0	0	0	0	0	0	0	0	0	0	0	0	0	0	0	0	0
0	0	0	0	0	0	0	0	0	0	0	0	0	0	0	0	0	0	0	0	0	0	0	0	0	0	0	0	0
0	0	0	0	0	0	0	0	0	0	0	0	0	0	0	0	0	0	0	0	0	0	0	0	0	0	0	0	0
0	0	0	0	0	0	0	0	0	0	0	0	0	0	0	0	0	0	0	0	0	0	0	0	0	0	0	0	0
0	0	0	0	0	0	0	0	0	0	0	0	0	0	0	0	0	0	0	0	0	0	0	0	0	0	0	0	0
0	0	0	0	0	0	0	0	0	0	0	0	0	0	0	0	0	0	0	0	0	0	0	0	0	0	0	0	0
0	0	0	0	0	0	0	0	0	0	0	0	0	0	0	0	0	0	0	0	0	0	0	0	0	0	0	0	0
0	0	0	0	0	0	0	0	0	0	0	0	0	0	0	0	0	0	0	0	0	0	0	0	0	0	0	0	0
0	0	0	0	0	0	0	0	0	0	0	0	0	0	0	0	0	0	0	0	0	0	0	0	0	0	0	0	0
0	0	0	0	0	0	0	0	0	0	0	0	0	0	0	0	0	0	0	0	0	0	0	0	0	0	0	0	0
0	0	0	0	0	0	0	0	0	0	0	0	0	0	0	0	0	0	0	0	0	0	0	0	0	0	0	0	0
0	0	0	0	0	0	0	0	0	0	0	0	0	0	0	0	0	0	0	0	0	0	0	0	0	0	0	0	0
0	0	0	0	0	0	0	0	0	0	0	0	0	0	0	0	0	0	0	0	0	0	0	0	0	0	0	0	0
0	0	0	0	0	0	0	0	0	0	0	0	0	0	0	0	0	0	0	0	0	0	0	0	0	0	0	0	0
0	0	0	0	0	0	0	0	0	0	0	0	0	0	0	0	0	0	0	0	0	0	0	0	0	0	0	0	0
0	0	0	0	0	0	0	0	0	0	0	0	0	0	0	0	0	0	0	0	0	0	0	0	0	0	0	0	0
0	0	0	0	0	0	0	0	0	0	0	0	0	0	0	0	0	0	0	0	0	0	0	0	0	0	0	0	0
0	0	0	0	0	0	0	0	0	0	0	0	0	0	0	0	0	0	0	0	0	0	0	0	0	0	0	0	0
0	0	0	0	0	0	0	0	0	0	0	0	0	0	0	0	0	0	0	0	0	0	0	0	0	0	0	0	0
0	0	0	0	0	0	0	0	0	0	0	0	0	0	0	0	0	0	0	0	0	0	0	0	0	0	0	0	0
0	0	0	0	0	0	0	0	0	0	0	0	0	0	0	0	0	0	0	0	0	0	0	0	0	0	0	0	0
0	0	0	0	0	0	0	0	0	0	0	0	0	0	0	0	0	0	0	0	0	0	0	0	0	0	0	0	0
0	0	0	0	0	0	0	0	0	0	0	0	0	0	0	0	0	0	0	0	0	0	0	0	0	0	0	0	0
0	0	0	0	0	0	0	0	0	0	0	0	0	0	0	0	0	0	0	0	0	0	0	0	0	0	0	0	0
0	0	0	0	0	0	0	0	0	0	0	0	0	0	0	0	0	0	0	0	0	0	0	0	0	0	0	0	0
0	0	0	0	0	0	0	0	0	0	0	0	0	0	0	0	0	0	0	0	0	0	0	0	0	0	0	0	0
0	0	0	0	0	0	0	0	0	0	0	0	0	0	0	0	0	0	0	0	0	0	0	0	0	0	0	0	0
0	0	0	0	0	0	0	0	0	0	0	0	0	0	0	0	0	0	0	0	0	0	0	0	0	0	0	0	0
0	0	0	0	0	0	0	0	0	0	0	0	0	0	0	0	0	0	0	0	0	0	0	0	0	0	0	0	0
0	0	0	0	0	0	0	0	0	0	0	0	0	0	0	0	0	0	0	0	0	0	0	0	0	0	0	0	0
0	0	0	0	0	0	0	0	0	0	0	0	0	0	0	0	0	0	0	0	0	0	0	0	0	0	1	0	1
0	0	0	0	0	0	0	0	0	0	0	0	0	0	0	0	0	0	0	0	0	0	0	0	0	0	0	0	0
0	0	0	0	0	0	0	0	0	0	0	0	0	0	0	0	0	0	1	0	0	0	0	0	0	0	0	0	1
0	0	0	0	0	0	0	0	0	0	0	0	0	0	0	0	0	0	0	0	0	0	0	0	0	0	0	0	0
0	0	0	0	0	0	0	0	0	0	0	0	0	0	0	0	0	0	0	0	0	0	1	0	0	0	0	0	1
0	0	0	0	0	0	0	0	0	0	0	0	0	0	0	0	0	0	1	0	0	0	0	0	0	0	1	0	2
0	0	0	0	0	0	0	0	0	0	0	0	0	0	0	0	0	0	0	0	2	0	1	1	0	0	2	1	7
0	0	0	0	0	0	0	0	0	0	0	0	0	0	0	0	0	0	0	0	0	0	0	0	0	0	0	0	0
0	0	0	0	0	0	0	0	0	0	0	0	0	0	0	0	0	1	1	0	0	0	0	0	1	0	0	0	3
0	0	0	0	0	0	0	0	0	0	0	0	0	0	0	0	1	0	0	0	1	1	1	1	0	1	0	2	8
0	0	0	0	0	0	0	0	0	0	0	0	0	0	0	0	0	0	0	0	0	0	0	0	0	0	0	0	0
0	0	0	0	0	0	0	0	0	0	0	0	0	0	0	0	0	0	0	0	0	1	0	0	0	0	1	0	2
0	0	0	0	0	0	0	0	0	0	0	0	0	0	0	3	1	5	1	2	3	3	0	2	0	0	0	0	20
0	0	0	0	0	0	0	0	0	0	0	0	0	0	1	1	0	3	1	1	2	3	1	0	0	0	0	0	13
0	0	0	0	0	0	0	0	0	0	0	0	0	0	1	3	2	4	0	1	1	2	0	2	0	0	0	0	16
0	0	0	0	0	0	0	0	0	0	0	0	0	1	0	8	0	3	2	3	1	2	2	0	0	0	0	0	22
0	0	0	0	0	0	0	0	0	0	0	0	0	0	0	1	5	8	2	5	1	4	1	2	0	0	0	0	29
0	0	0	0	0	0	0	0	0	0	0	0	0	1	1	2	1	3	3	2	2	1	0	0	0	0	0	0	16
0	0	0	0	0	0	0	0	0	0	0	0	0	0	0	8	3	3	2	3	2	2	1	1	0	0	0	0	25
0	0	0	0	0	0	0	0	0	0	0	0	1	1	0	6	2	7	0	6	1	2	3	1	0	0	1	0	31
0	0	0	0	0	0	0	0	0	0	0	0	1	1	0	1	4	4	1	3	1	0	1	0	0	0	0	0	17
0	0	0	0	0	0	0	0	0	0	0	0	0	0	1	4	0	3	1	1	1	6	0	2	2	0	0	0	21
0	0	0	0	0	0	0	0	0	0	0	0	0	2	0	5	0	2	5	4	0	4	0	0	1	0	0	0	23
0	0	0	0	0	0	0	0	0	0	0	0	0	0	0	4	5	10	2	3	3	0	0	1	0	0	0	0	28
0	0	0	0	0	0	0	0	0	0	0	0	0	0	0	0	0	0	0	0	0	0	0	0	0	0	0	0	0
0	0	0	0	0	0	0	0	0	0	0	0	0	0	0	0	0	0	0	0	0	0	0	0	0	0	0	0	0
0	0	0	0	0	0	0	0	0	0	0	0	0	0	0	0	0	0	0	0	0	0	0	0	0	0	0	0	0
0	0	0	0	0	0	0	0	0	0	0	0	0	0	0	0	0	0	0	0	0	0	0	0	0	0	0	0	0
0	0	0	0	0	0	0	0	0	0	0	0	0	0	0	0	0	0	0	0	0	0	0	0	0	0	0	0	0
0	0	0	0	0	0	0	0	0	0	0	0	0	0	0	0	0	0	0	0	0	0	0	0	0	0	0	0	0
0	0	0	0	0	0	0	0	0	0	0	0	0	0	0	0	0	0	0	0	0	0	0	0	0	0	0	0	0
0	0	0	0	0	0	0	0	0	0	0	0	0	0	0	0	0	0	0	0	0	0	0	0	0	0	0	0	0
0	0	0	0	0	0	0	0	0	0	0	0	0	0	0	0	0	0	0	0	0	0	0	0	0	0	0	0	0
0	0	0	0	0	0	0	0	0	0	0	0	0	0	0	0	0	0	0	0	0	0	0	0	0	0	0	0	0
0	0	0	0	0	0	0	0	0	0	0	0	0	0	0	0	0	0	0	0	0	0	0	0	0	0	0	0	0
0	0	0	0	0	0	0	0	0	0	0	0	0	0	0	0	0	0	0	0	0	0	0	0	0	0	0	0	0
0	0	0	0	0	0	0	0	0	0	0	0	0	0	0	0	0	0	0	0	0	0	0	0	0	0	0	0	0
0	0	0	0	0	0	0	0	0	0	0	0	0	0	0	0	1	1	1	3	1	0	1	0	2	0	0	0	10
0	0	0	0	0	0	0	0	0	0	0	0	0	0	0	0	0	0	0	0	0	0	0	0	0	0	0	0	0
0	0	0	0	0	0	0	0	0	0	0	0	0	0	0	0	0	0	0	0	0	0	0	0	0	0	0	0	0
0	0	0	0	0	0	0	0	0	0	0	0	0	0	1	0	6	4	1	0	0	0	0	0	0	0	0	0	12
0	0	0	0	0	0	0	0	0	0	0	0	0	0	0	0	0	1	1	2	1	1	2	0	0	1	0	0	9
0	0	0	0	0	0	0	0	0	0	0	0	0	0	0	0	0	0	0	0	0	0	0	0	0	0	0	0	0
0	0	0	0	0	0	0	0	0	0	0	0	0	0	0	0	0	0	0	0	0	0	0	0	0	0	0	0	0
0	0	0	0	0	0	0	0	0	0	0	0	0	0	1	2	1	5	0	5	0	2	0	1	0	0	0	0	17
0	0	0	0	0	0	0	0	0	0	0	0	0	0	0	0	0	0	0	0	0	0	0	0	0	0	0	0	0
0	0	0	0	0	0	0	0	0	0	0	0	0	0	0	0	0	2	1	5	1	1	0	0	0	0	0	0	10
0	0	0	0	0	0	0	0	0	0	0	0	0	0	0	1	0	0	0	0	0	0	0	0	0	0	0	0	1
0	0	0	0	0	0	0	0	0	0	0	0	0	0	0	0	12	0	1	0	0	1	2	0	2	0	0	0	18
0	0	0	0	0	0	0	0	0	0	0	0	1	0	7	0	7	0	7	0	1	0	0	0	0	0	0	0	23
0	0	0	0	0	0	0	0	0	0	0	0	0	0	1	0	2	0	1	0	2	0	1	0	1	0	1	0	9
0	0	0	0	0	0	0	0	0	0	0	0	0	0	0	0	0	0	2	0	1	0	1	0	0	0	1	0	5
0	0	0	0	0	0	0	0	0	0	0	0	0	0	0	0	0	0	0	0	1	0	0	0	0	0	0	0	1
0	0	0	0	0	0	0	0	0	0	0	0	5	0	7	0	10	0	3	0	6	0	5	0	3	0	0	0	39
0	0	0	0	0	0	0	0	0	0	0	0	1	0	6	0	15	0	7	0	5	1	7	0	0	0	1	0	43
0	0	0	0	0	0	0	0	0	0	0	0	2	0	12	0	12	0	9	0	3	0	3	0	2	0	0	0	43
0	0	0	0	0	0	0	0	0	0	0	0	4	0	7	0	9	0	12	0	6	2	3	0	1	0	0	0	44
0	0	0	0	0	0	0	0	0	0	0	0	2	0	12	0	11	0	11	0	7	0	2	0	2	0	0	0	47
0	0	0	0	0	0	0	0	0	0	0	0	2	0	6	0	5	0	6	1	3	0	1	0	0	0	2	0	26
0	0	0	0	0	0	0	0	0	0	0	0	0	0	2	0	3	0	2	0	0	0	0	0	0	0	0	0	7
0	0	0	0	0	0	0	0	0	0	0	0	0	1	0	2	1	5	6	11	3	5	2	1	2	1	0	0	40
0	0	0	0	0	0	0	0	0	0	0	0	2	1	2	4	2	6	2	7	2	5	0	0	1	0	0	0	34
0	0	0	0	0	1	0	0	0	0	0	0	1	0	1	2	4	15	1	8	8	10	5	0	0	1	0	0	57
0	0	0	0	0	0	0	0	0	0	0	1	1	1	2	2	1	3	4	6	3	4	0	2	1	0	1	0	32
0	0	0	0	0	0	1	0	0	0	0	0	1	0	0	3	2	4	3	3	0	6	2	1	0	0	0	0	26
0	0	0	0	0	0	0	0	0	0	0	0	0	4	1	3	0	5	5	5	5	5	1	1	0	0	2	0	37
0	0	0	0	0	0	0	0	0	0	0	0	1	0	2	0	2	8	2	10	1	8	2	3	0	0	0	0	39
0	0	0	0	0	0	0	0	0	0	0	0	0	0	0	2	3	7	1	5	3	7	0	0	3	0	0	1	32
0	0	0	0	0	0	0	0	0	0	0	0	0	2	0	2	1	4	4	8	6	10	3	4	2	1	1	0	48
0	0	0	0	0	0	0	0	0	0	0	0	0	1	0	2	0	2	5	10	5	5	2	2	0	0	2	0	36
0	0	0	0	0	0	0	0	0	0	0	0	0	0	3	4	3	5	6	13	6	15	0	2	0	0	0	0	57
0	0	0	0	0	0	0	0	0	0	0	0	1	2	1	3	1	6	4	8	7	9	2	0	0	0	0	0	44
0	0	0	0	0	0	0	0	0	2	0	0	0	0	1	0	1	1	1	0	2	1	1	2	1	4	5	0	22
0	0	0	0	0	0	0	0	0	0	0	0	0	0	2	2	1	0	4	2	2	2	6	2	0	2	3	3	31
0	0	0	0	0	0	0	0	0	0	0	0	0	0	0	3	2	0	2	3	2	1	2	1	0	2	0	1	19
0	0	0	0	0	0	0	0	0	0	0	0	1	2	3	2	0	2	1	2	3	1	1	1	1	0	2	0	22
0	0	0	0	0	0	0	0	0	0	0	0	0	0	1	1	4	3	5	5	1	6	0	9	1	0	1	2	39
0	0	0	0	0	0	1	0	0	0	0	0	0	0	2	4	4	3	3	6	5	3	3	1	1	1	3	5	45
0	0	0	0	0	0	0	0	0	0	1	1	1	0	5	1	3	3	4	2	4	4	1	3	3	0	3	3	42
0	0	0	0	0	0	0	0	3	1	1	0	2	2	3	2	3	0	1	0	0	2	2	3	2	1	4	3	35
0	0	0	0	0	0	0	0	0	0	1	0	1	0	0	1	1	1	0	2	0	1	0	2	0	2	2	0	14
0	0	0	0	0	0	0	0	0	0	0	0	1	4	1	2	5	1	3	3	3	4	0	0	2	4	0	1	34
0	0	0	0	0	0	0	0	0	0	0	0	0	0	3	5	2	1	0	3	1	8	2	5	0	2	0	3	35
0	0	0	0	0	0	0	0	0	0	0	0	0	0	1	0	0	1	0	1	1	2	3	0	1	1	4	1	16
42	47	5	5	4	2	2	5	6	5	0	24	3	38	14	40	18	35	13	25	7	27	6	15	10	9	21	24	452
81	67	6	6	3	2	2	7	5	11	7	14	4	36	13	34	13	29	12	33	12	33	9	15	8	10	22	19	513
87	73	6	3	7	2	6	12	3	13	1	28	5	63	9	65	20	57	15	46	14	38	15	25	10	8	20	30	681
73	73	4	6	8	10	5	9	5	9	1	27	3	46	14	70	15	40	14	39	16	40	11	27	9	9	24	19	626
89	68	8	2	7	6	11	5	5	6	3	32	10	64	17	77	31	76	22	55	17	44	11	22	14	14	22	38	776
85	61	10	6	6	5	5	6	4	10	4	23	8	64	23	106	38	84	29	61	19	56	12	37	9	9	26	44	850
173	110	4	5	0	1	19	22	5	8	0	18	9	50	20	97	25	104	30	57	13	48	11	24	10	16	22	53	954
76	79	2	2	13	10	3	6	3	16	4	22	18	70	34	86	49	87	34	61	17	58	31	42	11	13	39	60	946
78	66	20	5	9	11	6	8	4	19	7	28	10	73	35	100	29	106	28	80	21	59	12	39	13	25	43	57	991
139	131	5	10	5	9	1	8	3	7	4	31	5	59	19	94	37	81	23	66	19	40	22	27	12	23	26	46	952
44	32	5	5	9	5	3	2	2	13	4	31	5	67	27	103	30	97	24	69	23	67	16	40	12	16	32	58	841
23	17	4	3	8	5	2	2	7	8	3	23	9	56	21	88	39	84	20	82	19	53	14	32	7	21	27	55	732
30	34	0	2	0	0	0	2	0	5	2	11	0	43	3	46	1	43	2	30	5	33	1	7	0	2	0	2	304
33	35	7	2	3	1	0	4	1	10	2	20	0	40	1	40	0	51	2	41	3	29	3	4	0	1	1	2	336
0	0	0	0	0	1	1	5	6	7	6	14	2	66	1	79	4	56	6	41	8	26	4	7	7	1	7	5	360
32	37	2	2	1	1	0	0	0	11	0	9	2	40	4	55	4	52	2	32	2	40	2	11	1	6	4	4	356
48	27	3	2	0	0	0	1	0	8	0	9	0	52	3	73	4	53	4	42	6	21	3	14	2	3	4	7	389
52	48	2	1	2	0	0	1	0	2	2	15	0	53	3	68	7	63	5	39	4	24	4	8	1	2	4	1	411
63	50	5	5	1	1	0	1	1	6	1	18	0	74	2	118	10	104	10	74	11	40	4	18	3	11	6	8	645
18	56	19	13	0	0	0	0	0	11	1	26	0	37	0	76	0	65	10	42	3	30	4	8	1	4	2	6	432
46	49	0	1	0	1	2	2	0	9	0	14	0	50	2	46	10	47	1	40	3	27	1	14	2	3	4	2	376
0	0	0	0	1	0	0	2	0	11	0	16	1	25	3	41	6	47	2	37	4	22	5	14	5	1	6	9	258
0	0	0	0	3	0	1	0	0	1	0	2	0	19	2	42	2	36	37	42	18	22	1	10	3	3	6	8	258
1	1	0	0	0	0	0	3	1	3	0	18	0	20	0	32	1	28	3	26	4	23	3	9	3	5	1	3	188
0	0	0	0	0	0	1	0	0	0	0	0	20	5	40	18	17	14	17	12	8	9	5	5	5	4	5	1	186
0	0	0	0	0	0	0	0	0	0	0	0	30	2	61	25	38	14	15	7	10	9	8	5	7	1	3	2	237
0	0	0	0	0	1	0	0	0	0	0	0	44	5	79	16	41	14	30	17	22	10	15	9	7	3	6	3	322
0	0	0	0	0	1	0	0	0	0	0	0	44	5	79	16	41	14	30	17	22	10	15	9	7	3	6	3	322
0	0	0	0	0	0	0	0	0	0	0	0	25	14	50	38	27	31	25	22	26	16	13	6	6	2	10	2	313
0	0	0	0	1	0	0	1	0	0	0	0	49	19	64	26	21	43	22	32	17	12	6	14	7	4	6	3	347
0	0	0	0	0	0	0	0	0	0	0	0	50	38	77	28	42	22	19	21	23	17	16	12	10	3	7	4	389
0	0	0	0	0	0	0	0	0	0	0	0	20	6	80	21	54	28	53	19	40	20	23	6	23	5	25	3	426
0	0	0	0	0	0	0	0	0	0	0	0	21	8	76	13	64	19	33	15	38	14	25	3	11	2	19	1	362
0	0	0	0	0	0	0	0	0	0	0	0	40	21	66	24	57	28	45	15	45	16	35	8	16	9	17	5	447
0	0	0	0	0	0	0	0	0	0	0	0	37	12	89	23	69	20	44	8	47	9	47	9	23	2	14	1	454
0	0	0	0	0	1	0	0	0	0	0	0	28	3	75	13	46	9	42	12	36	5	22	5	11	0	13	3	324
0	0	0	0	0	0	0	0	0	0	0	0	0	0	0	0	0	0	0	0	0	0	0	0	0	0	0	0	0
0	0	0	0	0	0	0	0	0	0	0	0	0	0	0	0	0	0	0	0	0	0	0	0	0	0	0	0	0
0	0	0	0	0	0	0	0	0	0	0	0	0	0	0	0	0	0	0	0	0	0	0	0	0	0	0	0	0
0	0	0	0	0	0	0	0	0	0	0	0	0	0	0	0	0	0	0	0	0	0	0	0	0	0	0	0	0
0	0	0	0	0	0	0	0	0	0	0	0	0	0	0	0	0	0	0	0	0	0	0	0	0	0	0	0	0
0	0	0	0	0	0	0	0	0	0	0	0	0	0	0	0	0	0	0	0	0	0	0	0	0	0	0	0	0
0	0	0	0	0	0	0	0	0	0	0	0	0	0	0	0	0	0	0	0	0	0	0	0	0	0	0	0	0
0	0	0	0	0	0	0	0	0	0	0	0	0	0	0	0	0	0	0	0	0	0	0	0	0	0	0	0	0
0	0	0	0	0	0	0	0	0	0	0	0	0	0	0	0	0	0	0	0	0	0	0	0	0	0	0	0	0
0	0	0	0	0	0	0	0	0	0	0	0	0	0	0	0	0	0	0	0	0	0	0	0	0	0	0	0	0
0	0	0	0	0	0	0	0	0	0	0	0	0	0	0	0	0	0	0	0	0	0	0	0	0	0	0	0	0
0	0	0	0	0	0	0	0	0	0	0	0	0	0	0	0	0	0	0	0	0	0	0	0	0	0	0	0	0
0	0	0	0	0	0	0	0	0	0	0	0	0	0	0	0	0	0	0	0	0	0	0	0	0	0	0	0	0
0	0	0	0	0	0	0	0	0	0	0	0	0	0	0	0	0	0	0	0	0	0	0	0	0	0	0	0	0
0	0	0	0	0	0	0	0	0	0	0	0	0	0	0	0	0	0	0	0	0	0	0	0	0	0	0	0	0
0	0	0	0	0	0	0	0	0	0	0	0	0	0	0	0	0	0	0	0	0	0	0	0	0	0	0	0	0
0	0	0	0	0	0	0	0	0	0	0	0	0	0	0	0	0	0	0	0	0	0	0	0	0	0	0	0	0
0	0	0	0	0	0	0	0	0	0	0	0	0	0	0	0	0	0	0	0	0	0	0	0	0	0	0	0	0
0	0	0	0	0	0	0	0	0	0	0	0	0	0	0	0	0	0	0	0	0	0	0	0	0	0	0	0	0
0	0	0	0	0	0	0	0	0	0	0	0	0	0	0	0	0	0	0	0	0	0	0	0	0	0	0	0	0
0	0	0	0	0	0	0	0	0	0	0	0	0	0	0	0	0	0	0	0	0	0	0	0	1	0	0	0	1
0	0	0	0	0	0	0	0	0	0	0	0	0	0	0	0	0	0	0	0	0	0	0	0	0	0	0	0	0
0	0	0	0	0	0	0	0	0	0	0	0	0	1	1	0	0	0	0	0	0	0	0	0	0	0	0	0	2
0	0	0	0	0	0	0	0	0	0	0	0	0	0	0	0	0	0	0	0	0	0	0	0	0	0	0	0	0
0	0	0	0	0	0	0	0	0	0	0	0	0	0	0	0	0	0	0	0	0	0	0	0	0	0	0	0	0
0	0	0	0	0	0	0	0	0	0	0	0	0	0	0	0	0	0	0	0	0	0	0	0	0	0	0	0	0
0	0	0	0	0	0	0	0	0	0	0	0	0	0	0	0	0	0	0	0	0	0	0	0	0	0	0	0	0
0	0	0	0	0	0	0	0	0	0	0	0	0	0	0	0	0	0	0	0	0	0	0	0	0	0	0	0	0
0	0	0	0	0	0	0	0	0	0	0	0	0	0	0	0	0	0	0	0	0	0	0	0	0	0	0	0	0
0	0	0	0	0	0	0	0	0	0	0	0	0	0	0	0	0	0	0	0	0	0	0	0	0	0	0	0	0
0	0	0	0	0	0	0	0	0	0	0	0	0	0	0	0	0	0	0	0	0	0	0	0	0	0	0	0	0
0	0	0	0	0	0	0	0	0	0	0	0	0	0	0	0	0	0	0	0	0	0	0	0	0	0	0	0	0
0	0	0	0	0	0	0	0	0	0	0	0	0	0	0	0	0	0	0	0	0	0	0	0	0	0	0	0	0
0	0	0	0	0	0	0	0	0	0	0	0	0	0	0	0	0	0	0	0	0	0	0	0	0	0	0	0	0
0	0	0	0	0	0	0	0	0	0	0	0	0	0	0	0	0	0	0	0	0	0	0	0	0	0	0	0	0
0	0	0	0	0	0	0	0	0	0	0	0	0	0	0	0	0	0	0	0	0	0	0	0	0	0	0	0	0
0	0	0	8	2	5	2	1	2	3	1	2	89	151	41	296	36	226	27	155	22	110	23	33	9	6	4	5	1259
0	0	8	7	4	1	3	1	1	2	1	0	9	92	43	254	36	224	26	145	21	91	14	28	7	8	3	14	1043
0	0	3	6	5	12	2	2	2	1	4	2	12	125	55	306	51	249	26	173	25	97	19	28	14	16	17	8	1260
0	0	1	3	3	5	6	0	2	4	0	2	2	118	31	222	27	188	25	133	25	74	12	27	7	13	11	13	954
1	0	4	0	2	1	1	1	0	0	0	1	6	89	21	246	26	163	11	115	10	91	15	23	8	7	8	3	853
0	0	1	1	1	1	0	3	1	2	1	0	5	102	17	216	23	160	25	123	17	88	16	24	2	5	4	7	845
0	0	3	1	0	1	0	4	1	2	0	2	5	105	19	210	20	171	19	124	14	68	6	27	12	5	2	5	826
0	0	1	3	2	2	3	2	2	3	3	1	6	86	14	188	32	137	15	119	10	74	6	18	4	6	8	9	754
0	0	0	0	1	0	1	5	1	1	1	3	0	82	12	226	22	168	17	127	24	70	8	23	2	5	5	2	806
0	0	0	3	2	2	2	3	1	0	5	1	5	101	18	205	23	170	21	128	10	90	15	34	4	13	5	9	870
0	0	4	0	3	1	4	2	0	0	2	2	4	99	17	216	24	202	15	142	13	66	9	17	8	17	3	8	878
0	0	0	0	1	1	0	2	2	1	2	1	2	91	16	150	21	142	19	85	10	65	7	21	3	6	6	3	657
0	0	2	1	1	2	1	2	1	0	0	0	0	5	3	16	6	14	2	7	5	6	4	7	3	4	8	1	101
3	3	4	0	2	5	0	0	1	0	4	0	0	13	5	33	0	16	4	14	7	11	2	4	4	2	5	3	145
17	22	3	9	2	3	1	0	0	3	0	0	0	21	5	27	9	30	8	23	7	13	6	4	3	4	1	3	224
1	6	1	6	5	3	1	1	0	1	0	1	3	17	4	41	12	25	13	15	17	16	4	7	2	3	2	6	213
3	1	3	0	3	3	2	0	0	0	2	2	5	22	14	45	12	33	4	33	8	20	6	13	2	6	3	3	248
7	6	4	5	2	5	0	2	2	3	0	2	1	22	7	43	10	30	7	32	15	11	3	7	3	4	5	2	240
0	0	3	2	9	15	4	5	2	4	2	11	1	31	4	52	11	37	7	22	15	16	15	7	1	3	4	1	284
0	0	6	1	4	2	1	0	0	1	3	2	1	41	18	47	12	42	16	27	5	14	7	9	3	4	5	4	275
0	1	1	2	0	2	0	1	1	3	0	0	0	47	13	59	8	37	8	36	8	13	5	11	8	4	4	6	278
0	2	0	1	0	2	1	0	0	1	0	2	1	22	3	32	13	34	9	25	9	18	7	11	5	5	9	4	216
0	0	0	0	2	1	2	1	0	1	0	0	0	19	6	55	12	42	9	30	9	21	5	7	5	3	4	5	239
0	0	0	0	0	1	0	0	1	0	0	0	0	10	9	19	5	10	6	14	7	13	6	7	1	4	0	2	115
1	4	2	1	0	1	0	0	0	0	0	3	3	1	2	13	3	18	5	30	4	13	2	4	0	1	3	3	117
0	4	1	0	0	1	0	0	0	0	0	0	0	3	3	21	2	44	4	27	4	16	3	4	1	0	0	1	139
4	2	0	0	0	0	0	0	0	1	0	0	3	5	11	40	4	47	2	59	2	24	4	7	0	1	2	7	225
0	0	0	0	0	0	0	0	0	0	0	0	29	2	35	22	14	31	9	44	8	25	3	3	2	3	1	4	235
0	0	0	1	1	0	0	0	0	0	0	0	38	9	29	33	8	34	3	27	9	26	7	8	1	2	2	5	243
0	0	1	2	0	0	0	0	0	0	0	0	42	8	40	26	15	37	3	33	4	28	3	6	0	3	4	1	256
0	0	0	0	0	0	0	1	0	0	0	0	1	6	4	13	3	40	4	38	8	17	3	8	2	3	1	1	153
0	0	0	0	0	0	3	0	0	0	0	0	7	10	4	24	3	49	2	46	6	22	4	9	2	3	2	1	197
4	4	0	0	0	0	0	0	0	0	0	0	30	2	38	24	25	5	3	29	2	10	9	2	2	1	6	6	202
2	3	4	1	1	0	0	0	0	0	21	0	0	3	15	5	11	2	3	7	2	3	2	4	1	0	3	2	95
0	0	0	0	1	1	0	0	1	0	1	1	38	3	33	33	8	32	5	32	5	26	10	14	1	1	2	3	251
0	0	0	0	0	1	0	0	0	0	1	0	20	1	20	16	5	32	4	33	4	22	1	4	0	2	1	2	169
0	0	1	4	2	5	2	1	0	2	0	0	0	34	12	71	11	63	6	44	13	31	10	8	4	4	2	3	333
13	15	2	2	4	3	3	4	16	5	3	14	15	58	11	127	15	81	25	59	10	24	6	6	10	8	7	0	546
3	5	4	2	2	6	4	4	5	10	2	6	2	77	1	114	7	119	11	50	6	36	7	6	5	3	2	3	502
11	10	3	1	8	2	3	4	4	1	2	5	3	36	41	88	85	93	54	71	57	38	35	18	10	6	1	1	691
10	12	4	4	0	2	0	1	1	1	0	40	45	98	66	55	71	31	60	6	21	15	2	1	27	0	2	2	577
15	19	3	6	2	1	1	0	4	2	1	2	0	38	4	202	21	163	32	264	20	76	11	36	6	11	10	13	963
19	17	7	9	0	0	0	0	0	0	0	0	0	46	7	178	17	172	40	101	22	66	16	33	11	5	5	2	773
16	18	4	9	1	1	0	0	1	0	2	0	0	110	3	149	12	155	13	145	22	94	13	8	3	2	3	3	787
19	11	1	2	2	1	1	0	0	0	0	0	1	75	3	159	8	144	9	95	14	79	11	19	3	7	4	2	670
14	12	4	7	0	0	0	0	0	1	0	0	8	68	29	86	28	118	30	167	43	72	42	37	5	0	2	1	774
14	16	8	7	0	2	5	6	7	4	4	6	4	119	12	222	6	197	17	130	10	63	2	6	1	3	3	8	882
9	8	3	2	0	1	0	0	0	1	0	1	1	76	12	149	11	155	15	126	11	70	10	13	9	1	0	1	685
0	0	0	0	0	0	0	0	0	0	0	0	0	0	0	0	0	0	0	0	0	0	0	0	0	0	0	0	0
0	0	0	0	0	0	0	0	0	0	0	0	0	0	0	0	0	0	0	0	0	0	0	0	0	0	0	0	0
0	0	0	0	0	0	0	0	0	0	0	0	0	0	0	0	0	0	0	0	0	0	0	0	0	0	0	0	0
0	0	0	0	0	0	0	0	0	0	0	0	0	0	0	0	0	0	0	0	0	0	0	0	0	0	0	0	0
0	0	0	0	0	0	0	0	0	0	0	0	0	0	0	0	0	0	0	0	0	0	0	0	0	0	0	0	0
0	0	0	0	0	0	0	0	0	0	0	0	0	0	0	0	0	0	0	0	0	0	0	0	0	0	0	0	0
0	0	0	0	0	0	0	0	0	0	0	0	0	0	0	0	0	0	0	0	0	0	0	0	0	0	0	0	0
0	0	0	0	0	0	0	0	0	0	0	0	0	0	0	0	0	0	0	0	0	0	0	0	0	0	0	0	0
0	0	0	0	0	0	0	0	0	0	0	0	0	0	0	0	0	0	0	0	0	0	0	0	0	0	0	0	0
0	0	0	0	0	0	0	0	0	0	0	0	0	0	0	0	0	0	0	0	0	0	0	0	0	0	0	0	0
0	0	0	0	0	0	0	0	0	0	0	0	0	0	0	0	0	0	0	0	0	0	0	0	0	0	0	0	0
0	0	0	0	0	0	0	0	0	0	0	0	0	0	0	0	0	0	0	0	0	0	0	0	0	0	0	0	0
11	12	2	1	2	2	1	1	5	5	6	7	9	87	23	104	48	131	25	90	34	86	13	35	24	9	4	7	784
0	0	3	5	2	3	1	1	1	0	0	0	1	35	12	80	17	76	14	50	5	22	4	11	7	6	3	1	360
0	0	7	1	2	3	1	1	1	0	0	0	1	38	9	96	9	68	6	35	5	15	5	8	2	3	3	1	320
0	0	1	0	3	2	1	0	0	0	0	1	3	30	3	70	12	45	7	49	9	21	2	7	3	2	3	2	276
9	11	1	2	0	0	0	0	0	0	0	0	0	30	4	70	9	45	7	36	8	17	6	3	0	3	2	1	264
8	8	4	5	2	2	1	0	0	0	0	0	1	30	11	53	13	47	9	38	12	27	5	4	4	1	3	3	291
0	0	0	0	1	0	0	0	0	1	0	0	2	25	7	46	5	43	8	41	5	18	6	10	4	4	4	2	232
0	0	0	2	3	1	2	1	2	1	2	0	2	28	9	55	9	60	10	41	3	16	4	6	4	3	0	3	267
0	0	2	0	1	1	1	0	0	0	1	0	0	19	2	70	7	55	11	34	2	27	3	4	1	4	0	0	245
0	0	1	0	0	0	0	1	0	0	0	0	0	47	6	101	6	67	8	56	10	50	11	3	0	2	1	3	373
9	9	8	3	0	3	1	3	1	1	1	1	2	41	8	87	9	70	6	53	11	22	1	4	1	1	6	2	364
5	2	0	2	0	2	0	1	0	0	0	2	0	15	3	42	5	41	4	35	4	19	3	1	2	0	3	0	191
0	0	0	1	0	1	0	0	0	0	0	0	0	2	0	9	6	11	1	7	1	7	5	2	1	0	3	0	57
4	0	0	4	0	0	0	0	0	0	0	0	0	2	2	8	3	10	2	10	5	5	0	1	2	0	0	0	58
0	0	4	4	0	6	0	0	0	0	0	1	0	1	1	13	3	16	2	19	5	12	3	1	1	1	0	0	93
1	0	0	1	0	1	0	0	0	0	0	0	0	0	2	4	2	7	2	12	2	3	0	0	0	0	0	0	37
2	1	0	0	1	0	0	0	0	0	0	0	0	1	2	7	2	11	1	10	2	5	1	4	1	1	2	1	55
0	0	1	3	3	0	0	0	0	0	0	0	0	0	1	8	1	8	2	9	1	3	0	1	2	0	2	0	45
0	0	0	4	1	0	0	0	0	0	0	0	0	1	0	10	4	15	7	11	5	5	0	1	1	2	1	3	71
0	0	0	0	0	1	0	0	0	0	0	0	0	1	5	17	4	12	2	7	1	2	1	3	0	0	2	1	59
0	0	0	1	0	0	0	0	0	0	0	0	0	2	4	13	3	15	3	12	4	5	1	7	1	0	2	1	74
0	0	4	5	0	0	0	0	0	0	0	0	3	3	3	10	8	7	3	8	1	1	0	2	0	0	0	2	60
0	0	4	1	0	0	0	0	0	0	0	0	1	5	0	15	1	15	1	10	3	6	3	5	0	0	0	1	71
0	0	0	0	0	0	0	0	0	0	0	0	0	4	0	5	0	6	1	5	3	4	1	1	0	0	1	0	31
0	0	0	0	1	0	0	0	0	0	0	0	1	2	1	12	2	8	3	8	5	9	2	2	0	2	1	2	61
1	2	3	0	0	0	1	0	0	0	0	0	0	7	3	8	1	8	1	3	4	9	1	2	0	0	0	0	54
0	0	0	0	0	1	0	0	0	0	0	0	1	5	3	17	1	18	3	14	5	2	2	1	0	1	1	1	76
0	0	0	0	0	1	0	0	0	0	0	0	1	3	2	9	2	8	3	8	3	4	0	1	0	0	0	0	45
0	0	0	0	0	0	0	0	0	0	0	0	0	5	1	12	6	6	1	2	2	8	0	2	0	1	1	0	47
0	1	2	0	1	0	0	0	0	0	0	0	1	3	2	10	3	10	2	10	4	6	1	3	0	1	1	3	64
1	0	0	0	1	1	0	0	0	0	0	0	0	1	0	9	1	3	0	8	6	6	1	1	0	0	1	0	40
0	0	0	0	0	0	0	0	0	0	0	0	0	1	4	9	3	9	0	7	2	3	0	1	1	3	2	1	46
0	0	0	1	0	0	0	0	0	0	0	0	0	2	4	13	3	15	3	12	4	5	1	7	1	0	2	1	74
1	0	1	1	3	1	0	0	0	0	0	0	0	3	0	7	3	12	2	12	0	3	0	0	0	1	0	1	51
1	0	0	0	0	0	1	1	0	0	0	0	1	2	0	12	2	19	1	9	2	6	1	3	0	0	0	0	61
0	0	0	0	1	0	0	0	0	0	1	0	0	2	1	12	1	4	2	4	0	5	0	4	1	0	0	1	39
0	0	0	0	0	0	0	0	0	0	0	0	0	2	5	5	0	3	0	4	0	3	0	2	1	0	0	2	27
0	0	0	0	0	0	0	0	0	0	0	0	0	1	6	6	4	1	4	3	4	3	3	2	2	0	3	0	42
0	0	0	0	0	0	0	1	0	0	0	0	1	0	3	4	4	2	2	5	6	5	5	4	2	3	7	4	58
0	0	0	0	0	0	1	0	0	0	0	0	5	2	9	8	2	3	5	2	2	3	7	4	3	1	2	1	60
0	0	0	0	0	0	0	0	0	0	0	0	3	5	7	4	4	3	4	8	8	3	4	2	4	2	1	0	62
0	0	0	0	0	0	0	0	0	1	0	0	3	0	10	7	2	6	5	7	7	4	5	3	3	2	7	1	73
0	0	0	0	0	0	1	0	0	0	0	1	4	2	10	11	6	3	4	7	9	4	9	6	3	3	7	2	92
0	0	0	0	0	0	0	0	1	2	0	0	0	2	12	7	7	4	10	6	11	5	3	4	5	4	2	2	87
0	0	0	0	0	0	0	0	0	2	1	0	2	0	2	4	2	4	3	6	9	7	2	3	5	0	5	1	58
0	0	0	0	0	1	0	0	0	0	0	0	1	2	4	2	5	8	5	2	2	3	1	3	1	3	4	1	48
0	0	0	0	0	0	0	0	0	0	0	0	2	0	7	8	4	4	1	2	4	5	5	4	9	6	4	5	70
0	0	0	1	0	0	0	0	0	0	0	0	3	2	8	7	5	3	4	6	1	6	4	1	4	2	4	0	61
0	0	0	0	1	0	2	1	0	1	0	2	5	81	24	181	29	121	19	99	21	56	9	23	13	13	11	6	718
0	0	0	0	0	1	1	0	3	1	0	0	5	77	28	175	31	150	15	94	13	59	17	24	12	9	10	5	730
0	0	0	0	0	0	0	0	2	2	5	44	5	106	44	152	36	175	22	103	17	78	17	24	6	12	15	7	872
0	0	0	0	0	2	1	1	2	1	1	0	6	62	23	143	39	117	16	92	17	45	15	15	9	6	3	7	623
0	0	0	0	0	0	1	0	1	1	2	1	7	93	25	192	24	155	22	120	23	64	11	26	13	7	14	9	811
0	0	0	0	1	1	0	1	0	1	1	2	2	86	24	173	26	136	27	93	18	50	10	22	14	5	3	15	711
0	0	0	0	1	1	1	2	2	1	0	0	7	85	30	162	31	151	13	99	14	68	13	24	6	6	13	9	739
0	0	0	0	0	0	0	0	0	0	0	1	4	83	31	171	43	137	10	104	23	77	16	17	6	7	10	4	744
0	0	0	0	1	0	0	2	1	0	0	2	1	67	35	179	31	116	22	116	13	62	17	21	9	8	11	7	721
0	0	0	0	1	0	0	1	2	1	0	1	5	69	23	160	40	118	22	90	21	57	12	23	9	8	10	4	677
0	0	0	0	1	0	0	2	1	1	1	1	7	79	43	166	36	117	26	105	14	61	10	19	11	2	10	5	718
0	0	0	0	0	0	1	2	0	1	1	0	10	64	33	153	28	103	73	26	62	21	23	12	9	12	7	5	646
0	0	0	0	0	6	0	1	1	1	1	1	0	5	1	10	5	9	4	10	2	5	1	3	4	2	3	3	78
0	0	0	1	1	2	1	1	0	2	0	1	7	2	5	7	2	8	3	5	6	6	1	0	1	2	1	1	66
0	0	0	1	3	1	1	1	0	2	1	2	2	9	7	8	2	11	11	15	5	19	5	9	5	5	6	8	139
0	0	0	0	0	0	0	0	0	0	0	0	4	13	8	29	7	25	20	21	8	16	3	9	5	2	2	2	174
0	0	0	0	0	0	0	1	1	2	0	0	3	23	3	66	7	67	6	44	9	39	4	6	2	7	4	6	300
0	0	0	0	5	2	0	1	0	0	0	0	3	26	6	92	3	93	6	51	8	41	2	13	3	13	1	2	371
0	0	0	1	2	4	0	0	0	0	0	1	2	34	4	63	3	76	8	73	4	42	3	8	3	3	2	3	339
0	0	1	1	6	1	2	1	2	0	0	0	0	22	5	78	4	52	3	72	3	39	1	11	1	4	3	3	315
0	0	0	0	1	0	1	0	0	0	0	0	4	20	7	47	5	73	3	57	18	15	10	8	7	4	9	2	291
0	0	0	0	4	2	1	1	0	2	0	0	4	9	3	28	9	26	9	26	4	14	9	7	6	16	9	8	197
0	0	0	0	2	2	0	1	0	0	0	0	0	6	9	18	4	15	2	13	10	7	5	5	1	7	3	2	112
0	0	0	0	0	5	1	0	0	1	1	1	0	4	3	9	5	10	4	8	3	5	3	0	0	5	4	3	75
0	0	0	0	0	0	0	0	0	0	0	0	0	0	0	0	0	0	0	0	0	0	0	0	0	0	0	0	0
0	0	0	0	0	0	0	0	0	0	0	0	0	0	0	0	0	0	0	0	0	0	0	0	0	0	0	0	0
0	0	0	0	0	0	0	0	0	0	0	0	0	0	0	0	0	0	0	0	0	0	0	0	0	0	0	0	0
0	0	0	0	0	0	0	0	0	0	0	0	0	0	0	0	0	0	0	0	0	0	0	0	0	0	0	0	0
0	0	0	0	0	0	0	0	0	0	0	0	0	0	0	0	0	0	0	0	0	0	0	0	0	0	0	0	0
0	0	0	0	0	0	0	0	0	0	0	0	0	0	0	0	0	0	0	0	0	0	0	0	0	0	0	0	0
0	0	0	0	0	0	0	0	0	0	0	0	0	0	0	0	0	0	0	0	0	0	0	0	0	0	0	0	0
0	0	0	0	0	0	0	0	0	0	0	0	0	0	0	0	0	0	0	0	0	0	0	0	0	0	0	0	0
0	0	0	0	0	0	0	0	0	0	0	0	0	0	0	0	0	0	0	0	0	0	0	0	0	0	0	0	0
0	0	0	0	0	0	0	0	0	0	0	0	0	0	0	0	0	0	0	0	0	0	0	0	0	0	0	0	0
0	0	0	0	0	0	0	0	0	0	0	0	0	0	0	0	0	0	0	0	0	0	0	0	0	0	0	0	0
0	0	0	0	0	0	0	0	0	0	0	0	0	0	0	0	0	0	0	0	0	0	0	0	0	0	0	0	0
0	0	0	0	0	0	0	0	0	0	0	0	0	0	0	0	0	0	0	0	0	0	0	0	0	0	0	0	0
0	0	0	0	0	0	0	0	0	0	0	0	0	0	0	0	0	0	0	0	0	0	0	0	0	0	0	0	0
0	0	0	0	0	0	0	0	0	0	0	0	0	0	0	0	0	0	0	0	0	0	0	0	0	0	0	0	0
0	0	0	0	0	0	0	0	0	0	0	0	0	0	0	0	0	0	0	0	0	0	0	0	0	0	0	0	0
0	0	0	0	0	0	0	0	0	0	0	0	0	0	0	0	0	0	0	0	0	0	0	0	0	0	0	0	0
0	0	0	0	0	0	0	0	0	0	0	0	0	0	0	0	0	0	0	0	0	0	0	0	0	0	0	0	0
0	0	0	0	0	0	0	0	0	0	0	0	0	0	0	0	0	0	0	0	0	0	0	0	0	0	0	0	0
0	0	0	0	0	0	0	0	0	0	0	0	0	0	0	0	0	0	0	0	0	0	0	0	0	0	0	0	0
0	0	0	0	0	0	0	0	0	0	0	0	0	0	0	0	0	0	0	0	0	0	0	0	0	0	0	0	0
0	0	0	0	0	0	0	0	0	0	0	0	0	0	0	0	0	0	0	0	0	0	0	0	0	0	0	0	0
0	0	0	0	0	0	0	0	0	0	0	0	0	0	0	0	0	0	0	0	0	0	0	0	0	0	0	0	0
0	0	0	0	0	0	0	0	0	0	0	0	0	0	0	0	0	0	0	0	0	0	0	0	0	0	0	0	0
0	0	4	5	2	4	1	0	0	0	0	1	0	44	3	97	8	65	3	52	6	20	0	9	0	0	1	0	325
0	0	0	0	4	5	0	0	0	0	1	0	0	33	2	91	3	74	5	46	1	35	0	8	1	0	0	0	309
0	0	0	0	5	10	0	0	0	0	0	0	0	52	1	101	4	85	5	65	1	34	2	8	1	3	1	0	378
0	0	0	0	4	6	0	1	0	0	0	0	0	30	0	80	3	68	5	52	1	33	1	6	0	0	0	0	290
0	0	0	0	0	0	0	0	0	0	0	0	0	38	0	81	2	70	2	58	1	26	0	5	0	0	1	1	285
0	0	0	0	0	0	0	0	0	0	0	1	0	46	2	90	2	83	4	60	2	33	1	10	0	0	0	0	334
0	0	0	0	4	2	0	0	0	0	0	0	0	43	0	93	2	88	2	38	3	28	0	11	0	0	0	0	314
0	0	0	0	5	8	0	0	0	2	0	0	0	50	0	98	3	75	2	60	1	35	2	12	0	3	0	0	356
0	0	0	0	5	9	1	1	0	1	0	1	0	54	1	96	2	67	1	54	1	29	3	11	2	1	2	0	342
0	0	0	0	5	6	0	1	0	1	0	0	0	31	1	66	0	50	4	28	1	23	2	5	1	0	0	0	225
0	0	0	0	5	5	0	0	0	1	0	1	0	57	3	108	2	75	3	55	2	30	0	9	1	0	0	0	357
0	0	0	0	5	5	0	0	0	0	0	0	0	44	2	104	6	99	5	56	2	36	0	8	0	0	1	0	373
0	0	0	0	0	0	0	0	0	0	0	0	0	0	1	0	2	0	3	0	0	0	0	0	0	0	0	0	6
0	0	0	0	0	0	0	0	0	0	0	0	0	0	0	0	1	0	0	0	0	0	0	0	0	0	0	0	1
0	0	0	0	0	0	0	0	0	0	0	0	0	0	3	0	2	0	0	0	1	0	0	0	0	0	1	0	7
0	0	0	0	0	0	0	0	0	0	0	0	0	0	0	0	0	0	0	0	1	0	0	0	0	0	1	0	2
0	0	0	0	0	0	0	0	0	0	0	0	0	0	0	0	3	0	0	0	1	0	1	0	0	0	0	0	5
0	0	0	0	0	0	0	0	0	0	0	0	0	0	0	0	3	0	0	0	1	0	1	0	0	0	0	0	5
0	0	0	0	0	0	0	0	0	0	0	0	0	0	0	0	3	0	0	0	1	0	1	0	0	0	0	0	5
0	0	0	0	0	0	0	0	0	0	0	0	0	0	0	0	3	0	0	0	1	0	1	0	0	0	0	0	5
0	0	0	0	0	0	0	0	0	0	0	0	0	0	2	0	2	0	5	0	3	0	0	0	0	0	0	0	12
0	0	0	0	0	0	0	0	0	0	0	0	0	0	3	0	4	0	3	0	0	0	1	0	0	0	0	0	11
0	0	0	0	0	0	0	0	0	0	0	0	0	0	0	0	0	0	0	0	0	0	0	0	0	0	0	0	0
0	0	0	0	0	0	0	0	0	0	0	0	0	0	1	0	0	0	1	0	1	0	0	0	0	0	1	0	4
0	0	0	0	0	0	0	0	0	0	0	0	0	1	0	8	0	6	0	1	0	0	0	3	0	0	0	2	21
0	0	0	0	0	0	0	0	0	0	0	0	0	1	0	1	0	2	0	1	0	1	0	0	0	0	0	0	6
0	0	0	0	0	0	0	0	0	0	0	0	0	1	0	3	0	3	0	0	0	2	0	0	0	0	0	0	9
0	0	0	0	0	0	0	0	0	0	0	0	0	0	0	4	0	4	0	3	0	2	0	2	0	0	0	0	15
0	0	0	0	0	0	0	0	0	0	0	0	0	1	0	4	0	2	0	1	0	5	0	1	0	0	0	0	14
0	0	0	0	0	0	0	0	0	0	0	0	0	0	0	4	0	0	0	3	0	1	0	1	0	2	0	1	12
0	0	0	0	0	0	0	0	0	0	0	1	0	0	0	9	0	4	0	6	0	2	0	3	0	1	0	1	27
0	0	0	0	0	0	0	0	0	0	0	0	0	0	0	3	0	4	0	4	0	3	0	0	0	0	0	1	15
0	0	0	0	0	0	0	0	0	0	0	0	0	0	0	10	0	1	0	0	0	2	0	2	0	0	0	1	16
0	0	0	0	0	0	0	0	0	0	0	0	0	1	0	5	0	3	0	0	0	0	0	1	0	0	0	1	11
0	0	0	0	0	0	0	0	0	0	0	0	0	0	0	0	0	0	1	0	0	0	0	0	0	0	0	0	1
0	0	0	0	0	0	0	0	0	0	0	0	0	0	0	3	0	6	0	0	0	2	0	3	0	0	0	0	14
0	0	0	0	0	0	0	0	0	0	0	0	0	0	2	0	10	0	11	0	13	0	6	0	0	0	3	0	45
0	0	0	0	0	0	0	0	0	0	0	0	0	0	8	0	18	0	17	0	18	0	11	0	1	0	5	0	78
0	0	0	0	0	0	0	0	0	0	0	0	1	0	15	0	18	0	24	0	26	0	17	0	6	0	7	0	114
0	0	0	0	0	0	0	0	0	0	0	0	0	0	7	0	18	0	20	0	16	0	9	0	7	0	5	0	82
0	0	0	0	0	0	0	0	0	0	0	0	1	0	10	0	14	0	17	0	14	0	7	0	10	0	7	0	80
0	0	0	0	0	0	0	0	0	0	0	0	0	0	5	0	11	0	13	0	11	0	9	0	4	0	3	0	56
0	0	0	0	0	0	0	0	0	0	0	0	0	0	11	0	19	0	10	0	11	0	6	0	6	0	6	0	69
0	0	0	0	0	0	0	0	0	0	0	0	0	0	6	0	15	0	14	0	10	0	4	0	5	0	4	0	58
0	0	0	0	0	0	0	0	0	0	0	0	0	0	7	0	5	0	23	0	10	0	0	0	0	0	1	0	46
0	0	0	0	0	0	0	0	0	0	0	0	0	0	6	0	15	0	11	0	19	0	7	0	12	0	8	0	78
0	0	0	0	0	0	0	0	0	0	0	0	0	0	9	0	24	0	24	0	30	0	13	0	7	0	7	0	114
0	0	0	0	0	0	0	0	0	0	0	0	0	0	6	0	16	0	13	0	7	0	7	0	0	0	7	0	56
0	0	0	0	0	0	0	0	0	0	0	0	0	0	0	0	0	0	0	0	0	0	0	0	0	0	0	0	0
0	0	0	0	0	0	0	0	0	0	0	0	0	0	0	0	0	0	0	0	0	0	0	0	0	0	0	0	0
0	0	0	0	0	0	0	0	0	0	0	0	0	0	0	0	0	0	0	0	0	0	0	0	0	0	0	0	0
0	0	0	0	0	0	0	0	0	0	0	0	0	0	0	0	0	0	0	0	0	0	0	0	0	0	0	0	0
0	0	0	0	0	0	0	0	0	0	0	0	0	0	0	0	0	0	0	0	0	0	0	0	0	0	0	0	0
0	0	0	0	0	0	0	0	0	0	0	0	0	0	2	0	0	0	1	0	0	0	0	0	0	0	0	0	3
0	0	0	0	0	0	0	0	0	0	0	0	0	0	0	0	0	0	0	0	0	0	0	0	0	0	0	0	0
0	0	0	0	0	0	0	0	0	0	0	0	0	0	0	0	0	0	1	0	1	0	1	0	0	0	0	0	3
0	0	0	0	0	0	0	0	0	0	0	0	0	0	0	0	0	0	0	0	0	0	0	0	0	0	0	0	0
0	0	0	0	0	0	0	0	0	0	0	0	0	0	0	0	0	0	0	0	0	0	0	0	0	0	0	0	0
0	0	0	0	0	0	0	0	0	0	0	0	0	0	0	0	0	0	0	0	0	0	0	0	0	0	0	0	0
0	0	0	0	0	0	0	0	0	0	0	0	0	0	0	0	0	0	0	0	0	0	0	0	0	0	0	0	0
0	0	0	0	0	0	0	0	0	0	0	0	0	0	0	1	0	0	0	0	0	0	0	0	0	0	0	0	1
0	0	0	0	0	0	0	0	0	0	0	0	0	0	0	0	0	0	0	1	0	1	0	0	0	0	0	0	2
0	0	0	0	0	0	0	0	0	0	0	0	0	0	0	1	0	0	0	0	0	0	0	0	0	0	0	0	1
0	0	0	0	0	0	0	0	0	0	0	0	0	0	0	0	0	0	0	0	0	0	1	1	0	0	0	0	2
0	0	0	0	0	0	0	0	0	0	0	0	0	0	0	0	0	0	0	0	0	0	1	0	0	1	0	0	2
0	0	0	0	0	0	0	0	0	0	0	0	0	0	0	0	0	0	0	0	0	0	0	0	0	0	0	0	0
0	0	0	0	0	0	0	0	0	0	0	0	0	0	0	0	1	0	1	0	0	0	0	1	0	0	0	0	3
0	0	0	0	0	0	0	0	0	0	0	0	0	0	0	0	0	0	0	0	0	0	0	0	0	0	1	0	1
0	0	0	0	0	0	0	0	0	0	0	0	0	0	11	0	1	0	0	0	0	0	0	0	0	0	0	0	12
0	0	0	0	0	0	0	0	0	0	0	0	0	0	1	0	0	0	0	1	0	0	0	0	0	0	0	0	2
0	0	0	0	0	0	0	0	0	0	0	0	0	0	0	0	0	1	1	0	0	0	0	0	0	0	0	0	2
0	0	0	0	0	0	0	0	0	0	0	0	0	0	0	0	0	0	0	0	1	0	0	0	0	0	0	0	1
0	0	0	0	0	0	0	0	0	0	0	0	0	0	0	0	1	0	0	0	1	0	0	0	1	0	0	0	3
0	0	0	0	0	0	0	0	0	0	0	0	0	0	0	1	1	0	0	1	1	0	1	1	0	0	0	0	6
0	0	0	0	0	0	0	0	0	0	0	0	0	0	0	0	0	0	0	1	0	2	0	0	0	0	0	0	3
0	0	0	0	0	0	0	0	0	0	0	0	0	0	0	0	0	0	0	0	0	0	0	0	0	0	0	0	0
0	0	0	0	0	0	0	0	0	0	0	0	0	0	0	0	0	0	0	0	0	0	0	0	0	0	0	0	0
0	0	0	0	0	0	0	0	0	0	0	0	0	0	0	0	0	0	0	0	0	0	0	0	0	0	0	0	0
0	0	0	0	0	0	0	0	0	0	0	0	0	0	0	0	0	0	0	0	0	0	0	0	0	0	0	0	0
0	0	0	0	0	0	0	0	0	0	0	0	0	0	1	0	0	0	1	1	1	0	0	0	0	0	0	0	4
0	0	0	0	0	0	0	0	0	0	0	0	0	0	0	0	0	0	0	0	0	0	0	0	0	0	0	0	0
0	0	0	0	0	0	0	0	0	0	0	0	0	0	0	0	0	0	0	0	0	0	0	0	0	0	0	0	0
0	0	0	0	0	0	0	0	0	0	0	0	0	0	0	0	0	0	0	0	0	0	0	0	0	0	0	0	0
0	0	0	0	0	0	0	0	0	0	0	0	0	0	0	0	0	0	0	0	0	0	0	0	0	0	0	0	0
0	0	0	0	0	0	0	0	0	0	0	0	0	0	0	0	0	0	0	0	0	0	0	0	0	0	0	0	0
0	0	0	0	0	0	0	0	0	0	0	0	0	0	0	0	0	0	0	0	0	0	0	0	0	0	0	0	0
0	0	0	0	0	0	0	0	0	0	0	0	0	0	0	0	0	0	0	0	0	0	0	0	0	0	0	0	0
0	0	0	0	0	0	0	0	0	0	0	0	0	0	0	0	0	0	0	0	0	0	0	0	0	0	0	0	0
0	0	0	0	0	0	0	0	0	0	0	0	0	0	0	0	0	0	0	0	0	0	0	0	0	0	0	0	0
0	0	0	0	0	0	0	0	0	0	0	0	0	0	0	0	0	0	0	0	0	0	0	0	0	0	0	0	0
0	0	0	0	0	0	0	0	0	0	0	0	0	0	0	0	0	0	0	0	0	0	0	0	0	0	0	0	0
0	0	0	0	0	0	0	0	0	0	0	0	0	0	0	0	0	0	0	0	0	0	0	0	0	0	0	0	0
0	0	0	0	0	0	0	0	0	0	0	0	0	0	0	0	0	0	0	0	0	0	0	0	0	0	0	0	0
0	0	0	0	0	0	0	0	0	0	0	0	0	0	0	0	0	0	0	0	0	0	0	0	0	0	0	0	0
0	0	0	0	0	0	0	0	0	0	0	0	0	0	0	0	0	0	0	0	0	0	0	0	0	0	0	0	0
0	0	0	0	0	0	0	0	0	0	0	0	0	0	0	0	0	0	0	0	0	0	0	0	0	0	0	0	0
0	0	0	0	0	0	0	0	0	0	0	0	0	0	1	1	1	1	0	0	0	1	0	1	1	0	0	0	7
0	0	0	0	0	0	0	0	0	0	0	0	0	0	1	1	0	1	2	0	0	1	0	0	0	1	0	1	8
0	0	0	0	0	0	0	0	0	0	0	0	0	0	3	0	12	0	6	0	10	0	2	0	3	0	5	0	41
0	0	0	0	0	0	0	0	0	0	0	0	0	1	1	0	0	0	0	0	0	1	0	0	0	0	0	1	4
0	0	0	0	0	0	0	0	0	0	0	0	0	0	0	0	0	0	0	1	0	1	1	0	0	0	0	0	3
0	0	0	0	0	0	0	0	0	0	0	0	0	0	0	0	0	0	0	0	0	0	0	0	0	0	0	0	0
0	0	0	0	0	0	0	0	0	0	0	0	0	0	0	0	0	0	0	0	0	0	0	0	0	0	0	0	0
0	0	0	0	0	0	0	0	0	0	0	0	0	0	0	0	0	0	0	0	0	0	0	0	0	0	0	0	0
0	0	0	0	0	0	0	0	0	0	0	0	0	0	0	0	0	0	0	0	0	0	0	0	0	0	0	0	0
0	0	0	0	0	0	0	0	0	0	0	0	0	0	0	0	0	0	0	0	0	0	0	0	0	0	0	0	0
0	0	0	0	0	0	0	0	0	0	0	0	0	0	0	0	0	0	0	0	0	0	0	0	0	0	0	0	0
0	0	0	0	0	0	0	0	0	0	0	0	0	0	0	0	0	0	0	0	0	0	0	0	0	0	0	0	0
0	0	0	0	0	0	0	0	0	0	0	0	1	0	2	0	0	0	14	0	12	0	6	0	4	0	2	0	41
0	0	0	0	0	0	0	0	0	0	0	0	2	0	7	0	13	0	5	0	8	0	6	0	1	0	8	0	50
0	0	0	0	0	0	0	0	0	0	0	0	0	0	3	0	12	0	6	0	10	0	2	0	3	0	5	0	41
0	0	0	0	0	0	0	0	0	0	0	0	0	0	0	0	2	0	3	0	2	0	1	0	0	0	1	0	9
0	0	0	0	0	0	0	0	0	0	0	0	0	0	10	0	13	0	22	0	6	0	2	0	0	0	0	0	53
0	0	0	0	0	0	0	0	0	0	0	0	0	0	6	0	12	0	11	0	11	0	5	1	0	1	2	0	49
0	0	0	0	0	0	0	0	0	0	0	0	0	0	0	0	0	0	0	0	0	0	0	0	0	0	0	0	0
0	0	0	0	0	0	0	0	0	0	0	0	0	0	0	0	0	0	0	0	0	0	0	0	0	0	0	0	0
0	0	0	0	0	0	0	0	0	0	0	0	0	0	0	0	0	0	0	0	0	0	0	0	0	0	0	0	0
0	0	0	0	0	0	0	0	0	0	0	0	0	0	0	0	0	0	0	0	0	0	0	0	0	0	0	0	0
0	0	0	0	0	0	0	0	0	0	0	0	0	0	0	0	0	0	0	0	0	0	0	0	0	0	0	0	0
0	0	0	0	0	0	0	0	0	0	0	0	0	0	0	0	0	0	0	0	0	0	0	0	0	0	0	0	0
0	0	0	0	0	0	0	0	0	0	0	0	0	0	0	0	0	0	0	0	0	0	0	0	0	0	0	0	0
0	0	0	0	0	0	0	0	0	0	0	0	0	0	0	0	0	0	0	0	0	0	0	0	0	0	0	0	0
0	0	0	0	0	0	0	0	0	0	0	0	0	0	0	0	0	0	0	0	0	0	0	0	0	0	0	0	0
0	0	0	0	0	0	0	0	0	0	0	0	0	0	0	0	0	0	0	0	0	0	0	0	0	0	0	0	0
0	0	0	0	0	0	0	0	0	0	0	0	0	0	0	0	0	0	0	0	0	0	0	0	0	0	0	0	0
0	0	0	0	0	0	0	0	0	0	0	0	0	0	0	0	0	0	0	0	0	0	0	0	0	0	0	0	0
0	0	0	0	0	0	0	0	0	0	0	0	0	0	0	0	0	0	0	0	0	0	0	0	0	0	0	0	0
0	0	0	0	0	0	0	0	0	0	0	0	0	0	0	0	0	0	0	0	0	0	0	0	0	0	0	0	0
0	0	0	0	0	0	0	0	0	0	0	0	0	0	0	0	0	0	0	0	0	0	0	0	0	0	0	0	0
0	0	0	0	0	0	0	0	0	0	0	0	0	0	0	0	0	0	0	0	0	0	0	0	0	0	0	0	0
0	0	0	0	0	0	0	0	0	0	0	0	0	0	0	0	0	0	0	0	0	0	0	0	0	0	0	0	0
0	0	0	0	0	0	0	0	0	0	0	0	0	0	0	0	0	0	0	0	0	0	0	0	0	0	0	0	0
0	0	0	0	0	0	0	0	0	0	0	0	0	0	0	0	0	0	0	0	0	0	0	0	0	0	0	0	0
0	0	0	0	0	0	0	0	0	0	0	0	3	0	8	0	15	0	10	0	5	0	3	0	0	0	1	0	45
0	0	0	0	0	0	0	0	0	0	0	0	0	0	3	0	0	0	7	0	14	0	2	0	0	0	0	0	26
0	0	0	0	0	0	0	0	0	0	0	0	0	0	3	0	3	0	5	0	0	0	1	0	0	0	2	0	14
0	0	0	0	0	0	0	0	0	0	0	0	0	0	3	0	4	0	14	0	1	0	1	0	0	0	0	0	23
0	0	0	0	0	0	0	0	0	0	0	0	0	0	0	0	0	0	0	0	0	0	0	0	0	0	0	0	0
0	0	0	0	0	0	0	0	0	0	0	0	0	0	0	0	0	0	0	0	0	0	0	0	0	0	0	0	0
0	0	0	0	0	0	0	0	0	0	0	0	0	0	0	0	0	0	0	0	0	0	0	0	0	0	0	0	0
0	0	0	0	0	0	0	0	0	0	0	0	0	0	0	0	0	0	0	0	0	0	0	0	0	0	0	0	0
0	0	0	0	0	0	0	0	0	0	0	0	0	0	0	0	0	0	0	0	0	0	0	0	0	0	0	0	0
0	0	0	0	0	0	0	0	0	0	0	0	0	0	0	0	0	0	0	0	0	0	0	0	0	0	0	0	0
0	0	0	0	0	0	0	0	0	0	0	0	0	0	0	0	0	0	0	0	0	0	0	0	0	0	0	0	0
0	0	0	0	0	0	0	0	0	0	0	0	0	0	0	0	0	0	0	0	0	0	0	0	0	0	0	0	0
0	0	0	0	0	0	0	0	0	0	0	0	0	0	0	0	0	0	0	0	0	0	0	0	0	0	0	0	0
0	0	0	0	0	0	0	0	0	0	0	0	0	0	0	0	0	0	0	0	0	0	0	0	0	0	0	0	0
0	0	0	0	0	0	0	0	0	0	0	0	0	0	0	0	0	0	0	0	0	0	0	0	0	0	0	0	0
0	0	0	0	0	0	0	0	0	0	0	0	0	0	0	0	0	0	0	0	0	0	0	0	0	0	0	0	0
0	0	0	0	0	0	0	0	0	0	0	0	0	0	0	0	0	0	0	0	0	0	0	0	0	0	0	0	0
0	0	0	0	0	0	0	0	0	0	0	0	0	0	0	0	0	0	0	0	0	0	0	0	0	0	0	0	0
0	0	0	0	0	0	0	0	0	0	0	0	0	0	0	0	0	0	0	0	0	0	0	0	0	0	0	0	0
0	0	0	0	0	0	0	0	0	0	0	0	0	0	0	0	0	0	0	0	0	0	0	0	0	0	0	0	0
0	0	0	0	0	0	0	0	0	0	0	0	0	0	0	0	0	0	0	0	0	0	0	0	0	0	0	0	0
0	0	0	0	0	0	0	0	0	0	0	0	0	0	0	0	0	0	0	0	0	0	0	0	0	0	0	0	0
0	0	0	0	0	0	0	0	0	0	0	0	0	0	0	0	0	0	0	0	0	0	0	0	0	0	0	0	0
0	0	0	0	0	0	0	0	0	0	0	0	2	4	2	6	6	3	8	5	4	3	5	0	2	2	2	4	58
0	0	0	0	0	0	0	1	0	0	0	0	0	2	6	6	4	4	4	2	7	7	4	1	2	2	2	0	54
0	0	0	0	0	0	0	0	0	0	0	1	0	1	6	5	6	6	6	5	4	6	4	1	1	2	4	0	58
0	0	0	0	0	0	0	0	0	0	0	0	0	2	9	8	2	4	3	5	9	3	4	2	2	1	1	2	57
0	0	0	0	0	0	0	0	1	0	0	0	1	3	5	7	7	2	4	3	7	1	3	3	1	1	3	1	53
0	0	0	0	0	0	0	0	0	0	0	0	0	2	8	6	5	5	0	0	6	4	6	5	1	0	0	0	48
0	0	0	0	0	0	0	0	0	0	0	0	2	2	3	5	3	7	3	3	7	4	5	7	4	2	1	2	60
0	0	0	0	0	0	0	0	0	0	0	0	0	3	2	5	1	8	2	4	8	7	4	0	4	3	3	3	57
0	0	0	0	0	0	0	0	1	0	3	0	0	7	2	5	3	5	4	2	8	3	3	1	6	2	6	6	67
0	0	0	0	0	0	0	0	0	0	1	0	1	9	2	5	4	12	2	8	2	5	6	5	3	2	5	6	78
0	0	0	0	0	0	0	0	1	1	0	0	0	3	5	6	6	5	2	5	3	5	4	4	2	2	8	3	65
0	0	0	0	0	0	0	0	0	0	0	0	0	3	2	4	4	4	5	2	2	0	1	5	2	2	5	0	41
0	0	0	0	0	0	0	0	0	0	0	0	0	0	0	0	0	0	0	0	0	0	0	0	0	0	0	0	0
0	0	0	0	0	0	0	0	0	0	0	0	0	0	0	0	0	0	0	0	0	0	0	0	0	0	0	0	0
0	0	0	0	0	0	0	0	0	0	0	0	0	0	0	0	0	0	0	0	0	0	0	0	0	0	0	0	0
0	0	0	0	0	0	0	0	0	0	0	0	0	0	0	0	0	0	0	0	0	0	0	0	0	0	0	0	0
0	0	0	0	0	0	0	0	0	0	0	0	0	0	0	0	0	0	0	0	0	0	0	0	0	0	0	0	0
0	0	0	0	0	0	0	0	0	0	0	0	0	0	0	0	0	0	0	0	0	0	0	0	0	0	0	0	0
0	0	0	0	0	0	0	0	0	0	0	0	0	0	0	0	0	0	0	0	0	0	0	0	0	0	0	0	0
0	0	0	0	0	0	0	0	0	0	0	0	0	0	0	0	0	0	0	0	0	0	0	0	0	0	0	0	0
0	0	0	0	0	0	0	0	0	0	0	0	0	0	0	0	0	0	0	0	0	0	0	0	0	0	0	0	0
0	0	0	0	0	0	0	0	0	0	0	0	0	0	0	0	0	0	0	0	0	0	0	0	0	0	0	0	0
0	0	0	0	0	0	0	0	0	0	0	0	0	0	0	0	0	0	0	0	0	0	0	0	0	0	0	0	0
0	0	0	0	0	0	0	0	0	0	0	0	0	0	0	0	0	0	0	0	0	0	0	0	0	0	0	0	0
0	0	0	0	0	0	0	0	0	0	0	0	0	0	0	0	0	0	0	0	0	0	0	0	0	0	0	0	0
0	0	0	0	0	0	0	0	0	0	0	0	0	0	0	0	0	0	0	0	0	0	0	0	0	0	0	0	0
0	0	0	0	0	0	0	0	0	0	0	0	0	0	0	0	0	0	0	0	0	0	0	0	0	0	0	0	0
0	0	0	0	0	0	0	0	0	0	0	0	0	0	0	0	0	0	0	0	0	0	0	0	0	0	0	0	0
0	0	0	0	0	0	0	0	0	0	0	0	0	0	0	0	0	0	0	0	0	0	0	0	0	0	0	0	0
0	0	0	0	0	0	0	0	0	0	0	0	0	0	0	0	0	0	0	0	0	0	0	0	0	0	0	0	0
0	0	0	0	0	0	0	0	0	0	0	0	0	0	0	0	0	0	0	0	0	0	0	0	0	0	0	0	0
0	0	0	0	0	0	0	0	0	0	0	0	0	0	0	0	0	0	0	0	0	0	0	0	0	0	0	0	0
0	0	0	0	0	0	0	0	0	0	0	0	0	0	0	0	0	0	0	0	0	0	0	0	0	0	0	0	0
0	0	0	0	0	0	0	0	0	0	0	0	0	0	0	0	0	0	0	0	0	0	0	0	0	0	0	0	0
0	0	0	0	0	0	0	0	0	0	0	0	0	0	0	0	0	0	0	0	0	0	0	0	0	0	0	0	0
0	0	0	0	0	0	0	0	0	0	0	0	0	0	0	0	0	0	0	0	0	0	0	0	0	0	0	0	0
0	0	0	0	0	0	0	0	0	0	0	0	0	0	0	0	0	0	0	0	0	0	0	0	0	0	0	0	0
0	0	0	0	0	0	0	0	0	0	0	0	0	0	0	0	0	0	0	0	0	0	0	0	0	0	0	0	0
0	0	0	0	0	0	0	0	0	0	0	0	0	0	0	0	0	0	0	0	0	0	0	0	0	0	0	0	0
0	0	0	0	0	0	0	0	0	0	0	0	0	0	0	0	0	0	0	0	0	0	0	0	0	0	0	0	0
0	0	0	0	0	0	0	0	0	0	0	0	0	0	0	0	0	0	0	0	0	0	0	0	0	0	0	0	0
0	0	0	0	0	0	0	0	0	0	0	0	0	0	0	0	0	0	0	0	0	0	0	0	0	0	0	0	0
0	0	0	0	0	0	0	0	0	0	0	0	0	0	0	0	0	0	0	0	0	0	0	0	0	0	0	0	0
0	0	0	0	0	0	0	0	0	0	0	0	0	0	0	0	0	0	0	0	0	0	0	0	0	0	0	0	0
0	0	0	0	0	0	0	0	0	0	0	0	0	0	0	0	0	0	0	0	0	0	0	0	0	0	0	0	0
0	0	0	0	0	0	0	0	0	0	0	0	0	0	0	0	0	0	0	0	0	0	0	0	0	0	0	0	0
0	0	0	0	0	0	0	0	0	0	0	0	0	0	0	0	0	0	0	0	0	0	0	0	0	0	0	0	0
0	0	0	0	0	0	0	0	0	0	0	0	0	0	0	0	0	0	0	0	0	0	0	0	0	0	0	0	0
0	0	0	0	0	0	0	0	0	0	0	0	0	0	2	10	4	1	0	3	0	1	2	1	3	0	3	3	33
0	0	0	0	0	0	0	0	0	0	0	0	2	3	0	0	4	0	4	2	4	0	1	2	2	0	6	2	32
0	0	0	0	1	0	0	1	0	0	0	1	1	1	0	2	1	3	5	4	5	5	4	0	2	2	2	5	45
0	0	0	0	0	0	1	1	1	0	0	0	1	1	1	4	1	2	1	2	3	3	2	0	1	0	3	3	31
0	0	0	0	0	1	0	0	0	0	0	0	1	1	1	5	3	2	4	2	2	6	4	3	1	0	4	1	41
0	0	0	0	0	0	0	0	0	0	0	0	1	0	2	8	3	3	6	5	6	2	5	4	6	1	5	3	60
0	0	0	0	0	0	1	0	1	0	1	1	0	0	2	4	1	3	1	1	6	7	2	0	1	3	3	2	40
0	0	0	0	0	0	0	0	1	1	0	1	0	1	3	2	2	5	4	3	4	5	3	2	1	0	4	3	45
0	0	0	0	0	0	0	0	1	0	0	2	1	1	5	3	2	6	4	6	3	3	3	2	6	2	6	6	62
0	0	0	0	0	0	0	2	1	3	2	0	2	0	3	1	7	7	8	5	0	3	5	1	1	2	5	8	66
0	0	0	0	0	0	0	0	0	0	0	1	3	2	4	6	6	1	6	5	0	2	7	1	3	7	7	0	61
0	0	0	0	0	0	0	1	1	0	1	0	0	0	3	2	0	1	2	0	2	4	3	0	1	0	5	1	27
0	0	0	0	0	0	0	0	0	0	0	0	0	0	0	0	0	0	0	0	0	0	0	0	0	0	0	0	0
0	0	1	0	2	1	0	0	0	0	0	0	0	1	0	6	1	2	2	3	2	1	0	1	0	1	0	1	25
0	0	0	0	5	0	0	0	1	0	0	0	0	5	2	16	2	10	3	13	6	3	2	1	1	1	1	1	73
0	0	0	0	0	1	0	0	0	0	0	0	0	7	3	24	3	13	1	6	0	7	1	5	3	2	0	0	76
0	0	0	0	0	0	0	2	0	2	0	0	0	3	6	25	3	20	1	7	4	4	1	5	3	0	1	2	89
0	0	0	0	0	1	1	0	0	0	0	0	1	9	2	20	4	15	12	11	4	5	2	0	2	0	0	0	89
0	0	0	0	1	1	0	0	0	0	0	0	0	6	3	19	4	8	3	15	2	8	5	2	1	2	3	1	84
0	0	0	0	1	0	0	0	1	0	0	1	0	8	3	23	6	25	3	17	0	7	0	4	3	1	0	1	104
0	0	0	0	2	0	0	0	0	1	0	0	1	10	17	21	18	17	8	3	8	7	4	2	0	0	2	0	121
0	0	0	0	0	1	0	0	1	0	0	0	3	12	4	28	5	25	7	14	4	6	2	3	1	0	1	0	117
0	0	0	0	0	1	0	0	0	0	0	0	1	1	2	1	5	1	2	6	1	1	0	1	2	0	3	1	29
0	0	0	0	0	0	0	1	0	0	0	0	1	6	1	13	1	11	0	12	4	9	4	2	0	1	0	0	66
0	0	0	0	0	0	0	0	0	0	0	0	0	0	0	0	0	0	0	0	0	0	0	0	0	0	0	0	0
0	0	0	0	0	0	0	0	0	0	0	0	0	0	0	0	0	0	0	0	0	0	0	0	0	0	0	0	0
0	0	0	0	0	0	0	0	0	0	0	0	0	0	0	0	0	0	0	0	0	0	0	0	0	0	0	0	0
0	0	0	0	0	0	0	0	0	0	0	0	0	0	0	0	0	0	0	0	0	0	0	0	0	0	0	0	0
0	0	0	0	0	0	0	0	0	0	0	0	0	0	0	0	0	0	0	0	0	0	0	0	0	0	0	0	0
0	0	0	0	0	0	0	0	0	0	0	0	0	0	0	0	0	0	0	0	0	0	0	0	0	0	0	0	0
0	0	0	0	0	0	0	0	0	0	0	0	0	0	0	0	0	0	0	0	0	0	0	0	0	0	0	0	0
0	0	0	0	0	0	0	0	0	0	0	0	0	0	0	0	0	0	0	0	0	0	0	0	0	0	0	0	0
0	0	0	0	0	0	0	0	0	0	0	0	0	0	0	0	0	0	0	0	0	0	0	0	0	0	0	0	0
0	0	0	0	0	0	0	0	0	0	0	0	0	0	0	0	0	0	0	0	0	0	0	0	0	0	0	0	0
0	0	0	0	0	0	0	0	0	0	0	0	0	0	0	0	0	0	0	0	0	0	0	0	0	0	0	0	0
0	0	0	0	0	0	0	0	0	0	0	0	0	0	0	0	0	0	0	0	0	0	0	0	0	0	0	0	0
0	0	0	0	0	0	0	0	0	0	0	0	0	0	0	0	0	0	0	0	0	0	0	0	0	0	0	0	0
0	0	0	0	0	0	0	0	0	0	0	0	0	0	0	0	0	0	0	0	0	0	0	0	0	0	0	0	0
0	0	0	0	0	0	0	0	0	0	0	0	0	0	0	0	0	0	0	0	0	0	0	0	0	0	0	0	0
0	0	0	0	0	0	0	0	0	0	0	0	0	0	0	0	0	0	0	0	0	0	0	0	0	0	0	0	0
0	0	0	0	0	0	0	0	0	0	0	0	0	0	0	0	0	0	0	0	0	0	0	0	0	0	0	0	0
0	0	0	0	0	0	0	0	0	0	0	0	0	0	0	0	0	0	0	0	0	0	0	0	0	0	0	0	0
0	0	0	0	0	0	0	0	0	0	0	0	0	0	0	0	0	0	0	0	0	0	0	0	0	0	0	0	0
0	0	0	0	0	0	0	0	0	0	0	0	0	0	0	0	0	0	0	0	0	0	0	0	0	0	0	0	0
0	0	0	0	0	0	0	0	0	0	0	0	0	0	0	0	0	0	0	0	0	0	0	0	0	0	0	0	0
0	0	0	0	0	0	0	0	0	0	0	0	0	0	0	0	0	0	0	0	0	0	0	0	0	0	0	0	0
0	0	0	0	0	0	0	0	0	0	0	0	0	0	0	0	0	0	0	0	0	0	0	0	0	0	0	0	0
0	0	0	0	0	0	0	0	0	0	0	0	0	0	0	0	0	0	0	0	0	0	0	0	0	0	0	0	0
0	0	0	0	0	0	0	0	0	0	0	0	0	0	0	0	0	0	0	0	0	0	0	0	0	0	0	0	0
0	0	0	0	0	0	0	0	0	0	0	0	0	0	0	0	0	0	0	0	0	0	0	0	0	0	0	0	0
0	0	0	0	0	0	0	0	0	0	0	0	0	0	0	0	0	0	0	0	0	0	0	0	0	0	0	0	0
0	0	0	0	0	0	0	0	0	0	0	0	0	0	0	0	0	0	0	0	0	0	0	0	0	0	0	0	0
0	0	0	0	0	0	0	0	0	0	0	0	0	0	0	0	0	0	0	0	0	0	0	0	0	0	0	0	0
0	0	0	0	0	0	0	0	0	0	0	0	0	0	0	0	0	0	0	0	0	0	0	0	0	0	0	0	0
0	0	0	0	0	0	0	0	0	0	0	0	0	0	0	0	0	0	0	0	0	0	0	0	0	0	0	0	0
0	0	0	0	0	0	0	0	0	0	0	0	0	0	0	0	0	0	0	0	0	0	0	0	0	0	0	0	0
0	0	0	0	0	0	0	0	0	0	0	0	0	0	0	0	0	0	0	0	0	0	0	0	0	0	0	0	0
0	0	0	0	0	0	0	0	0	0	0	0	0	0	0	0	0	0	0	0	0	0	0	0	0	0	0	0	0
0	0	0	0	0	0	0	0	0	0	0	0	0	0	0	0	0	0	0	0	0	0	0	0	0	0	0	0	0
0	0	0	0	0	0	0	0	0	0	0	0	0	0	0	0	0	0	0	0	0	0	0	0	0	0	0	0	0
0	0	0	0	0	0	0	0	0	0	0	0	0	0	0	0	0	0	0	0	0	0	0	0	0	0	0	0	0
0	0	0	0	0	0	0	0	0	0	0	0	0	0	0	0	0	0	0	0	0	0	0	0	0	0	0	0	0
0	0	0	0	0	0	0	0	0	0	0	0	0	0	0	0	0	0	0	0	0	0	0	0	0	0	0	0	0
0	0	0	0	0	0	0	0	0	0	0	0	0	0	0	0	0	0	0	0	0	0	0	0	0	0	0	0	0
0	0	0	0	0	0	0	0	0	0	0	0	0	0	0	0	0	0	0	0	0	0	0	0	0	0	0	0	0
0	0	0	0	0	0	0	0	0	0	0	0	0	0	0	0	0	0	0	0	0	0	0	0	0	0	0	0	0
0	0	0	0	0	0	0	0	0	0	0	0	0	0	0	0	0	0	0	0	0	0	0	0	0	0	0	0	0
0	0	0	0	0	0	0	0	0	0	0	0	0	0	0	0	0	0	0	0	0	0	0	0	0	0	0	0	0
0	0	0	0	0	0	0	0	0	0	0	0	0	0	0	0	0	0	0	0	0	0	0	0	0	0	0	0	0
0	0	0	0	0	0	0	0	0	0	0	0	0	0	0	0	0	0	0	0	0	0	0	0	0	0	0	0	0
0	0	0	0	0	0	0	0	0	0	0	0	0	0	0	0	0	0	0	0	0	0	0	0	0	0	0	0	0
0	0	0	0	0	0	0	0	0	0	0	0	0	0	0	0	0	0	0	0	0	0	0	0	0	0	0	0	0
0	0	0	0	0	0	0	0	0	0	0	0	0	0	0	0	0	0	0	0	0	0	0	0	0	0	0	0	0
0	0	0	0	0	0	0	0	0	0	0	0	0	0	0	0	0	0	0	0	0	0	0	0	0	0	0	0	0
0	0	0	0	0	0	0	0	0	0	0	0	0	0	0	0	0	0	0	0	0	0	0	0	0	0	0	0	0
0	0	0	0	0	0	0	0	0	0	0	0	0	0	0	0	0	0	0	0	0	0	0	0	0	0	0	0	0
0	0	0	0	0	0	0	0	0	0	0	0	0	0	0	0	0	0	0	0	0	0	0	0	0	0	0	0	0
0	0	0	0	0	0	0	0	0	0	0	0	0	0	0	0	0	0	0	0	0	0	0	0	0	0	0	0	0
0	0	0	0	0	0	0	0	0	0	0	0	0	0	0	0	0	0	0	0	0	0	0	0	0	0	0	0	0
0	0	0	0	0	0	0	0	0	0	0	0	0	0	0	0	0	0	0	0	0	0	0	0	0	0	0	0	0
0	0	0	0	0	0	0	0	0	0	0	0	0	0	0	0	0	0	0	0	0	0	0	0	0	0	0	0	0
0	0	0	0	0	0	0	0	0	0	0	0	0	0	0	0	0	0	0	0	0	0	0	0	0	0	0	0	0
0	0	0	0	0	0	0	0	0	0	0	0	0	0	0	0	0	0	0	0	0	0	0	0	0	0	0	0	0
0	0	0	0	0	0	0	0	0	0	0	0	0	0	0	0	0	0	0	0	0	0	0	0	0	0	0	0	0
0	0	0	0	0	0	0	0	0	0	0	0	0	0	0	0	0	0	0	0	0	0	0	0	0	0	0	0	0
0	0	0	0	0	0	0	0	0	0	0	0	0	0	0	0	0	0	0	0	0	0	0	0	0	0	0	0	0
0	0	0	0	0	0	0	0	0	0	0	0	0	0	0	0	0	0	0	0	0	0	0	0	0	0	0	0	0
0	0	0	0	0	0	0	0	0	0	0	0	0	0	0	0	0	0	0	0	0	0	0	0	0	0	0	0	0
0	0	0	0	0	0	0	0	0	0	0	0	0	0	0	0	0	0	0	0	0	0	0	0	0	0	0	0	0
0	0	0	0	0	0	0	0	0	0	0	0	0	0	0	0	0	0	0	0	0	0	0	0	0	0	0	0	0
0	0	0	0	0	0	0	0	0	0	0	0	0	0	0	0	0	0	0	0	0	0	0	0	0	0	0	0	0
0	0	0	0	0	0	0	0	0	0	0	0	0	0	0	0	0	0	0	0	0	0	0	0	0	0	0	0	0
0	0	0	0	0	0	0	0	0	0	0	0	0	0	0	0	0	0	0	0	0	0	0	0	0	0	0	0	0
0	0	0	0	0	0	0	0	0	0	0	0	0	0	0	0	0	0	0	0	0	0	0	0	0	0	0	0	0
0	0	0	0	0	0	0	0	0	0	0	0	0	0	0	0	0	0	0	0	0	0	0	0	0	0	0	0	0
0	0	0	0	0	0	0	0	0	0	0	0	0	0	0	0	0	0	0	0	0	0	0	0	0	0	0	0	0
0	0	0	0	0	0	0	0	0	0	0	0	0	0	0	0	0	0	0	0	0	0	0	0	0	0	0	0	0
0	0	0	0	0	0	0	0	0	0	0	0	0	0	0	0	0	0	0	0	0	0	0	0	0	0	0	0	0
0	0	0	0	0	0	0	0	0	0	0	0	0	0	0	0	0	0	0	0	0	0	0	0	0	0	0	0	0
0	0	0	0	0	0	0	0	0	0	0	0	0	0	0	0	0	0	0	0	0	0	0	0	0	0	0	0	0
0	0	0	0	0	0	0	0	0	0	0	0	0	0	0	0	0	0	0	0	0	0	0	0	0	0	0	0	0
0	0	0	0	0	0	0	0	0	0	0	0	0	0	0	0	0	0	0	0	0	0	0	0	0	0	0	0	0
0	0	0	0	0	0	0	0	0	0	0	0	0	0	0	0	0	0	0	0	0	0	0	0	0	0	0	0	0
0	0	0	0	0	0	0	0	0	0	0	0	0	0	0	0	0	0	0	0	0	0	0	0	0	0	0	0	0
0	0	0	0	0	0	0	0	0	0	0	0	0	0	0	0	0	0	0	0	0	0	0	0	0	0	0	0	0
0	0	0	0	0	0	0	0	0	0	0	0	0	0	0	0	0	0	0	0	0	0	0	0	0	0	0	0	0
0	0	0	0	0	0	0	0	0	0	0	0	0	0	0	0	0	0	0	0	0	0	0	0	0	0	0	0	0
0	0	0	0	0	0	0	0	0	0	0	0	0	0	0	0	0	0	0	0	0	0	0	0	0	0	0	0	0
0	2	3	2	1	0	0	0	0	0	0	0	3	21	5	62	10	44	4	38	4	21	1	7	1	2	2	1	234
0	0	1	0	0	2	0	0	0	0	0	0	2	19	9	40	7	57	15	24	7	18	2	3	1	0	0	2	209
0	0	0	0	0	0	0	0	0	0	0	0	4	12	18	40	27	42	16	23	9	14	7	9	3	3	0	0	227
0	0	1	1	3	0	0	0	0	1	7	11	17	46	5	32	7	23	5	17	7	5	2	2	3	1	0	0	196
0	0	0	0	0	0	3	4	1	0	0	0	4	31	11	60	8	39	1	37	6	10	10	4	1	1	1	1	233
0	0	0	0	1	0	0	2	0	0	0	0	0	19	14	59	13	44	4	26	6	25	7	7	0	3	4	1	235
0	0	2	0	1	1	0	0	2	0	0	0	2	25	18	44	4	34	4	26	5	14	2	4	2	2	1	1	194
0	0	0	1	3	5	0	0	0	0	0	0	2	30	13	45	20	25	14	23	6	13	3	7	2	2	3	3	220
0	0	0	1	2	2	3	0	0	0	0	0	0	7	19	52	11	36	7	31	9	18	2	5	2	2	4	0	213
0	0	0	0	2	1	2	0	2	0	0	0	4	20	19	49	10	42	3	27	7	16	4	8	1	3	8	2	230
0	0	0	0	0	0	0	0	0	0	0	0	0	26	28	42	12	27	6	15	3	14	15	28	20	2	2	4	244
0	0	0	0	2	2	0	0	0	1	1	0	4	18	13	36	16	24	5	13	13	14	6	7	3	7	7	0	192
0	0	0	0	0	0	0	0	0	0	0	0	0	0	0	0	0	0	0	0	0	0	0	0	0	0	0	0	0
0	0	0	0	0	0	0	0	0	0	0	0	0	0	0	0	0	0	0	0	0	0	0	0	0	0	0	0	0
0	0	0	0	0	0	0	0	0	0	0	0	0	0	0	0	0	0	0	0	0	0	0	0	0	0	0	0	0
0	0	0	0	0	0	0	0	0	0	0	0	0	0	0	0	0	0	0	0	0	0	0	0	0	0	0	0	0
0	0	0	0	0	0	0	0	0	0	0	0	0	0	0	0	0	0	0	0	0	0	0	0	0	0	0	0	0
0	0	0	0	0	0	0	0	0	0	0	0	0	0	0	0	0	0	0	0	0	0	0	0	0	0	0	0	0
0	0	0	0	0	0	0	0	0	0	0	0	0	0	0	0	0	0	0	0	0	0	0	0	0	0	0	0	0
0	0	0	0	0	0	0	0	0	0	0	0	0	0	0	0	0	0	0	0	0	0	0	0	0	0	0	0	0
0	0	0	0	0	0	0	0	0	0	0	0	0	0	0	0	0	0	0	0	0	0	0	0	0	0	0	0	0
0	0	0	0	0	0	0	0	0	0	0	0	0	0	0	0	0	0	0	0	0	0	0	0	0	0	0	0	0
0	0	0	0	0	0	0	0	0	0	0	0	0	0	0	0	0	0	0	0	0	0	0	0	0	0	0	0	0
0	0	0	0	0	0	0	0	0	0	0	0	0	0	0	0	0	0	0	0	0	0	0	0	0	0	0	0	0
0	0	0	0	0	0	0	0	0	0	0	0	0	0	0	0	0	0	0	0	0	0	0	0	0	0	0	0	0
0	0	0	0	0	0	0	0	0	0	0	0	0	0	0	0	0	0	0	0	0	0	0	0	0	0	0	0	0
0	0	0	0	0	0	0	0	0	0	0	0	0	0	0	0	0	0	0	0	0	0	0	0	0	0	0	0	0
0	0	0	0	0	0	0	0	0	0	0	0	0	0	0	0	0	0	0	0	0	0	0	0	0	0	0	0	0
0	0	0	0	0	0	0	0	0	0	0	0	0	0	0	0	0	0	0	0	0	0	0	0	0	0	0	0	0
0	0	0	0	0	0	0	0	0	0	0	0	0	0	0	0	0	0	0	0	0	0	0	0	0	0	0	0	0
0	0	0	0	0	0	0	0	0	0	0	0	0	0	0	0	0	0	0	0	0	0	0	0	0	0	0	0	0
0	0	0	0	0	0	0	0	0	0	0	0	0	0	0	0	0	0	0	0	0	0	0	0	0	0	0	0	0
0	0	0	0	0	0	0	0	0	0	0	0	0	0	0	0	0	0	0	0	0	0	0	0	0	0	0	0	0
0	0	0	0	0	0	0	0	0	0	0	0	0	0	0	0	0	0	0	0	0	0	0	0	0	0	0	0	0
0	0	0	0	0	0	0	0	0	0	0	0	0	0	0	0	0	0	0	0	0	0	0	0	0	0	0	0	0
0	0	0	0	0	0	0	0	0	0	0	0	0	0	0	0	0	0	0	0	0	0	0	0	0	0	0	0	0
0	0	0	0	0	0	0	0	0	0	0	0	0	0	0	0	0	0	0	0	0	0	0	0	0	0	0	0	0
0	0	0	0	0	0	0	0	0	0	0	0	0	0	0	0	0	0	0	0	0	0	0	0	0	0	0	0	0
0	0	0	0	0	0	0	0	0	0	0	0	0	0	0	0	0	0	0	0	0	0	0	0	0	0	0	0	0
0	0	0	0	0	0	0	0	0	0	0	0	0	0	0	0	0	0	0	0	0	0	0	0	0	0	0	0	0
0	0	0	0	0	0	0	0	0	0	0	0	0	0	0	0	0	0	0	0	0	0	0	0	0	0	0	0	0
0	0	0	0	0	0	0	0	0	0	0	0	0	0	0	0	0	0	0	0	0	0	0	0	0	0	0	0	0
0	0	0	0	0	0	0	0	0	0	0	0	0	0	0	0	0	0	0	0	0	0	0	0	0	0	0	0	0
0	0	0	0	0	0	0	0	0	0	0	0	0	0	0	0	0	0	0	0	0	0	0	0	0	0	0	0	0
0	0	0	0	0	0	0	0	0	0	0	0	0	0	0	0	0	0	0	0	0	0	0	0	0	0	0	0	0
0	0	0	0	0	0	0	0	0	0	0	0	0	0	0	0	0	0	0	0	0	0	0	0	0	0	0	0	0
0	0	0	0	0	0	0	0	0	0	0	0	0	0	0	0	0	0	0	0	0	0	0	0	0	0	0	0	0
0	0	0	0	0	0	0	0	0	0	0	0	0	0	0	0	0	0	0	0	0	0	0	0	0	0	0	0	0
0	0	0	0	0	0	0	0	0	0	0	0	0	0	0	0	0	0	0	0	0	0	0	0	0	0	0	0	0
0	0	0	0	0	0	0	0	0	0	0	0	0	0	0	0	0	0	0	0	0	0	0	0	0	0	0	0	0
0	0	0	0	0	0	0	0	0	0	0	0	0	0	0	0	0	0	0	0	0	0	0	0	0	0	0	0	0
0	0	0	0	0	0	0	0	0	0	0	0	0	0	0	0	0	0	0	0	0	0	0	0	0	0	0	0	0
0	0	0	0	0	0	0	0	0	0	0	0	0	0	0	0	0	0	0	0	0	0	0	0	0	0	0	0	0
0	0	0	0	0	0	0	0	0	0	0	0	0	0	0	0	0	0	0	0	0	0	0	0	0	0	0	0	0
0	0	0	0	0	0	0	0	0	0	0	0	0	0	0	0	0	0	0	0	0	0	0	0	0	0	0	0	0
0	0	0	0	0	0	0	0	0	0	0	0	0	0	0	0	0	0	0	0	0	0	0	0	0	0	0	0	0
0	0	0	0	0	0	0	0	0	0	0	0	0	0	0	0	0	0	0	0	0	0	0	0	0	0	0	0	0
0	0	0	0	0	0	0	0	0	0	0	0	0	0	0	0	0	0	0	0	0	0	0	0	0	0	0	0	0
0	0	0	0	0	0	0	0	0	0	0	0	0	0	0	0	0	0	0	0	0	0	0	0	1	1	0	0	2
0	0	0	0	0	0	0	0	0	0	0	0	0	0	0	0	0	0	0	0	0	0	0	0	0	0	0	0	0
0	0	0	0	2	0	1	0	0	0	0	0	2	5	3	25	0	22	0	28	4	0	0	0	0	0	0	0	92
0	0	0	0	0	2	2	0	0	0	0	0	0	8	3	33	2	23	2	12	1	19	0	6	1	2	2	0	118
0	0	0	0	0	0	0	0	0	0	0	0	0	6	3	21	6	18	3	29	5	14	5	5	4	1	5	0	125
0	0	0	0	0	0	0	0	0	0	0	0	2	8	5	25	6	17	2	11	7	13	5	3	0	4	0	1	109
0	0	0	0	2	0	0	0	0	0	0	0	3	3	7	15	0	32	4	14	3	15	5	4	2	2	1	1	113
0	0	0	0	0	1	0	0	0	1	0	0	2	6	4	13	7	20	7	22	7	8	6	3	2	1	1	0	111
0	0	0	0	0	4	0	0	0	0	2	1	2	4	4	25	8	26	5	18	4	15	4	7	0	3	2	0	134
0	0	0	0	1	2	0	0	0	0	0	0	0	0	3	7	13	4	15	3	14	7	10	2	5	3	3	0	92
0	0	0	0	0	0	3	2	0	0	1	5	5	16	10	21	14	14	8	9	2	4	2	1	3	1	0	0	121
0	0	0	0	0	0	0	0	0	0	0	0	4	4	12	20	2	20	5	13	4	0	4	8	2	3	3	3	107
0	0	0	0	0	0	1	3	0	1	0	0	2	13	7	25	10	19	6	27	4	18	5	6	2	4	9	0	162
0	0	0	0	0	0	0	0	0	0	3	1	3	5	11	14	6	17	2	15	1	11	4	6	1	0	0	0	100
0	0	0	0	0	0	0	0	0	0	0	0	0	0	0	0	0	0	0	0	0	0	0	0	0	0	0	0	0
0	0	0	0	0	0	0	0	0	0	0	0	0	0	0	0	0	0	0	0	0	0	0	0	0	0	0	0	0
0	0	0	0	0	0	0	0	0	0	0	0	0	0	0	0	0	0	0	0	0	0	0	0	0	0	0	0	0
0	0	0	0	0	0	0	0	0	0	0	0	0	0	0	0	0	0	0	0	0	0	0	0	0	0	0	0	0
0	0	0	0	0	0	0	0	0	0	0	0	0	0	0	0	0	0	0	0	0	0	0	0	0	0	0	0	0
0	0	0	0	0	0	0	0	0	0	0	0	0	0	0	0	0	0	0	0	0	0	0	0	0	0	0	0	0
0	0	0	0	0	0	0	0	0	0	0	0	0	0	0	0	0	0	0	0	0	0	0	0	0	0	0	0	0
0	0	0	0	0	0	0	0	0	0	0	0	0	0	0	0	0	0	0	0	0	0	0	0	0	0	0	0	0
0	0	0	0	0	0	0	0	0	0	0	0	0	0	0	0	0	0	0	0	0	0	0	0	0	0	0	0	0
0	0	0	0	0	0	0	0	0	0	0	0	0	0	0	0	0	0	0	0	0	0	0	0	0	0	0	0	0
0	0	0	0	0	0	0	0	0	0	0	0	0	0	0	0	0	0	0	0	0	0	0	0	0	0	0	0	0
0	0	0	0	0	0	0	0	0	0	0	0	0	0	0	0	0	0	0	0	0	0	0	0	0	0	0	0	0
0	0	0	0	0	0	0	0	0	0	0	0	0	0	0	0	0	0	0	0	0	0	0	0	0	0	0	0	0
0	0	0	0	0	0	0	0	0	0	0	0	0	0	0	0	0	0	0	0	0	0	0	0	0	0	0	0	0
0	0	0	0	0	0	0	0	0	0	0	0	0	0	0	0	0	0	0	0	0	0	0	0	0	0	0	0	0
0	0	0	0	0	0	0	0	0	0	0	0	0	0	0	0	0	0	0	0	0	0	0	0	0	0	0	0	0
0	0	0	0	0	0	0	0	0	0	0	0	0	0	0	0	0	0	0	0	0	0	0	0	0	0	0	0	0
0	0	0	0	0	0	0	0	0	0	0	0	0	0	0	0	0	0	0	0	0	0	0	0	0	0	0	0	0
0	0	0	0	0	0	0	0	0	0	0	0	0	0	0	0	0	0	0	0	0	0	0	0	0	0	0	0	0
0	0	0	0	0	0	0	0	0	0	0	0	0	0	0	0	0	0	0	0	0	0	0	0	0	0	0	0	0
0	0	0	0	0	0	0	0	0	0	0	0	0	0	0	0	0	0	0	0	0	0	0	0	0	0	0	0	0
0	0	0	0	0	0	0	0	0	0	0	0	0	0	0	0	0	0	0	0	0	0	0	0	0	0	0	0	0
0	0	0	0	0	0	0	0	0	0	0	0	0	0	0	0	0	0	0	0	0	0	0	0	0	0	0	0	0
0	0	0	0	0	0	0	0	0	0	0	0	0	0	0	0	0	0	0	0	0	0	0	0	0	0	0	0	0
0	0	0	0	0	0	2	2	0	0	0	0	10	15	56	58	52	64	49	26	41	26	19	18	14	5	5	5	467
0	0	0	0	0	0	0	0	0	1	0	0	27	20	112	81	84	69	56	57	68	36	41	26	19	13	15	2	727
0	0	0	0	0	0	0	0	0	1	0	0	24	122	103	101	75	93	70	84	75	60	42	25	26	11	21	12	945
0	0	0	0	0	0	0	1	0	0	0	1	26	16	74	57	73	57	67	39	54	43	27	26	18	9	14	11	613
0	0	0	0	0	0	1	0	0	0	0	0	29	10	98	82	109	69	100	79	83	43	43	36	29	10	27	9	857
0	0	0	0	0	0	0	0	0	0	0	0	28	8	101	49	93	54	78	44	79	39	60	33	28	16	32	12	754
0	0	0	0	0	0	0	0	0	0	0	0	18	9	73	25	58	30	53	31	36	14	24	10	8	6	12	3	410
0	0	0	0	0	0	0	0	0	0	0	0	0	0	0	0	0	0	0	0	0	0	0	0	0	0	0	0	0
0	0	0	0	0	0	0	0	0	0	0	0	0	0	0	0	0	0	0	0	0	0	0	0	0	0	0	0	0
0	0	0	0	0	0	0	0	0	0	0	0	0	0	0	0	0	0	0	0	0	0	0	0	0	0	0	0	0
0	0	0	0	0	0	0	0	1	0	0	0	22	6	119	41	97	29	94	21	88	30	56	18	26	6	21	5	680
0	0	0	0	0	0	0	0	0	0	0	1	16	15	100	31	105	33	72	27	66	17	51	14	24	7	17	4	600
0	0	0	0	0	0	0	0	0	0	0	0	0	0	0	0	0	0	0	0	0	0	0	0	0	0	0	0	0
0	0	0	0	0	0	0	0	0	0	0	0	0	0	0	0	0	0	0	0	0	0	0	0	0	0	0	0	0
0	0	0	0	0	0	0	0	0	0	0	0	0	0	0	0	0	0	0	0	0	0	0	0	0	0	0	0	0
0	0	0	0	0	0	0	0	0	0	0	0	0	0	0	0	0	0	0	0	0	0	0	0	0	0	0	0	0
0	0	0	0	0	0	0	0	0	0	0	0	0	0	0	0	0	0	0	0	0	0	0	0	0	0	0	0	0
0	0	0	0	0	0	0	0	0	0	0	0	0	0	0	0	0	0	0	0	0	0	0	0	0	0	0	0	0
0	0	0	0	0	0	0	0	0	0	0	0	0	0	0	0	0	0	0	0	0	0	0	0	0	0	0	0	0
0	0	0	0	0	0	0	0	0	0	0	0	0	0	0	0	0	0	0	0	0	0	0	0	0	0	0	0	0
0	0	0	0	0	0	0	0	0	0	0	0	0	0	0	0	0	0	0	0	0	0	0	0	0	0	0	0	0
0	0	0	0	0	0	0	0	0	0	0	0	0	0	0	0	0	0	0	0	0	0	0	0	0	0	0	0	0
0	0	0	0	0	0	0	0	0	0	0	0	0	0	0	0	0	0	0	0	0	0	0	0	0	0	0	0	0
0	0	0	0	0	0	0	0	0	0	0	0	0	0	0	0	0	0	0	0	0	0	0	0	0	0	0	0	0
0	0	0	0	0	0	0	0	0	0	0	0	0	0	0	1	0	7	0	6	0	2	0	2	0	0	0	0	18
0	0	0	0	0	0	0	0	0	0	0	0	0	1	0	2	0	6	0	6	0	1	0	1	0	0	0	0	17
0	0	0	0	0	4	0	0	0	0	0	0	0	0	0	0	0	2	0	3	0	3	0	3	0	0	0	0	15
0	0	0	0	0	0	0	0	0	0	0	0	0	0	0	1	0	6	0	0	0	1	0	0	0	0	0	0	8
0	0	0	0	0	0	0	0	0	0	0	0	0	1	0	1	0	5	0	5	0	1	0	2	0	0	0	0	15
0	0	0	0	0	0	0	0	0	0	0	0	0	0	0	4	0	5	0	7	0	6	0	1	0	0	0	0	23
0	0	0	0	0	0	0	0	0	0	0	0	0	0	0	4	0	2	0	5	0	2	0	0	0	0	0	0	13
0	0	0	0	0	0	0	0	0	0	0	0	0	0	1	0	4	0	6	4	0	3	0	0	0	0	0	0	18
0	0	0	0	0	0	0	0	0	0	0	0	0	0	0	1	0	3	1	4	0	1	0	0	0	0	0	0	10
0	0	0	0	0	0	0	0	0	0	0	0	0	0	0	1	0	5	0	1	0	0	0	0	0	0	0	0	7
0	0	0	0	0	0	0	0	0	0	0	0	0	0	0	0	0	0	0	0	0	0	0	0	0	0	0	0	0
0	0	0	0	0	0	0	0	0	0	0	0	0	0	0	0	0	0	0	0	0	0	0	0	0	0	0	0	0
0	0	0	0	0	0	0	0	0	0	0	0	0	0	0	0	0	0	0	0	0	0	0	0	0	0	0	0	0
0	0	0	0	0	0	0	0	0	0	0	1	0	2	3	8	3	2	4	4	5	8	1	5	1	1	2	1	51
0	0	0	0	0	0	0	0	0	0	0	0	2	1	2	10	0	4	4	7	2	10	4	4	1	2	2	4	59
0	0	0	0	0	0	0	0	0	0	0	0	0	1	6	12	2	3	5	3	2	8	4	1	2	3	5	3	60
0	0	0	0	0	1	0	0	0	0	1	1	1	3	4	6	4	3	1	6	5	11	2	5	2	0	6	3	65
0	0	0	0	0	0	0	0	0	0	0	0	0	0	1	10	9	12	9	6	7	6	3	5	2	0	4	0	74
0	0	0	0	0	0	0	0	0	0	0	0	0	4	3	6	1	6	6	6	6	5	3	6	6	2	3	5	68
0	0	0	0	0	0	0	0	0	0	0	0	0	0	0	0	0	0	0	0	0	0	0	0	0	0	0	0	0
0	0	0	0	0	0	0	0	0	0	0	0	2	4	4	8	2	3	4	8	4	2	2	4	2	1	2	1	53
0	0	0	0	0	0	0	0	0	0	0	0	0	4	4	7	5	5	7	8	2	4	6	4	3	4	6	2	71
0	0	0	0	0	0	0	0	0	0	0	0	0	0	0	0	0	0	0	0	0	0	0	0	0	0	0	0	0
0	0	0	0	0	0	0	0	0	0	0	0	0	0	0	0	0	0	0	0	0	0	0	0	0	0	0	0	0
0	0	0	0	0	0	0	0	0	0	0	0	0	0	0	0	0	0	0	0	0	0	0	0	0	0	0	0	0
0	0	0	0	0	0	0	0	0	0	0	0	0	0	0	0	0	0	0	0	0	0	0	0	0	0	0	0	0
0	0	0	0	0	0	0	0	0	0	0	0	0	0	0	0	0	0	0	0	0	0	0	0	0	0	0	0	0
0	0	0	0	0	0	0	0	0	0	0	0	0	0	0	0	0	0	0	0	0	0	0	0	0	0	0	0	0
0	0	0	0	0	0	0	0	0	0	0	0	0	0	0	0	0	0	0	0	0	0	0	0	0	0	0	0	0
0	0	0	0	0	0	0	0	0	0	0	0	0	0	0	0	0	0	0	0	0	0	0	0	0	0	0	0	0
0	0	0	0	0	0	0	0	0	0	0	0	0	0	0	0	0	0	0	0	0	0	0	0	0	0	0	0	0
0	0	0	0	0	0	0	0	0	0	0	0	0	0	0	0	0	0	0	0	0	0	0	0	0	0	0	0	0
0	0	0	0	0	0	0	0	0	0	0	0	0	0	0	0	0	0	0	0	0	0	0	0	0	0	0	0	0
0	0	0	0	0	0	0	0	0	0	0	0	0	0	0	0	0	0	0	0	0	0	0	0	0	0	0	0	0
0	0	0	0	0	0	0	0	0	0	0	0	0	0	0	0	0	0	0	0	0	0	0	0	0	0	0	0	0
0	0	0	0	0	0	0	0	0	0	0	0	0	0	0	0	0	0	0	0	0	0	0	0	0	0	0	0	0
0	0	0	0	0	0	0	0	0	0	0	0	0	0	0	0	0	0	0	0	0	0	0	0	0	0	0	0	0
0	0	0	0	0	0	0	0	0	0	0	0	0	0	0	0	0	0	0	0	0	0	0	0	0	0	0	0	0
0	0	0	0	0	0	0	0	0	0	0	0	0	0	0	0	0	0	0	0	0	0	0	0	0	0	0	0	0
0	0	0	0	0	0	0	0	0	0	0	0	0	0	0	0	0	0	0	0	0	0	0	0	0	0	0	0	0
0	0	0	0	0	0	0	0	0	0	0	0	0	0	0	0	0	0	0	0	0	0	0	0	0	0	0	0	0
0	0	0	0	0	0	0	0	0	0	0	0	0	0	0	0	0	0	0	0	0	0	0	0	0	0	0	0	0
0	0	0	0	0	0	0	0	0	0	0	0	0	0	0	0	0	0	0	0	0	0	0	0	0	0	0	0	0
0	0	0	0	0	0	0	0	0	0	0	0	0	0	0	0	0	0	0	0	0	0	0	0	0	0	0	0	0
0	0	0	0	0	0	0	0	0	0	0	0	0	0	0	0	0	0	0	0	0	0	0	0	0	0	0	0	0
0	0	0	0	0	0	0	0	0	0	0	0	0	0	0	0	0	0	0	0	0	0	0	0	0	0	0	0	0
0	0	0	0	0	0	0	0	0	0	0	0	0	0	0	0	0	0	0	0	0	0	0	0	0	0	0	0	0
0	0	0	0	0	0	0	0	0	0	0	0	0	0	0	0	0	0	0	0	0	0	0	0	0	0	0	0	0
0	0	0	0	0	0	0	0	0	0	0	0	0	0	0	0	0	0	0	0	0	0	0	0	0	0	0	0	0
0	0	0	0	0	0	0	0	0	0	0	0	0	0	0	0	0	0	0	0	0	0	0	0	0	0	0	0	0
0	0	0	0	0	0	0	0	0	0	0	0	0	0	0	0	0	0	0	0	0	0	0	0	0	0	0	0	0
0	0	0	0	0	0	0	0	0	0	0	0	0	0	0	0	0	0	0	0	0	0	0	0	0	0	0	0	0
0	0	0	0	0	0	0	0	0	0	0	0	0	0	0	0	0	0	0	0	0	0	0	0	0	0	0	0	0
0	0	0	0	0	0	0	0	0	0	0	0	0	0	0	0	0	0	0	0	0	0	0	0	0	0	0	0	0
0	0	0	0	0	0	0	0	0	0	0	0	0	0	0	0	0	0	0	0	0	0	0	0	0	0	0	0	0
0	0	0	0	0	0	0	0	0	0	0	0	0	0	0	0	0	0	0	0	0	0	0	0	0	0	0	0	0
0	0	0	0	0	0	0	0	0	0	0	0	0	0	0	0	0	0	0	0	0	0	0	0	0	0	0	0	0
0	0	0	0	0	0	0	0	0	0	0	0	0	0	0	0	0	0	0	0	0	0	0	0	0	0	0	0	0
0	0	0	0	0	0	0	0	0	0	0	0	0	0	0	0	0	0	0	0	0	0	0	0	0	0	0	0	0
0	0	0	0	0	0	0	0	0	0	0	0	0	0	0	0	0	0	0	0	0	0	0	0	0	0	0	0	0
0	0	0	0	0	0	0	0	0	0	0	0	3	2	13	12	13	12	12	9	12	8	13	12	11	13	16	9	170
0	0	0	0	0	0	0	0	0	1	0	1	4	2	17	8	10	20	14	23	9	13	4	11	9	5	10	16	177
0	0	0	0	0	0	0	0	0	0	0	0	0	2	6	11	10	14	10	11	15	17	5	15	6	2	16	6	146
0	0	0	0	0	0	0	0	0	0	0	0	0	0	0	0	0	0	0	0	0	0	0	0	0	0	0	0	0
0	0	0	0	0	0	0	0	0	0	0	0	2	2	11	15	10	16	7	9	14	17	9	14	10	7	10	7	160
0	0	0	0	0	0	0	0	0	0	1	0	1	2	11	7	8	13	6	14	10	16	5	6	6	6	12	7	131
0	0	0	0	0	0	0	0	0	0	0	0	0	0	0	0	0	0	0	0	0	0	0	0	0	0	0	0	0
0	0	0	0	0	0	0	0	2	1	0	0	5	2	16	11	14	26	17	18	15	21	10	8	6	5	8	0	185
0	0	0	0	1	0	1	0	0	1	0	0	2	3	5	20	13	6	8	9	9	12	9	21	7	7	12	12	158
0	0	0	0	0	0	0	0	0	0	0	0	11	4	23	12	16	10	14	11	7	16	8	16	7	4	15	9	183
0	0	0	0	0	0	0	0	0	0	0	0	0	0	0	0	0	0	0	0	0	0	0	0	0	0	0	0	0
0	0	0	0	0	0	0	0	0	0	0	0	0	0	0	0	0	0	0	0	0	0	0	0	0	0	0	0	0
0	0	2	0	0	0	0	0	0	0	0	0	0	0	0	0	0	0	0	2	1	1	1	0	0	0	0	0	7
0	0	0	2	1	0	0	0	0	0	1	2	0	0	0	4	1	0	1	1	1	1	0	2	1	0	1	1	20
0	0	0	0	0	0	1	0	1	0	0	1	0	5	8	13	7	6	5	10	3	6	3	5	1	2	1	2	80
0	0	0	0	1	2	0	0	0	0	0	0	0	3	7	3	6	2	4	2	3	1	2	1	1	1	0	2	41
0	0	0	1	1	2	0	0	1	0	0	1	1	4	8	10	7	7	4	3	4	5	3	4	4	1	2	1	74
0	0	0	0	1	1	0	0	0	1	0	1	0	2	6	7	5	8	4	7	8	7	0	1	1	2	1	0	63
0	0	0	0	0	1	0	0	0	0	0	0	1	1	7	3	6	7	3	7	5	6	1	1	2	2	2	2	57
0	0	0	0	0	1	0	1	0	1	0	1	1	1	4	4	4	6	3	5	1	5	2	2	1	0	0	1	44
0	0	0	1	0	0	0	0	0	0	0	0	0	8	3	3	6	8	4	7	6	5	3	2	2	3	3	1	65
0	0	0	0	2	0	0	0	0	0	0	0	1	2	2	3	3	9	3	2	4	2	2	2	1	1	2	0	41
0	0	0	0	0	0	0	0	0	0	0	0	2	3	12	9	10	12	2	7	2	3	2	6	5	0	4	1	80
0	0	0	0	0	0	0	0	0	0	0	0	0	2	4	10	5	7	8	6	5	10	5	1	0	2	4	4	73
0	0	0	0	0	0	0	1	0	0	0	0	0	8	0	15	4	16	1	11	3	10	0	6	2	0	1	3	81
0	0	0	0	0	0	2	0	0	0	0	0	0	5	0	4	0	10	0	4	1	2	3	0	1	1	0	1	34
0	0	0	0	0	1	0	2	0	0	0	0	0	2	0	8	2	10	1	8	1	1	0	2	0	0	1	0	39
0	0	0	0	0	0	1	0	0	0	0	0	1	3	4	6	1	7	4	9	1	3	2	3	4	0	3	2	54
0	0	0	0	0	1	0	0	0	0	0	0	0	2	2	8	4	13	2	4	1	8	0	1	0	2	0	1	49
0	0	0	0	0	0	0	0	0	0	0	0	4	4	0	1	6	6	2	6	4	7	2	8	2	7	1	4	64
0	0	0	0	0	0	0	0	0	0	0	0	0	0	3	15	1	8	2	10	2	3	2	1	1	0	0	1	49
0	0	0	0	0	0	0	0	0	0	0	0	2	4	5	14	4	15	2	6	2	11	2	3	3	3	1	1	78
0	0	0	0	0	0	0	0	1	0	0	0	1	8	1	15	1	13	2	14	0	5	3	10	2	2	0	1	79
0	0	0	0	0	0	0	2	0	0	0	0	0	6	2	16	1	21	4	16	2	10	0	8	2	0	3	2	95
0	0	0	0	0	0	1	0	0	0	0	0	1	11	0	12	3	18	3	15	6	8	3	2	1	1	3	6	94
0	0	0	0	0	0	0	0	0	0	0	0	6	14	4	5	5	2	7	5	2	6	3	2	1	0	1	0	63
0	0	0	0	0	0	0	0	0	0	0	0	0	0	0	0	0	0	0	0	0	0	0	0	0	0	0	0	0
0	0	0	0	0	0	0	0	0	0	0	0	0	0	0	0	0	0	0	0	0	0	0	0	0	0	0	0	0
0	0	0	0	0	0	0	0	0	0	0	0	0	0	0	0	0	0	0	0	0	0	0	0	0	0	0	0	0
0	0	0	0	0	0	0	0	0	0	0	0	0	0	0	0	0	0	0	0	0	0	0	0	0	0	0	0	0
0	0	0	0	0	0	0	0	0	0	0	0	0	0	0	0	0	0	0	0	0	0	0	0	0	0	0	0	0
0	0	0	0	0	0	0	0	0	0	0	0	0	0	0	0	0	0	0	0	0	0	0	0	0	0	0	0	0
0	0	0	0	0	0	0	0	0	0	0	0	0	0	0	0	0	0	0	0	0	0	0	0	0	0	0	0	0
0	0	0	0	0	0	0	0	0	0	0	0	0	0	0	0	0	0	0	0	0	0	0	0	0	0	0	0	0
0	0	0	0	0	0	0	0	0	0	0	0	0	0	0	0	0	0	0	0	0	0	0	0	0	0	0	0	0
0	0	0	0	0	0	0	0	0	0	0	0	0	0	0	0	0	0	0	0	0	0	0	0	0	0	0	0	0
0	0	0	0	0	0	0	0	0	0	0	0	0	0	0	0	0	0	0	0	0	0	0	0	0	0	0	0	0
0	0	0	0	0	0	0	0	0	0	0	0	0	0	0	0	0	0	0	0	0	0	0	0	0	0	0	0	0
0	0	0	0	0	0	0	0	0	0	0	0	0	0	0	0	0	0	0	0	0	0	0	0	0	0	0	0	0
0	0	0	0	0	0	0	0	0	0	0	0	0	0	0	0	0	0	0	0	0	0	0	0	0	0	0	0	0
0	0	0	0	0	0	0	0	0	0	0	0	0	0	0	0	0	0	0	0	0	0	0	0	0	0	0	0	0
0	0	0	0	0	0	0	0	0	0	0	0	0	0	0	0	0	0	0	0	0	0	0	0	0	0	0	0	0
0	0	0	0	0	0	0	0	0	0	0	0	0	0	0	0	0	0	0	0	0	0	0	0	0	0	0	0	0
0	0	0	0	0	0	0	0	0	0	0	0	0	0	0	0	0	0	0	0	0	0	0	0	0	0	0	0	0
0	0	0	0	0	0	0	0	0	0	0	0	0	0	0	0	0	0	0	0	0	0	0	0	0	0	0	0	0
0	0	0	0	0	0	0	0	0	0	0	0	0	0	0	0	0	0	0	0	0	0	0	0	0	0	0	0	0
0	0	0	0	0	0	0	0	0	0	0	0	0	0	0	0	0	0	0	0	0	0	0	0	0	0	0	0	0
0	0	0	0	0	0	0	0	0	0	0	0	0	0	0	0	0	0	0	0	0	0	0	0	0	0	0	0	0
0	0	0	0	0	0	0	0	0	0	0	0	0	0	0	0	0	0	0	0	0	0	0	0	0	0	0	0	0
0	0	0	0	0	0	0	0	0	0	0	0	0	0	0	0	0	0	0	0	0	0	0	0	0	0	0	0	0
0	0	0	0	2	1	1	0	0	2	0	1	1	7	6	15	2	15	4	11	3	13	1	0	0	4	1	1	91
0	0	0	0	0	0	0	0	0	0	0	0	1	8	2	15	3	13	2	5	3	10	2	5	1	0	1	1	72
0	0	0	0	4	2	0	0	0	0	0	0	0	5	6	27	0	5	19	8	17	6	7	3	2	1	2	2	116
0	0	0	0	2	2	0	1	1	0	0	0	1	5	2	9	4	22	6	6	4	10	1	2	1	0	1	2	82
0	0	0	0	0	3	0	0	0	1	0	0	2	3	0	15	3	17	6	7	5	14	2	4	3	3	2	2	92
0	0	0	0	3	0	0	0	0	0	0	0	1	6	11	21	8	17	6	14	2	8	1	4	3	2	8	2	117
0	0	0	0	2	1	0	0	1	0	0	1	0	4	5	9	4	16	3	12	2	4	3	5	4	0	2	2	80
0	0	0	0	2	1	0	0	0	0	1	1	2	3	5	16	6	17	4	9	3	13	4	2	1	3	1	2	96
0	0	0	0	2	3	1	2	0	0	0	0	1	9	7	23	7	23	9	22	6	12	4	3	4	1	4	4	147
0	0	0	0	3	4	0	1	1	0	0	0	1	2	1	14	3	18	0	10	4	8	5	4	1	1	2	0	83
0	0	0	0	0	0	0	0	0	0	0	0	0	0	0	0	0	0	0	0	0	0	0	0	0	0	0	0	0
0	0	0	0	0	0	0	0	0	2	0	1	0	5	0	6	2	6	4	7	0	3	1	2	2	1	2	1	45
0	0	0	0	0	1	0	1	0	0	1	0	1	7	8	19	8	17	1	13	2	9	3	4	4	4	2	1	106
0	0	0	0	1	0	0	0	0	0	0	0	1	7	6	17	5	16	6	8	4	8	3	0	2	6	0	3	93
0	0	2	1	2	1	0	0	0	0	0	1	3	12	7	20	9	26	7	12	2	15	5	5	2	1	2	0	135
0	0	0	0	0	0	0	1	0	0	1	0	1	6	6	17	16	18	5	12	10	7	2	6	1	3	4	3	119
0	0	0	0	0	0	1	0	2	0	2	0	1	7	3	28	5	20	4	10	2	6	2	3	3	4	1	1	105
0	0	0	1	0	1	0	0	0	1	0	0	0	2	5	18	8	16	2	13	3	8	4	1	5	1	1	0	90
0	0	0	1	2	2	2	0	0	0	0	0	1	8	8	22	6	18	5	9	4	7	3	2	0	4	3	4	111
0	0	0	0	0	0	0	0	0	0	0	0	3	3	7	12	7	14	5	13	4	14	5	3	2	5	1	1	99
0	0	0	0	0	0	0	0	0	0	0	0	1	7	4	18	5	14	6	10	2	10	7	5	1	1	3	1	95
0	0	0	0	0	0	0	0	0	0	0	0	0	5	2	8	7	9	11	6	10	4	3	5	3	0	3	1	77
0	0	0	0	0	0	1	1	0	0	0	0	0	5	3	28	0	22	0	13	1	13	2	4	1	1	3	2	100
0	0	0	0	0	4	0	0	0	0	0	1	0	4	5	10	9	14	7	12	3	7	2	5	2	2	3	5	95
0	0	0	0	0	0	0	0	0	0	0	0	0	0	0	0	0	0	0	0	0	0	0	0	0	0	0	0	0
0	0	0	0	0	0	0	0	0	0	0	0	0	0	0	0	0	0	0	0	0	0	0	0	0	0	0	0	0
0	0	0	0	0	0	0	0	0	0	0	0	0	0	0	0	0	0	0	0	0	0	0	0	0	0	0	0	0
0	0	0	0	0	0	0	0	0	0	0	0	0	0	0	0	0	0	0	0	0	0	0	0	0	0	0	0	0
0	0	0	0	0	0	0	0	0	0	0	0	0	0	0	0	0	0	0	0	0	0	0	0	0	0	0	0	0
0	0	0	0	0	0	0	0	0	0	0	0	0	0	0	0	0	0	0	0	0	0	0	0	0	0	0	0	0
0	0	0	0	0	0	0	0	0	0	0	0	0	0	0	0	0	0	0	0	0	0	0	0	0	0	0	0	0
0	0	0	0	0	0	0	0	0	0	0	0	0	0	0	0	0	0	0	0	0	0	0	0	0	0	0	0	0
0	0	0	0	0	0	0	0	0	0	0	0	0	0	0	0	0	0	0	0	0	0	0	0	0	0	0	0	0
0	0	0	0	0	0	0	0	0	0	0	0	0	0	0	0	0	0	0	0	0	0	0	0	0	0	0	0	0
0	0	0	0	0	0	0	0	0	0	0	0	0	0	0	0	0	0	0	0	0	0	0	0	0	0	0	0	0
0	0	0	0	0	0	0	0	0	0	0	0	0	0	0	0	0	0	0	0	0	0	0	0	0	0	0	0	0
0	0	0	0	0	1	2	1	0	0	0	0	2	28	8	62	5	56	5	29	4	16	4	6	3	4	3	8	247
0	0	0	0	0	0	5	2	0	0	0	0	1	35	7	74	6	68	6	32	2	18	4	8	0	4	5	4	281
0	0	0	0	1	0	3	5	0	0	0	0	5	31	9	64	6	72	3	37	7	23	5	11	7	4	4	4	301
0	0	0	0	0	0	1	1	0	0	0	0	5	20	1	50	8	48	6	30	8	28	2	7	2	3	4	0	224
0	0	0	0	0	0	1	2	0	0	0	0	6	29	13	59	8	58	4	33	11	24	6	9	3	4	5	3	278
0	0	0	1	1	1	5	0	0	0	2	14	9	42	15	77	3	48	8	54	6	36	4	11	4	0	3	3	347
0	0	0	0	0	0	8	6	0	0	0	0	3	28	12	54	7	48	6	38	8	3	5	7	0	3	5	7	248
0	0	0	0	2	1	3	0	1	0	1	2	6	48	6	104	8	98	10	63	6	31	7	8	0	4	3	1	413
0	0	0	0	0	0	0	4	1	3	0	0	3	31	5	81	6	52	8	48	6	28	4	13	5	6	0	0	304
0	0	0	0	0	0	4	5	1	0	2	0	3	35	19	99	28	140	14	76	6	61	6	13	7	8	4	5	536
0	0	0	0	0	0	1	4	0	0	0	1	6	51	24	86	16	83	13	35	12	32	4	10	2	4	8	6	398
0	0	0	0	0	0	0	0	0	1	0	1	3	25	6	52	15	49	13	39	11	24	3	9	2	5	3	0	261
0	0	0	0	0	0	0	0	0	0	0	0	0	0	0	0	0	0	0	0	0	0	0	0	0	0	0	0	0
0	0	0	0	0	0	0	0	0	0	0	0	0	0	0	0	0	0	0	0	0	0	0	0	0	0	0	0	0
0	0	0	0	0	0	0	0	0	0	0	0	0	0	0	0	0	0	0	0	0	0	0	0	0	0	0	0	0
0	0	0	0	0	0	0	0	0	0	0	0	0	0	0	0	0	0	0	0	0	0	0	0	0	0	0	0	0
0	0	0	0	0	0	0	0	0	0	0	0	0	0	0	0	0	0	0	0	0	0	0	0	0	0	0	0	0
0	0	0	0	0	0	0	0	0	0	0	0	0	0	0	0	0	0	0	0	0	0	0	0	0	0	0	0	0
0	0	0	0	0	0	0	0	0	0	0	0	0	0	0	0	0	0	0	0	0	0	0	0	0	0	0	0	0
0	0	0	0	0	0	0	0	0	0	0	0	0	0	0	0	0	0	0	0	0	0	0	0	0	0	0	0	0
0	0	0	0	0	0	0	0	0	0	0	0	0	0	0	0	0	0	0	0	0	0	0	0	0	0	0	0	0
0	0	0	0	0	0	0	0	0	0	0	0	0	0	0	0	0	0	0	0	0	0	0	0	0	0	0	0	0
0	0	0	0	0	0	0	0	0	0	0	0	0	0	0	0	0	0	0	0	0	0	0	0	0	0	0	0	0
0	0	0	0	0	0	0	0	0	0	0	0	0	0	0	0	0	0	0	0	0	0	0	0	0	0	0	0	0
0	0	0	0	0	1	0	0	0	0	0	0	0	0	0	1	1	0	0	0	1	1	0	1	1	1	0	0	8
0	0	0	0	0	0	0	0	0	0	0	0	0	3	0	0	1	0	0	1	0	2	1	0	0	0	1	0	9
0	0	0	0	0	0	0	0	0	0	0	0	0	1	1	3	6	2	5	7	0	0	0	0	0	0	0	1	26
0	0	0	0	0	0	0	0	0	0	0	0	0	2	1	3	3	2	2	6	2	4	5	2	4	2	1	0	39
0	0	0	0	0	0	0	0	0	0	0	0	1	1	0	9	3	5	1	2	5	1	2	2	3	1	1	0	37
0	1	0	0	0	0	0	0	0	0	0	0	2	5	0	2	3	6	4	6	4	4	1	2	2	1	1	0	44
0	0	0	1	0	0	0	0	0	0	0	0	0	0	1	6	4	6	1	4	2	4	2	1	1	1	1	2	37
0	0	0	0	0	0	0	0	0	0	0	0	1	2	2	6	5	6	4	5	1	6	5	3	4	4	6	2	62
0	0	0	0	0	0	0	0	0	0	0	0	0	0	1	2	0	1	6	3	1	4	1	1	2	2	0	1	25
0	0	0	0	0	0	0	1	0	0	0	0	1	2	3	4	5	3	3	5	2	3	1	5	1	2	2	0	43
0	0	0	0	0	0	1	0	0	0	0	0	4	7	9	5	5	5	3	4	3	3	0	1	2	2	0	0	54
0	0	0	0	0	0	0	0	0	0	0	0	0	1	1	2	3	3	4	2	2	0	0	1	0	1	1	0	21
0	0	0	0	0	1	4	3	0	0	0	1	1	4	60	20	105	20	100	62	11	33	10	11	9	4	3	7	469
0	0	0	0	6	0	1	0	1	0	1	0	5	54	10	116	10	98	14	54	10	48	6	24	4	1	5	3	471
0	0	0	0	5	6	0	2	1	1	0	3	2	53	18	118	27	100	23	63	14	51	8	17	4	17	9	8	550
0	0	0	0	8	3	0	0	2	2	0	1	11	27	22	90	24	91	13	62	11	41	6	13	4	9	12	8	460
0	0	2	0	5	2	0	0	1	0	0	1	5	44	15	101	17	79	11	45	10	40	4	9	4	5	6	2	408
0	0	0	1	4	3	0	0	2	1	1	1	7	67	22	129	27	77	27	61	27	30	9	12	5	6	11	12	542
0	0	1	1	2	4	2	0	2	2	1	3	5	40	20	91	24	78	24	53	16	35	6	8	2	3	4	2	429
0	1	0	1	1	4	4	3	1	1	0	2	2	66	7	127	17	89	23	69	8	35	7	23	5	9	3	4	512
0	0	2	3	5	1	0	0	0	1	0	1	5	46	19	133	18	93	8	57	16	47	15	13	7	7	5	9	511
0	0	0	1	3	8	4	2	0	0	2	2	0	58	22	112	19	88	9	71	4	33	10	13	2	5	6	5	479
0	0	0	0	4	0	2	1	2	1	1	2	0	57	23	129	25	91	16	57	1	31	12	11	11	2	5	5	489
0	0	0	0	0	0	0	4	4	0	0	2	5	47	13	92	20	84	14	62	15	29	11	12	0	3	6	4	427
0	0	0	0	0	0	0	0	0	0	0	0	0	0	0	0	0	0	0	0	0	0	0	0	0	0	0	0	0
0	0	0	0	0	0	0	0	0	0	0	0	0	0	0	0	0	0	0	0	0	0	0	0	0	0	0	0	0
0	0	0	0	0	0	0	0	0	0	0	0	1	1	1	2	0	2	2	3	0	0	0	1	2	1	0	0	16
0	0	0	0	0	0	0	0	1	0	0	0	0	0	1	2	0	4	3	3	0	2	1	0	0	0	2	1	20
0	0	0	0	0	0	0	0	0	0	0	0	0	5	1	3	3	5	3	4	1	2	1	0	4	2	1	0	35
0	0	0	0	0	0	0	0	0	0	0	0	0	4	0	2	0	5	0	2	3	5	2	2	2	0	2	0	29
0	0	0	0	0	1	0	0	0	0	0	0	1	2	0	7	3	6	0	5	1	3	0	1	0	0	0	0	30
0	0	0	0	0	0	0	0	0	0	0	0	0	3	2	3	5	8	3	2	2	3	3	1	2	2	3	4	46
0	0	0	0	0	0	0	0	0	0	0	0	0	0	1	0	1	1	4	1	1	1	1	0	0	0	0	0	11
0	0	0	0	0	0	0	0	0	0	0	0	0	0	0	4	2	8	1	2	1	5	1	0	2	1	1	0	28
0	0	0	0	0	0	0	0	0	0	0	0	0	1	1	5	0	5	1	2	1	4	1	0	0	0	2	0	23
0	0	0	0	0	0	0	0	0	0	0	0	0	3	2	2	3	6	0	4	0	1	0	1	1	0	0	0	23
0	0	0	0	0	0	0	0	0	0	0	0	0	0	0	0	0	0	0	0	0	0	0	0	0	0	0	0	0
0	0	0	0	0	0	0	0	0	0	0	0	0	0	0	0	0	0	0	0	0	0	0	0	0	0	0	0	0
0	0	0	0	0	0	0	0	0	0	0	0	0	0	0	0	0	0	0	0	0	0	0	0	0	0	0	0	0
0	0	0	0	0	0	0	0	0	0	0	0	0	0	0	0	0	0	0	0	0	0	0	0	0	0	0	0	0
0	0	0	0	0	0	0	0	0	0	0	0	0	0	0	0	0	0	0	0	0	0	0	0	0	0	0	0	0
0	0	0	0	0	0	0	0	0	0	0	0	0	0	0	0	0	0	0	0	0	0	0	0	0	0	0	0	0
0	0	0	0	0	0	0	0	0	0	0	0	0	0	0	0	0	0	0	0	0	0	0	0	0	0	0	0	0
0	0	0	0	0	0	0	0	0	0	0	0	0	0	0	0	0	0	0	0	0	0	0	0	0	0	0	0	0
0	0	0	0	0	0	0	0	0	0	0	0	0	0	0	0	0	0	0	0	0	0	0	0	0	0	0	0	0
0	0	0	0	0	0	0	0	0	0	0	0	0	0	0	0	0	0	0	0	0	0	0	0	0	0	0	0	0
0	0	0	0	0	0	0	0	0	0	0	0	0	0	0	0	0	0	0	0	0	0	0	0	0	0	0	0	0
0	0	0	0	0	0	0	0	0	0	0	0	0	0	0	0	0	0	0	0	0	0	0	0	0	0	0	0	0
0	0	0	0	0	0	0	0	0	0	0	0	1	0	0	1	2	1	0	0	0	0	0	2	0	1	2	0	10
0	0	0	0	0	0	0	0	0	0	0	0	0	0	4	4	2	2	4	4	1	1	2	4	0	1	0	1	30
0	0	0	0	2	0	0	0	0	0	0	0	0	0	3	1	0	4	2	0	3	0	2	4	1	1	3	2	28
0	0	0	0	0	0	0	0	0	0	0	0	1	2	3	2	2	6	1	1	5	1	0	3	1	3	1	0	32
0	0	0	0	0	0	3	0	0	0	0	0	2	0	3	7	2	12	3	6	2	4	1	1	1	2	0	1	50
0	0	0	0	0	0	0	0	0	0	0	4	0	0	6	8	2	6	3	4	1	2	1	3	1	3	3	1	48
0	0	0	0	0	0	0	0	0	0	0	0	0	1	0	0	0	1	0	0	2	0	0	1	0	0	0	0	5
0	0	0	0	0	0	0	1	0	0	0	0	0	2	4	16	3	8	4	7	1	1	5	6	1	1	3	0	63
0	0	0	0	0	0	0	1	0	0	0	0	2	4	3	12	7	9	5	7	4	4	5	2	3	1	0	0	69
0	0	0	0	0	0	0	0	0	0	0	0	0	5	3	8	1	15	9	10	3	7	2	4	4	1	4	5	81
0	0	0	0	1	0	0	0	0	0	0	0	0	0	4	9	6	8	7	8	2	4	2	3	0	3	7	2	66
0	0	0	0	0	0	0	0	0	0	0	0	0	0	1	0	0	0	1	1	2	0	1	1	1	0	4	0	12
0	1	0	0	1	1	2	0	3	1	3	0	2	4	6	11	3	4	7	7	3	11	4	5	4	10	14	9	116
1	0	0	1	3	3	3	3	3	1	0	2	1	2	6	4	6	2	6	5	7	12	7	9	8	10	9	14	128
4	1	4	1	2	2	1	1	3	0	0	0	1	9	4	9	14	2	3	10	9	13	5	7	11	13	21	17	167
0	0	0	1	3	2	4	0	1	1	1	4	0	4	7	4	10	3	7	9	5	5	4	7	6	3	12	10	113
1	2	2	1	6	2	0	1	0	2	1	2	1	6	9	7	4	14	11	6	9	9	6	12	6	12	9	14	155
1	0	1	2	3	1	2	2	0	0	1	1	3	6	7	10	7	10	7	8	9	7	5	9	12	16	13	7	150
2	1	2	1	1	1	2	5	1	0	1	1	0	4	4	8	6	8	6	6	12	12	6	6	8	15	11	11	141
1	0	1	2	3	0	0	0	2	1	1	1	2	5	6	5	5	6	5	7	2	13	8	5	3	12	11	14	121
0	0	2	1	2	0	2	1	2	1	0	1	6	2	9	3	6	10	7	9	10	14	10	11	6	10	5	12	142
2	2	1	1	3	2	3	1	2	0	1	2	4	3	3	3	7	4	9	7	9	20	4	8	5	12	13	8	139
0	0	2	1	2	3	1	1	1	1	2	1	0	2	4	2	6	4	4	9	8	7	4	10	11	11	7	16	120
0	0	2	1	0	1	0	0	1	0	2	1	0	3	2	5	1	3	3	3	3	9	2	6	6	6	4	5	69
0	0	0	0	0	0	0	0	0	0	0	0	0	0	0	0	0	0	0	0	0	0	0	0	0	0	0	0	0
0	0	0	0	0	0	0	0	0	0	0	0	0	0	0	0	0	0	0	0	0	0	0	0	0	0	0	0	0
0	0	0	0	0	0	0	0	0	0	0	0	0	0	0	0	0	0	0	0	0	0	0	0	0	0	0	0	0
0	0	0	0	0	0	0	0	0	0	0	0	0	0	0	0	0	0	0	0	0	0	0	0	0	0	0	0	0
0	0	0	0	0	0	0	0	0	0	0	0	0	0	0	0	0	0	0	0	0	0	0	0	0	0	0	0	0
0	0	0	0	0	0	0	0	0	0	0	0	0	0	0	0	0	0	0	0	0	0	0	0	0	0	0	0	0
0	0	0	0	0	0	0	0	0	0	0	0	0	0	0	0	0	0	0	0	0	0	0	0	0	0	0	0	0
0	0	0	0	0	0	0	0	0	0	0	0	0	0	0	0	0	0	0	0	0	0	0	0	0	0	0	0	0
0	0	0	0	0	0	0	0	0	0	0	0	0	0	0	0	0	0	0	0	0	0	0	0	0	0	0	0	0
0	0	0	0	0	0	0	0	0	0	0	0	0	0	0	0	0	0	0	0	0	0	0	0	0	0	0	0	0
0	0	0	0	0	0	0	0	0	0	0	0	0	0	0	0	0	0	0	0	0	0	0	0	0	0	0	0	0
0	0	0	0	0	0	0	0	0	0	0	0	0	0	0	0	0	0	0	0	0	0	0	0	0	0	0	0	0
0	0	0	0	0	0	0	0	0	0	0	0	0	0	0	0	0	0	0	0	0	0	0	0	0	0	0	0	0
0	0	0	0	0	0	0	0	0	0	0	0	0	0	0	0	0	0	0	0	0	0	0	0	0	0	0	0	0
0	0	0	0	0	0	0	0	0	0	0	0	0	0	0	0	0	0	0	0	0	0	0	0	0	0	0	0	0
0	0	0	0	0	0	0	0	0	0	0	0	0	0	0	0	0	0	0	0	0	0	0	0	0	0	0	0	0
0	0	0	0	0	0	0	0	0	0	0	0	0	0	0	0	0	0	0	0	0	0	0	0	0	0	0	0	0
0	0	0	0	0	0	0	0	0	0	0	0	0	0	0	0	0	0	0	0	0	0	0	0	0	0	0	0	0
0	0	0	0	0	0	0	0	0	0	0	0	0	0	0	0	0	0	0	0	0	0	0	0	0	0	0	0	0
0	0	0	0	0	0	0	0	0	0	0	0	0	0	0	0	0	0	0	0	0	0	0	0	0	0	0	0	0
0	0	0	0	0	0	0	0	0	0	0	0	0	0	0	0	0	0	0	0	0	0	0	0	0	0	0	0	0
0	0	0	0	0	0	0	0	0	0	0	0	0	0	0	0	0	0	0	0	0	0	0	0	0	0	0	0	0
0	0	0	0	0	0	0	0	0	0	0	0	0	0	0	0	0	0	0	0	0	0	0	0	0	0	0	0	0
0	0	0	0	0	0	0	0	0	0	0	0	0	0	0	0	0	0	0	0	0	0	0	0	0	0	0	0	0
0	0	0	0	0	0	0	0	0	0	0	0	0	0	0	0	0	0	0	0	0	0	0	0	0	0	0	0	0
0	0	0	0	0	0	0	0	0	0	0	0	0	0	0	0	0	0	0	0	0	0	0	0	0	0	0	0	0
0	0	0	0	0	0	0	0	0	0	0	0	0	0	0	0	0	0	0	0	0	0	0	0	0	0	0	0	0
0	0	0	0	0	0	0	0	0	0	0	0	0	0	0	0	0	0	0	0	0	0	0	0	0	0	0	0	0
0	0	0	0	0	0	0	0	0	0	0	0	0	0	0	0	0	0	0	0	0	0	0	0	0	0	0	0	0
0	0	0	0	0	0	0	0	0	0	0	0	0	0	0	0	0	0	0	0	0	0	0	0	0	0	0	0	0
0	0	0	0	0	0	0	0	0	0	0	0	0	0	0	0	0	0	0	0	0	0	0	0	0	0	0	0	0
0	0	0	0	0	0	0	0	0	0	0	0	0	0	0	0	0	0	0	0	0	0	0	0	0	0	0	0	0
0	0	0	0	0	0	0	0	0	0	0	0	0	0	0	0	0	0	0	0	0	0	0	0	0	0	0	0	0
0	0	0	0	0	0	0	0	0	0	0	0	0	0	0	0	0	0	0	0	0	0	0	0	0	0	0	0	0
0	0	0	0	0	0	0	0	0	0	0	0	0	0	0	0	0	0	0	0	0	0	0	0	0	0	0	0	0
0	0	0	0	0	0	0	0	0	0	0	0	0	0	0	0	0	0	0	0	0	0	0	0	0	0	0	0	0
0	0	0	0	1	0	0	0	0	0	1	0	0	0	1	1	0	0	1	1	0	1	0	0	0	1	1	0	9
0	0	0	0	0	0	1	1	0	0	0	0	0	3	0	3	1	2	3	1	0	0	1	2	0	1	1	2	22
0	0	0	0	0	0	0	0	0	1	0	1	1	2	7	11	6	7	6	11	4	8	2	3	2	1	5	4	82
0	0	0	0	0	0	1	1	1	0	2	0	0	1	2	3	2	1	0	3	2	2	1	1	0	0	0	0	23
0	0	0	0	0	0	0	0	0	0	0	0	0	1	0	2	3	2	1	2	0	0	2	3	1	1	0	0	18
0	0	0	0	0	4	1	0	0	0	0	0	0	3	4	4	4	2	0	3	1	2	1	3	1	0	1	1	35
0	0	0	0	1	1	0	1	0	0	1	0	1	3	2	8	5	7	3	6	3	3	3	2	1	2	3	0	56
0	0	0	0	1	1	0	0	0	0	0	0	0	1	4	6	4	13	1	7	5	2	0	3	3	0	2	2	55
0	0	0	0	0	0	0	0	0	1	2	0	0	1	5	5	4	4	4	2	5	6	0	1	0	1	0	3	44
0	0	0	0	0	0	0	0	0	1	0	0	1	1	3	8	3	8	3	8	7	10	4	4	4	0	0	0	65
0	0	0	0	0	2	0	0	0	0	0	1	0	3	2	6	0	6	4	7	2	5	1	2	0	4	1	1	47
0	0	0	0	2	2	0	0	1	1	0	1	0	2	5	2	2	9	5	8	2	4	0	6	2	3	3	4	64
0	0	0	0	0	0	0	0	0	0	0	0	0	26	0	84	0	75	2	38	3	29	2	12	2	5	1	0	279
0	0	0	0	0	0	0	0	0	0	0	0	0	24	1	76	5	71	0	39	1	30	1	4	0	1	0	2	255
0	0	1	1	3	1	0	0	0	0	0	0	0	34	1	114	0	82	0	47	0	27	0	7	0	0	1	1	320
0	0	0	0	0	0	0	0	0	0	0	0	0	15	0	65	0	51	0	32	0	23	0	7	0	1	0	0	194
0	0	0	0	0	0	0	0	0	0	0	0	0	43	0	98	1	57	0	47	0	18	0	6	0	0	0	0	270
0	0	0	0	0	0	0	0	0	0	0	0	0	40	1	72	0	67	0	29	0	19	0	7	0	0	0	0	235
0	0	0	0	0	0	0	0	0	0	0	0	0	23	1	54	0	33	2	34	0	12	0	1	0	1	0	0	161
0	0	0	0	0	0	0	0	0	0	0	0	0	31	2	64	11	67	11	38	6	19	1	5	0	0	0	0	255
0	0	0	0	0	0	0	0	0	0	0	1	1	32	0	60	0	43	2	41	1	1	0	5	1	0	0	0	188
0	0	0	0	0	0	0	0	0	0	0	0	0	35	1	85	0	52	0	35	0	27	2	9	0	1	0	1	248
0	0	0	0	0	0	0	0	0	0	0	0	0	35	2	57	1	63	2	35	1	22	2	7	0	0	0	0	227
0	0	0	0	0	0	0	0	0	0	0	0	0	24	0	46	1	33	3	30	1	19	0	2	1	0	0	0	160
0	0	0	0	1	2	1	2	0	1	1	0	3	49	7	119	18	91	10	121	3	3	4	0	2	0	0	0	438
0	0	0	0	0	4	3	0	0	1	0	0	2	63	14	142	14	34	15	87	8	42	7	12	5	4	5	4	466
0	0	0	2	1	2	2	0	0	0	0	0	1	51	5	133	12	109	7	88	3	35	5	11	2	6	2	3	480
0	0	0	0	1	4	1	1	0	2	4	3	20	29	17	73	30	72	18	24	6	31	0	9	4	2	0	3	354
0	0	0	0	2	1	1	0	0	0	0	0	2	52	9	111	10	106	5	68	6	47	8	12	0	4	4	6	454
0	0	0	0	3	3	1	1	0	0	1	0	0	74	5	129	15	96	9	53	5	56	1	46	3	5	4	6	516
0	0	0	0	0	1	4	2	1	0	0	0	2	56	7	116	10	62	11	66	4	47	5	8	0	2	6	8	418
0	0	0	0	1	3	0	0	0	0	0	0	0	55	10	142	12	108	4	81	13	48	6	9	5	4	2	1	504
0	0	1	1	5	3	2	1	6	13	4	7	9	11	14	22	86	59	32	24	51	61	28	17	16	20	4	3	500
0	0	0	0	1	0	0	6	0	0	0	3	0	70	1	140	7	98	8	76	2	53	0	4	0	6	2	1	478
0	0	0	0	2	4	0	1	0	0	0	0	0	24	23	39	101	20	81	12	44	9	36	8	12	0	3	1	420
0	0	0	0	1	6	1	1	2	1	0	1	6	47	17	79	9	93	7	55	10	37	7	4	4	1	5	5	399
0	0	0	0	0	0	0	0	0	0	0	0	0	0	0	0	0	0	0	0	0	0	0	0	0	0	0	0	0
0	0	0	0	0	0	0	0	0	0	0	0	0	0	0	0	0	0	0	0	0	0	0	0	0	0	0	0	0
0	0	0	0	0	0	0	0	0	0	0	0	1	0	0	0	0	1	0	0	0	0	0	1	0	0	1	0	4
0	0	1	0	0	0	0	0	0	0	0	0	0	1	0	4	0	1	0	2	1	2	1	0	0	0	1	0	14
0	0	0	0	0	0	0	0	0	0	1	0	1	0	0	1	0	0	0	2	0	0	0	0	0	0	0	0	5
2	0	0	0	0	0	0	0	0	0	0	0	0	0	0	4	0	4	1	3	0	3	1	0	1	0	1	0	20
0	0	0	0	0	0	0	0	0	0	0	0	0	1	6	8	7	7	2	3	4	4	0	1	1	0	0	1	45
0	0	0	0	0	0	0	0	0	0	0	0	1	0	1	0	0	0	0	0	0	0	0	0	0	1	1	0	4
0	0	0	0	0	0	0	0	0	1	0	1	0	1	3	4	3	0	2	1	1	6	2	1	2	1	2	0	31
0	0	0	0	0	0	0	0	0	0	0	0	0	3	1	1	2	3	1	0	1	1	1	2	1	2	0	1	20
0	0	0	0	0	0	0	0	0	0	0	0	0	1	4	1	1	1	1	3	6	2	0	2	2	2	0	1	27
0	0	0	0	0	0	0	0	0	0	0	0	0	1	4	1	1	1	1	3	6	2	0	2	2	2	0	1	27
0	0	0	0	0	0	0	0	0	0	0	0	0	0	3	1	1	0	1	1	1	0	2	1	0	0	3	0	14
0	0	0	0	0	0	0	0	0	0	0	0	0	6	1	52	0	7	1	0	1	3	1	2	0	1	0	2	77
0	0	0	0	0	0	0	0	0	0	0	0	1	8	21	57	32	48	40	54	27	35	17	31	8	15	14	14	422
0	0	0	0	0	0	0	0	0	0	0	0	0	0	0	0	0	0	3	0	1	1	1	0	0	0	0	0	6
0	0	0	0	0	0	0	0	0	0	0	0	0	3	34	27	27	21	17	37	43	53	45	49	48	35	57	52	548
0	0	0	0	0	0	0	0	0	0	0	0	5	2	5	6	14	16	9	16	8	14	9	12	3	6	9	6	140
0	0	0	0	0	0	0	0	0	0	0	0	0	0	0	0	0	1	0	2	0	1	3	0	0	1	0	0	8
0	0	0	0	0	0	0	0	0	0	0	0	0	1	0	6	0	10	1	4	0	12	0	5	1	4	4	10	58
0	0	0	0	0	0	0	0	0	0	0	0	0	0	2	4	0	0	3	5	1	11	1	2	2	3	0	4	38
0	0	0	0	0	0	0	0	0	0	0	0	2	0	0	1	2	0	2	0	4	0	2	0	0	1	0	0	14
0	0	0	0	0	0	0	0	0	0	0	0	0	0	0	0	0	0	0	0	1	1	0	0	0	1	0	0	3
0	0	0	0	0	0	0	0	0	0	0	0	2	0	0	0	0	4	1	1	0	1	0	1	1	0	0	0	11
0	0	0	0	0	0	0	0	0	0	0	0	0	0	0	0	0	0	0	0	0	0	0	0	0	0	0	0	0
0	0	0	0	0	0	0	0	0	0	0	0	0	0	0	0	0	0	0	0	0	0	0	0	0	0	0	0	0
0	0	0	0	0	0	0	0	0	0	0	0	0	0	0	0	0	0	0	0	0	0	0	0	0	0	0	0	0
0	0	0	0	0	0	0	0	0	0	0	0	0	0	0	0	0	0	0	0	0	0	0	0	0	0	0	0	0
0	0	0	0	0	0	0	0	0	0	0	0	0	0	0	0	0	0	0	0	0	0	0	0	0	0	0	0	0
0	0	0	0	0	0	0	0	0	0	0	0	0	0	0	0	0	0	0	0	0	0	0	0	0	0	0	0	0
0	0	0	0	0	0	0	0	0	0	0	0	0	0	0	0	0	0	0	0	0	0	0	0	0	0	0	0	0
0	0	0	0	0	0	0	0	0	0	0	0	0	0	0	0	0	0	0	0	0	0	0	0	0	0	0	0	0
0	0	0	0	0	0	0	0	0	0	0	0	0	0	0	0	0	0	0	0	0	0	0	0	0	0	0	0	0
0	0	0	0	0	0	0	0	0	0	0	0	0	0	0	0	0	0	0	0	0	0	0	0	0	0	0	0	0
0	0	0	0	0	0	0	0	0	0	0	0	0	0	0	0	0	0	0	0	0	0	0	0	0	0	0	0	0
0	0	0	0	0	0	0	0	0	0	0	0	0	0	0	0	0	0	0	0	0	0	0	0	0	0	0	0	0
0	0	0	0	0	0	0	0	0	0	0	0	0	0	0	0	0	0	0	0	0	0	0	0	0	0	0	0	0
0	0	0	0	0	0	0	0	0	0	0	0	0	0	0	0	0	0	0	0	0	0	0	0	0	0	0	0	0
0	0	0	0	0	0	0	0	0	0	0	0	0	0	0	0	0	0	0	0	0	0	0	0	0	0	0	0	0
0	0	0	0	0	0	0	0	0	0	0	0	0	0	0	0	0	0	0	0	0	0	0	0	0	0	0	0	0
0	0	0	0	0	0	0	0	0	0	0	0	0	0	0	0	0	0	0	0	0	0	0	0	0	0	0	0	0
0	0	0	0	0	0	0	0	0	0	0	0	0	0	0	0	0	0	0	0	0	0	0	0	0	0	0	0	0
0	0	0	0	0	0	0	0	0	0	0	0	0	0	0	0	0	0	0	0	0	0	0	0	0	0	0	0	0
0	0	0	0	0	0	0	0	0	0	0	0	0	0	0	0	0	0	0	0	0	0	0	0	0	0	0	0	0
0	0	0	0	0	0	0	0	0	0	0	0	0	0	0	0	0	0	0	0	0	0	0	0	0	0	0	0	0
0	0	0	0	0	0	0	0	0	0	0	0	0	0	0	0	0	0	0	0	0	0	0	0	0	0	0	0	0
0	0	0	0	0	0	0	0	0	0	0	0	0	0	0	0	0	0	0	0	0	0	0	0	0	0	0	0	0
0	0	0	0	0	0	0	0	0	0	0	0	0	0	0	0	0	0	0	0	0	0	0	0	0	0	0	0	0
0	0	0	0	0	0	4	6	2	2	0	0	2	12	48	54	26	36	24	22	49	42	4	2	0	2	2	0	339
0	0	0	0	2	1	3	2	0	1	2	4	6	11	15	15	10	6	18	11	10	6	8	7	4	4	7	7	160
2	2	3	2	0	0	0	0	0	0	0	1	11	3	20	22	21	15	16	17	12	10	9	12	6	5	4	3	196
0	0	0	0	0	0	1	2	0	1	0	0	3	12	12	24	12	28	7	12	10	10	7	5	10	5	5	5	171
0	0	0	0	0	0	0	0	0	0	0	0	0	0	0	0	0	0	0	0	0	0	0	0	0	0	0	0	0
0	0	0	0	0	1	3	0	2	0	7	6	15	10	18	20	13	21	4	22	9	10	9	8	0	7	10	5	200
0	0	0	0	0	0	0	1	1	1	0	0	2	11	11	30	6	32	6	16	10	14	8	3	5	5	10	5	177
0	0	0	0	1	2	0	0	2	0	0	0	8	10	16	29	13	20	8	25	8	18	14	12	8	3	7	4	208
0	1	2	1	2	1	1	4	1	1	1	1	7	5	9	38	13	21	10	23	11	17	7	5	3	4	7	2	198
0	0	0	0	2	0	2	4	0	0	0	0	6	12	6	22	10	20	9	15	6	7	5	8	6	5	11	6	162
0	0	0	0	4	1	0	0	0	0	2	2	3	11	14	29	18	33	9	15	5	20	14	10	3	4	4	2	203
0	0	0	1	0	0	0	0	0	0	2	0	0	3	5	3	10	13	1	0	8	8	12	15	11	12	2	3	109
0	0	0	0	0	0	0	0	0	0	0	0	0	3	1	23	2	24	1	32	0	10	0	9	0	2	0	2	109
0	0	0	0	0	0	0	0	0	0	0	0	0	3	0	11	1	30	2	16	0	20	0	7	0	2	1	1	94
0	0	0	0	0	0	0	0	0	0	0	0	0	3	0	17	2	24	1	16	0	19	0	7	0	2	0	1	92
0	0	0	0	0	0	0	0	0	0	0	0	1	3	2	18	2	26	2	31	2	15	0	3	0	1	0	1	107
0	0	0	0	0	0	0	0	0	0	0	0	2	8	3	32	6	53	5	46	1	26	1	11	1	5	0	2	202
0	0	0	0	0	0	0	0	0	0	0	0	2	6	2	43	4	47	3	42	0	30	0	10	1	3	0	2	195
0	0	0	0	0	0	0	0	0	0	0	0	0	4	1	41	2	34	1	34	0	18	0	7	0	4	0	0	146
0	0	0	0	0	0	0	0	0	0	0	0	5	0	38	1	44	3	60	0	30	0	7	0	2	0	0	0	190
0	0	0	0	0	0	0	0	0	0	0	0	0	2	0	22	1	26	1	29	0	24	4	2	1	4	0	1	117
0	0	0	0	0	0	0	0	0	0	0	0	0	5	2	33	3	22	0	37	5	19	0	10	1	3	0	0	140
0	0	0	0	0	0	0	0	0	0	0	0	1	5	2	38	3	26	2	26	2	13	0	5	0	4	0	1	128
0	0	0	0	0	0	0	0	0	0	0	0	0	0	0	4	0	6	0	0	1	1	0	0	0	0	0	0	12
0	0	0	0	0	0	0	0	0	0	0	0	0	3	2	14	4	13	4	14	4	10	2	1	2	0	2	1	76
0	0	0	0	0	0	0	0	0	1	0	0	0	4	3	7	5	7	2	8	2	3	2	2	2	1	0	0	49
0	0	0	0	0	0	0	0	0	0	0	0	2	6	5	18	8	15	2	15	2	6	2	5	2	1	0	0	89
0	0	0	0	0	0	0	0	1	0	0	0	0	1	1	11	4	12	6	14	2	11	2	2	0	0	0	0	67
0	0	0	0	0	0	0	0	0	0	0	0	0	5	5	17	6	14	3	10	1	15	6	5	1	3	2	1	94
0	0	0	0	0	0	0	0	0	0	0	0	0	3	2	14	4	15	6	21	3	8	4	1	1	3	0	0	85
0	0	0	0	0	0	0	0	0	0	0	0	2	7	4	17	6	16	3	11	4	15	5	3	0	0	3	0	96
0	0	0	0	0	0	0	0	0	0	0	0	0	2	5	12	4	12	3	13	1	15	2	3	1	0	0	0	73
0	0	0	0	0	0	0	0	0	0	0	0	0	0	4	19	6	14	3	6	3	13	1	5	1	0	1	0	76
0	0	0	0	0	0	0	0	0	0	0	0	1	5	9	15	10	16	4	13	6	18	2	4	3	0	2	0	108
0	0	0	0	0	0	0	0	0	0	0	0	1	3	3	14	8	19	6	14	8	10	4	4	2	0	1	0	97
0	0	0	0	0	0	0	0	0	0	0	0	0	10	8	9	14	16	5	17	5	10	3	5	3	2	1	0	108
0	0	0	1	4	7	2	1	0	2	1	0	0	50	12	112	8	66	7	59	4	36	7	8	3	4	11	2	407
0	0	1	0	6	3	2	1	0	0	1	3	1	90	7	116	9	72	7	39	8	31	12	13	6	2	7	1	438
0	0	0	0	0	0	5	4	0	1	0	1	2	62	5	108	4	85	4	63	7	26	3	14	4	1	2	4	405
0	0	0	0	0	0	7	2	0	0	1	0	3	47	21	93	14	98	9	49	6	37	12	21	5	6	5	3	439
0	0	0	0	0	0	6	1	0	2	0	1	7	64	14	137	14	87	13	75	12	45	8	15	4	9	3	7	524
0	0	0	1	0	0	3	3	0	0	0	0	1	69	10	138	13	73	16	37	14	43	6	4	7	4	8	1	451
0	0	1	2	2	0	5	0	2	3	3	1	0	64	3	116	11	93	8	72	6	23	5	12	6	3	1	3	445
0	0	0	0	2	3	1	0	0	0	0	1	5	48	19	93	16	85	14	56	17	43	11	25	5	2	6	2	454
0	0	0	0	0	0	8	11	2	1	0	0	0	69	6	112	12	65	11	60	11	47	11	10	2	3	8	3	452
0	0	0	0	4	4	4	6	0	0	1	2	4	68	16	98	0	90	14	56	14	15	5	15	3	7	5	3	434
0	0	0	0	2	1	3	1	1	4	5	75	9	139	10	92	6	56	9	49	2	11	1	7	6	1	1	0	491
0	0	0	0	4	2	0	0	0	0	3	2	2	47	11	84	10	57	10	49	12	27	11	11	14	3	4	1	364
0	0	0	0	0	0	0	0	0	0	0	0	0	0	0	0	0	0	0	0	0	0	0	0	0	0	0	0	0
0	0	0	0	0	0	0	0	0	0	0	0	0	0	0	0	0	0	0	0	0	0	0	0	0	0	0	0	0
0	0	0	0	0	0	0	0	0	0	0	0	0	0	0	0	0	0	0	0	0	0	0	0	0	0	0	0	0
0	0	0	0	0	0	0	0	0	0	0	0	0	0	0	0	0	0	0	0	0	0	0	0	0	0	0	0	0
0	0	0	0	0	0	0	0	0	0	0	0	0	0	0	0	0	0	0	0	0	0	0	0	0	0	0	0	0
0	0	0	0	0	0	0	0	0	0	0	0	0	0	0	0	0	0	0	0	0	0	0	0	0	0	0	0	0
0	0	0	0	0	0	0	0	0	0	0	0	0	0	0	0	0	0	0	0	0	0	0	0	0	0	0	0	0
0	0	0	0	0	0	0	0	0	0	0	0	0	0	0	0	0	0	0	0	0	0	0	0	0	0	0	0	0
0	0	0	0	0	0	0	0	0	0	0	0	0	0	0	0	0	0	0	0	0	0	0	0	0	0	0	0	0
0	0	0	0	0	0	0	0	0	0	0	0	0	0	0	0	0	0	0	0	0	0	0	0	0	0	0	0	0
0	0	0	0	0	0	0	0	0	0	0	0	0	0	0	0	0	0	0	0	0	0	0	0	0	0	0	0	0
0	0	0	0	0	0	0	0	0	0	0	0	0	1	0	2	1	2	4	3	1	2	0	0	0	0	0	0	16
0	0	0	0	0	0	0	0	1	0	0	0	0	0	0	1	0	0	1	0	3	1	0	0	0	0	0	0	7
0	0	0	0	0	0	0	0	0	0	0	0	0	0	0	0	0	0	0	0	0	1	0	0	0	0	0	1	2
0	0	0	0	0	0	0	0	0	0	0	0	0	0	1	3	1	1	1	2	1	0	1	1	0	2	0	1	15
0	0	0	0	0	0	0	0	0	0	0	0	0	3	4	4	4	11	4	14	8	2	7	4	4	31	3	1	104
0	0	0	0	2	0	0	0	0	0	0	0	0	1	4	5	6	2	3	4	6	4	6	2	1	0	1	2	49
0	0	0	0	0	0	0	0	0	0	0	0	0	0	3	3	4	0	4	1	4	6	3	1	3	0	0	1	33
0	0	0	0	0	0	0	0	0	0	0	0	0	1	2	1	2	3	3	2	1	0	1	2	0	1	0	1	20
0	0	0	0	0	0	0	0	1	1	1	2	0	0	2	4	3	8	4	9	7	3	10	3	0	3	0	3	64
0	0	0	0	0	0	0	0	0	0	0	0	0	0	2	2	0	1	0	1	1	0	2	0	0	0	0	0	9
0	0	0	0	0	0	0	0	0	1	0	0	1	3	6	8	5	4	4	7	7	2	6	3	5	3	3	3	71
0	0	0	0	0	1	0	0	0	0	0	1	1	3	10	8	3	10	8	8	5	3	8	1	3	2	1	3	79
0	0	0	0	0	2	0	1	0	0	0	0	0	2	4	6	7	2	3	5	4	3	2	4	4	0	4	1	54
0	0	0	0	0	0	0	0	4	1	1	2	1	1	3	5	6	7	7	7	8	2	4	2	4	4	5	0	74
0	0	0	0	0	0	0	0	0	0	0	0	0	2	2	0	3	1	3	2	5	4	0	4	0	1	4	0	31
0	0	0	0	0	0	0	0	0	1	0	0	2	6	15	12	11	7	13	9	14	5	3	1	5	2	2	1	109
0	0	0	0	0	0	0	1	0	0	0	0	0	1	8	3	4	8	9	3	8	4	2	0	2	3	9	2	67
0	0	0	0	0	0	0	0	2	1	0	1	2	2	4	8	3	1	3	6	2	4	1	2	2	1	2	3	50
0	0	0	0	0	0	1	0	1	0	0	0	1	3	5	4	4	8	11	5	6	4	6	0	8	1	6	1	75
0	0	0	0	0	0	1	0	0	1	0	1	1	2	3	6	12	4	12	6	6	5	6	2	2	1	6	1	78
0	0	0	0	0	0	0	0	3	1	0	0	2	2	7	2	8	10	8	6	2	5	4	5	4	4	5	2	80
0	0	0	0	0	0	0	1	1	0	0	0	0	3	5	8	10	11	14	3	5	7	5	2	5	1	5	1	87
0	0	0	0	0	0	0	0	0	0	0	0	2	2	3	10	3	4	4	9	6	3	3	6	5	2	4	3	69
0	0	0	0	1	1	0	0	0	1	0	0	0	1	8	6	6	11	10	6	5	10	8	3	3	0	5	7	92
0	0	0	0	1	0	0	0	1	0	0	0	2	2	8	8	8	2	9	5	4	6	5	2	4	3	4	2	76
0	0	0	1	2	7	1	1	4	3	1	2	7	102	25	207	28	154	31	117	22	79	15	29	7	9	11	8	873
0	0	0	0	0	0	0	0	0	0	0	0	1	82	27	164	36	65	34	87	35	67	28	33	19	17	9	14	718
35	23	20	9	6	6	1	1	1	0	0	3	5	114	17	205	26	186	39	124	88	90	15	27	9	14	16	12	1092
13	3	9	8	6	3	0	2	0	1	0	0	4	75	21	180	33	137	55	101	10	59	2	15	10	9	6	8	770
37	34	27	12	6	9	0	2	0	1	0	2	8	104	33	195	34	148	43	116	34	88	22	90	15	10	12	14	1096
0	0	0	3	5	5	3	2	0	6	0	1	3	113	39	225	39	179	30	120	30	77	37	28	16	15	18	10	1004
0	0	0	1	9	2	0	1	2	5	1	0	3	91	37	162	71	118	38	116	34	72	15	36	11	9	17	14	865
16	34	6	14	0	3	1	2	0	0	1	2	4	128	81	187	46	123	31	95	46	75	19	30	20	14	11	11	1000
0	0	2	0	1	3	1	3	0	0	1	1	4	91	30	157	31	143	25	132	25	70	24	28	11	14	10	8	815
29	27	2	0	10	2	2	0	1	4	0	1	6	114	33	180	28	184	36	44	40	81	20	32	14	16	9	15	930
26	34	16	17	6	8	1	2	2	4	3	1	4	80	41	191	44	162	51	112	39	73	27	48	16	15	13	7	1043
0	0	2	1	7	4	1	1	0	0	0	0	4	91	41	177	31	130	28	110	31	54	16	31	10	13	15	8	806
0	0	0	0	0	0	0	0	0	0	0	0	0	0	0	0	0	0	0	0	0	0	0	0	0	0	0	0	0
0	0	0	0	0	0	0	0	0	0	0	0	0	0	0	0	0	0	0	0	0	0	0	0	0	0	0	0	0
0	0	0	0	0	0	0	0	0	0	0	0	0	0	0	0	0	0	0	0	0	0	0	0	0	0	0	0	0
0	0	0	0	0	0	0	0	0	0	0	0	0	0	0	0	0	0	0	0	0	0	0	0	0	0	0	0	0
0	0	0	0	0	0	0	0	0	0	0	0	0	0	0	0	0	0	0	0	0	0	0	0	0	0	0	0	0
0	0	0	0	0	0	0	0	0	0	0	0	0	0	0	0	0	0	0	0	0	0	0	0	0	0	0	0	0
0	0	0	0	0	0	0	0	0	0	0	0	0	0	0	0	0	0	0	0	0	0	0	0	0	0	0	0	0
0	0	0	0	0	0	0	0	0	0	0	0	0	0	0	0	0	0	0	0	0	0	0	0	0	0	0	0	0
0	0	0	0	0	0	0	0	0	0	0	0	0	0	0	0	0	0	0	0	0	0	0	0	0	0	0	0	0
0	0	0	0	0	0	0	0	0	0	0	0	0	0	0	0	0	0	0	0	0	0	0	0	0	0	0	0	0
0	0	0	0	0	0	0	0	0	0	0	0	0	0	0	0	0	0	0	0	0	0	0	0	0	0	0	0	0
0	0	0	0	0	0	0	0	0	0	0	0	0	0	0	0	0	0	0	0	0	0	0	0	0	0	0	0	0
0	0	0	0	0	0	0	0	0	0	0	0	0	0	0	0	0	0	0	0	0	0	0	0	0	0	0	0	0
0	0	0	0	0	0	0	0	0	0	0	0	0	0	0	0	0	0	0	0	0	0	0	0	0	0	0	0	0
0	0	0	0	0	0	0	0	0	0	0	0	0	0	0	0	0	0	0	0	0	0	0	0	0	0	0	0	0
0	0	0	0	0	0	0	0	0	0	0	0	0	0	0	0	0	0	0	0	0	0	0	0	0	0	0	0	0
0	0	0	0	0	0	0	0	0	0	0	0	0	0	0	0	0	0	0	0	0	0	0	0	0	0	0	0	0
0	0	0	0	0	0	0	0	0	0	0	0	0	0	0	0	0	0	0	0	0	0	0	0	0	0	0	0	0
0	0	0	0	0	0	0	0	0	0	0	0	0	0	0	0	0	0	0	0	0	0	0	0	0	0	0	0	0
0	0	0	0	0	0	0	0	0	0	0	0	0	0	0	0	0	0	0	0	0	0	0	0	0	0	0	0	0
0	0	0	0	0	0	0	0	0	0	0	0	0	0	0	0	0	0	0	0	0	0	0	0	0	0	0	0	0
0	0	0	0	0	0	0	0	0	0	0	0	0	0	0	0	0	0	0	0	0	0	0	0	0	0	0	0	0
0	0	0	0	0	0	0	0	0	0	0	0	0	0	0	0	0	0	0	0	0	0	0	0	0	0	0	0	0
0	0	0	0	0	0	0	0	0	0	0	0	0	0	0	0	0	0	0	0	0	0	0	0	0	0	0	0	0
0	0	0	0	0	0	0	0	0	0	0	0	0	0	0	0	0	0	0	0	0	0	0	0	0	0	0	0	0
0	0	0	0	0	0	0	0	0	0	0	0	0	0	0	0	0	0	0	0	0	0	0	0	0	0	0	0	0
0	0	0	0	0	0	0	0	0	0	0	0	0	0	0	0	0	0	0	0	0	0	0	0	0	0	0	0	0
0	0	0	0	0	0	0	0	0	0	0	0	0	0	0	0	0	0	0	0	0	0	0	0	0	0	0	0	0
0	0	0	0	0	0	0	0	0	0	0	0	0	0	0	0	0	0	0	0	0	0	0	0	0	0	0	0	0
0	0	0	0	0	0	0	0	0	0	0	0	0	0	0	0	0	0	0	0	0	0	0	0	0	0	0	0	0
0	0	0	0	0	0	0	0	0	0	0	0	0	0	0	0	0	0	0	0	0	0	0	0	0	0	0	0	0
0	0	0	0	0	0	0	0	0	0	0	0	0	0	0	0	0	0	0	0	0	0	0	0	0	0	0	0	0
0	0	0	0	0	0	0	0	0	0	0	0	0	0	0	0	0	0	0	0	0	0	0	0	0	0	0	0	0
0	0	0	0	0	0	0	0	0	0	0	0	0	0	0	0	0	0	0	0	0	0	0	0	0	0	0	0	0
0	0	0	0	0	0	0	0	0	0	0	0	0	0	0	0	0	0	0	0	0	0	0	0	0	0	0	0	0
0	0	0	0	0	0	0	0	0	0	0	0	0	0	0	0	0	0	0	0	0	0	0	0	0	0	0	0	0
0	0	1	1	0	1	0	0	0	0	0	0	0	11	8	18	6	17	1	14	2	8	2	2	5	1	2	3	103
0	0	0	0	0	0	0	0	1	0	0	0	0	11	4	18	10	18	3	13	4	12	4	7	5	0	2	1	113
0	0	0	0	1	0	1	0	0	0	0	0	3	11	12	34	8	23	10	20	9	9	4	3	2	1	0	1	152
0	1	0	0	0	0	0	2	1	0	0	0	1	7	3	28	7	18	6	13	2	14	1	1	1	1	4	0	111
0	0	1	0	0	1	0	0	0	0	0	0	0	3	2	23	3	9	4	8	4	6	3	2	2	2	1	1	75
0	0	0	0	0	0	0	0	0	0	1	0	0	14	7	30	6	31	9	22	5	15	6	4	1	1	5	3	160
0	0	0	0	0	0	0	0	0	0	0	0	1	3	2	7	2	3	1	5	2	2	1	1	1	0	0	3	34
0	0	0	0	1	0	0	0	0	0	0	0	0	10	5	23	7	25	5	26	5	9	2	2	1	1	5	2	129
0	0	3	0	1	0	2	0	0	0	0	0	0	10	11	28	6	23	1	11	3	11	2	6	2	0	1	3	124
0	1	0	0	0	0	1	0	1	0	0	0	2	4	2	15	3	22	0	10	3	7	0	6	3	2	2	5	89
0	0	0	0	0	0	0	0	0	0	0	0	3	13	9	23	1	15	6	23	5	4	2	2	2	0	2	4	114
0	0	1	0	0	0	0	0	1	0	0	1	1	6	5	24	7	18	4	10	6	7	6	3	0	1	0	3	104
0	0	0	0	3	2	0	1	0	1	2	1	1	33	6	70	11	48	16	39	6	20	3	7	0	2	6	1	279
0	0	0	0	0	0	1	3	0	0	0	0	1	24	8	66	12	40	18	22	6	25	2	9	2	1	1	2	243
0	0	0	0	2	5	1	0	0	1	0	1	3	39	10	67	11	62	8	42	11	12	4	7	2	3	6	3	300
0	0	0	1	2	0	0	1	1	0	1	0	1	25	9	36	6	43	6	33	8	17	4	6	2	4	3	3	212
0	0	0	0	4	3	0	1	0	0	0	0	0	25	7	50	9	47	8	38	3	15	5	11	0	2	2	2	232
0	0	0	0	0	1	3	0	2	0	7	6	15	10	18	20	13	21	4	22	9	10	9	8	0	7	10	5	200
0	0	0	1	5	1	5	5	0	0	1	0	3	29	8	58	5	46	9	30	4	9	3	5	3	0	1	0	231
5	5	3	2	2	3	2	0	1	0	0	2	2	48	8	75	9	57	6	40	8	86	4	7	5	0	5	4	389
0	0	0	0	0	0	8	6	14	23	14	22	16	10	22	24	17	8	18	4	36	19	12	24	35	6	5	10	353
0	0	0	0	3	2	3	3	0	1	0	0	1	32	2	60	6	48	7	41	5	18	2	7	0	1	1	1	244
0	0	0	0	2	2	1	1	0	0	0	0	0	38	7	89	5	54	5	39	5	23	0	2	0	6	0	2	281
4	7	8	10	1	2	2	1	0	0	0	0	1	17	5	48	5	25	1	34	3	10	4	2	4	0	1	1	196
12	14	16	12	5	5	1	2	1	0	0	1	1	60	20	178	12	159	14	93	11	37	7	29	4	7	1	6	708
15	16	8	15	3	4	0	3	0	1	0	0	1	50	5	152	9	114	7	78	5	49	2	14	3	6	5	5	570
9	12	16	4	3	4	1	2	3	0	0	0	2	78	14	169	16	132	44	36	14	70	8	17	6	9	9	9	687
21	18	10	4	1	0	9	0	1	6	0	1	2	65	16	134	17	134	13	68	9	53	8	16	3	8	2	2	621
23	19	15	17	4	3	2	4	1	1	0	1	2	57	12	148	16	45	5	65	8	41	6	17	2	14	4	7	539
9	10	5	12	10	6	0	0	1	1	0	0	6	62	11	142	16	140	10	75	5	55	10	16	4	8	10	9	633
21	25	11	18	5	3	1	1	0	1	0	2	3	61	20	157	15	125	24	81	14	56	11	27	6	17	5	9	719
17	18	11	11	3	6	2	2	4	6	0	0	3	64	18	159	21	142	18	107	14	69	6	21	6	5	7	10	750
20	19	4	7	6	6	1	0	0	3	1	1	9	41	23	152	19	113	18	84	18	56	12	21	12	6	10	5	667
0	0	0	0	0	0	0	0	1	0	2	0	4	61	16	125	17	116	17	79	15	52	11	21	3	11	6	12	569
10	10	5	8	5	5	0	1	0	0	0	1	6	77	24	192	15	117	21	100	14	50	11	18	6	7	12	12	727
18	11	8	8	2	3	0	0	1	2	1	0	5	26	13	140	25	155	10	126	11	51	5	34	3	9	7	12	686
0	0	1	2	1	0	0	0	0	0	0	0	0	3	0	14	5	12	3	5	4	1	1	3	1	2	2	1	61
0	0	0	0	0	2	0	0	0	0	0	0	2	15	5	24	7	18	4	16	1	14	2	7	3	4	3	4	131
0	0	0	0	1	0	0	0	0	0	0	0	0	18	1	33	1	47	1	28	0	16	1	5	0	4	2	0	158
0	0	0	0	0	1	0	1	0	1	0	1	0	13	1	26	1	18	0	15	0	5	0	2	0	4	1	2	92
0	0	0	0	1	1	0	0	0	0	0	0	1	15	5	35	3	43	2	17	5	9	2	3	0	3	2	0	147
0	0	0	0	1	1	0	0	0	0	0	0	1	15	4	18	3	21	4	10	5	8	3	4	2	3	1	4	108
0	0	1	0	0	1	0	0	0	0	0	1	0	35	6	50	6	58	3	33	2	23	4	8	0	1	2	1	235
[truncated: 23,033 more rows]

## Sheet: Received
<= 2 months, Male	<= 2 months, Female	3 - 12 months, Male	3 - 12 months, Female	13 - 24 months, Male	13 - 24 months, Female	Male, 25 - 59 months	Female, 25 - 59 months	5 - 9 Years, Male	5 - 9 Years, Female	Male, 10 - 14 Years	Female, 10 - 14 Years	15 - 19 Years, Male	15 - 19 Years, Female	20 - 24 Years, Male	20 - 24 Years, Female	25 - 29 Years, Male	25 - 29 Years, Female	Male, 30 - 34 Years	Female, 30 - 34 Years	Male, 35 - 39 Years	Female, 35 - 39 Years	Male, 40 - 44 Years	Female, 40 - 44 Years	Male, 45 - 49 Years	Female, 45 - 49 Years	50 Years +, Male	50 Years +, Female	Total
9	6	9	9	1	1	1	0	2	0	3	3	0	49	11	75	9	50	3	37	6	14	4	6	2	7	3	7	327
5	4	8	10	4	3	7	5	5	4	4	4	3	44	10	76	8	58	8	55	5	30	4	7	1	1	5	11	389
11	9	9	6	4	7	1	1	1	2	1	2	3	53	5	94	14	70	7	36	1	19	2	8	4	6	4	8	388
12	6	9	9	2	5	3	2	3	1	3	5	2	41	7	56	6	46	4	30	0	14	1	9	1	3	1	4	285
9	8	11	11	1	5	3	3	1	1	2	1	2	52	6	85	10	61	1	32	5	22	2	11	1	5	3	2	356
2	10	5	5	3	8	1	0	2	1	0	1	5	48	5	89	13	58	13	40	6	24	3	9	2	5	7	5	370
10	9	11	16	5	3	5	1	1	0	0	4	2	72	11	117	8	91	6	53	4	18	7	13	1	2	5	7	482
11	9	5	6	7	5	4	2	2	4	0	2	1	66	15	116	10	86	8	55	5	30	7	10	2	4	1	7	480
6	4	7	8	2	3	3	5	1	3	0	0	0	60	10	89	14	68	4	41	7	29	3	6	2	5	4	7	391
6	4	6	5	4	5	4	2	3	4	2	6	0	82	8	88	16	80	13	51	6	23	5	11	3	3	2	5	447
2	5	0	2	1	6	5	3	0	2	3	2	1	64	9	102	8	64	3	47	6	28	7	6	5	4	1	7	393
1	2	7	3	3	7	4	3	1	0	1	1	1	42	11	102	10	55	5	39	4	20	5	9	3	5	4	3	351
0	0	0	1	3	1	2	1	2	1	0	0	1	15	6	34	11	33	8	14	4	9	2	4	0	3	2	4	161
5	1	1	3	3	1	1	1	2	1	3	5	1	28	9	36	6	25	6	17	4	13	2	3	2	2	6	2	189
1	1	0	2	2	2	2	2	4	3	1	0	2	25	13	44	13	36	7	20	5	7	3	9	1	3	4	3	215
0	0	1	4	1	3	1	0	1	2	0	11	2	10	5	28	7	20	6	12	9	10	3	4	4	3	3	6	156
0	0	0	0	2	1	1	0	1	1	0	3	4	15	4	33	8	27	4	18	6	12	8	4	2	2	7	4	167
1	1	1	1	2	2	0	0	1	0	0	0	1	21	1	29	5	21	2	16	2	4	1	7	0	2	5	5	131
0	0	2	5	1	3	1	0	0	0	2	3	3	22	6	27	11	24	14	18	10	18	4	5	2	1	5	7	194
2	8	0	0	2	0	0	2	0	0	0	0	0	15	2	37	6	17	6	17	4	14	6	4	2	2	4	10	160
2	1	0	0	4	2	0	2	0	0	0	0	1	15	4	35	6	33	6	15	5	9	0	6	4	2	4	2	158
7	2	0	0	2	4	0	1	1	1	2	2	0	30	7	43	5	34	3	20	5	14	3	7	2	1	1	5	202
0	0	0	0	2	1	0	5	1	1	3	1	2	16	3	48	7	31	5	21	5	18	4	7	2	0	6	4	193
0	1	0	1	1	0	2	0	1	1	0	1	1	16	2	33	11	26	9	28	4	12	1	2	1	2	4	4	164
0	0	0	0	0	0	0	0	0	0	0	0	0	0	0	0	0	0	0	0	0	0	0	0	0	0	0	0	0
0	0	0	0	0	0	0	0	0	0	0	0	0	0	0	0	0	0	0	0	0	0	0	0	0	0	0	0	0
0	0	0	0	0	0	0	0	0	0	0	0	0	0	0	0	0	0	0	0	0	0	0	0	0	0	0	0	0
0	0	0	0	0	0	0	0	0	0	0	0	0	0	0	0	0	0	0	0	0	0	0	0	0	0	0	0	0
0	0	0	0	0	0	0	0	0	0	0	0	0	0	0	0	0	0	0	0	0	0	0	0	0	0	0	0	0
0	0	0	0	0	0	0	0	0	0	0	0	0	0	0	0	0	0	0	0	0	0	0	0	0	0	0	0	0
0	0	0	0	0	0	0	0	0	0	0	0	0	0	0	0	0	0	0	0	0	0	0	0	0	0	0	0	0
0	0	0	0	0	0	0	0	0	0	0	0	0	0	0	0	0	0	0	0	0	0	0	0	0	0	0	0	0
0	0	0	0	0	0	0	0	0	0	0	0	0	0	0	0	0	0	0	0	0	0	0	0	0	0	0	0	0
0	0	0	0	0	0	0	0	0	0	0	0	0	0	0	0	0	0	0	0	0	0	0	0	0	0	0	0	0
0	0	0	0	0	0	0	0	0	0	0	0	0	0	0	0	0	0	0	0	0	0	0	0	0	0	0	0	0
0	0	0	0	0	0	0	0	0	0	0	0	0	0	0	0	0	0	0	0	0	0	0	0	0	0	0	0	0
4	0	1	2	1	4	0	0	1	0	1	1	1	38	7	80	6	58	7	32	4	21	8	8	0	2	4	4	295
4	5	7	1	0	3	0	2	0	0	0	0	0	45	5	81	6	58	3	38	1	14	2	7	0	1	4	5	292
10	3	0	1	4	3	1	1	0	0	1	1	0	48	4	90	2	50	1	39	2	21	1	7	3	0	2	0	295
3	0	3	1	4	0	0	0	1	1	0	1	2	22	6	64	12	37	7	28	4	20	3	6	1	5	5	1	237
2	0	0	0	3	2	0	0	1	0	0	1	1	49	7	88	7	54	5	38	5	24	3	7	2	2	6	6	313
0	1	1	0	3	0	6	0	2	2	0	1	0	24	0	69	7	41	6	29	8	16	4	3	1	4	1	0	229
1	2	1	1	0	2	1	0	0	0	1	0	4	34	9	54	5	37	6	31	8	10	1	2	1	2	1	4	218
4	3	2	1	2	2	3	1	0	0	2	1	1	36	3	66	5	36	5	29	4	18	6	6	1	0	4	3	244
1	0	3	8	1	3	1	2	0	1	0	1	0	24	0	48	5	39	0	24	1	12	2	4	1	2	0	2	185
3	0	0	1	4	3	0	1	0	1	3	0	1	27	1	50	3	44	8	23	4	7	1	5	2	1	0	3	196
4	2	0	1	3	1	2	0	0	0	0	0	0	31	2	43	2	30	1	11	2	15	2	8	1	3	1	5	170
0	0	3	0	3	1	1	3	3	4	0	1	0	31	3	55	7	39	3	40	2	10	3	6	0	0	4	3	225
0	0	0	0	0	0	0	0	0	0	0	0	0	0	0	0	0	0	0	0	0	0	0	0	0	0	0	0	0
0	0	0	0	0	0	0	0	0	0	0	0	0	0	0	0	0	0	0	0	0	0	0	0	0	0	0	0	0
0	0	0	0	0	0	0	0	0	0	0	0	0	0	0	0	0	0	0	0	0	0	0	0	0	0	0	0	0
0	0	0	0	0	0	0	0	0	0	0	0	0	0	0	0	0	0	0	0	0	0	0	0	0	0	0	0	0
0	0	0	0	0	0	0	0	0	0	0	0	0	0	0	0	0	0	0	0	0	0	0	0	0	0	0	0	0
0	0	0	0	0	0	0	0	0	0	0	0	0	0	0	0	0	0	0	0	0	0	0	0	0	0	0	0	0
0	0	0	0	0	0	0	0	0	0	0	0	0	0	0	0	0	0	0	0	0	0	0	0	0	0	0	0	0
0	0	0	0	0	0	0	0	0	0	0	0	0	0	0	0	0	0	0	0	0	0	0	0	0	0	0	0	0
0	0	0	0	0	0	0	0	0	0	0	0	0	0	0	0	0	0	0	0	0	0	0	0	0	0	0	0	0
0	0	0	0	0	0	0	0	0	0	0	0	0	0	0	0	0	0	0	0	0	0	0	0	0	0	0	0	0
0	0	0	0	0	0	0	0	0	0	0	0	0	0	0	0	0	0	0	0	0	0	0	0	0	0	0	0	0
0	0	0	0	0	0	0	0	0	0	0	0	0	0	0	0	0	0	0	0	0	0	0	0	0	0	0	0	0
3	2	10	7	2	6	0	2	0	1	1	2	1	42	8	59	9	44	7	30	4	17	3	7	0	1	1	0	269
5	4	2	1	3	5	2	0	8	3	3	4	3	22	5	46	4	33	1	23	4	18	2	3	1	1	5	4	215
0	3	4	4	1	2	2	1	0	1	1	0	3	39	5	74	4	48	3	29	3	14	1	11	5	2	3	1	264
3	3	5	3	1	2	0	0	0	0	0	2	1	30	4	48	0	41	0	28	2	17	1	5	1	2	5	1	205
2	0	2	2	0	2	1	1	0	4	0	1	1	31	2	56	10	33	3	29	1	15	0	3	1	1	6	1	208
3	2	2	5	6	3	0	1	2	0	0	2	1	49	9	56	6	40	5	30	3	13	2	5	1	1	1	1	249
5	3	0	3	4	5	1	4	1	1	2	3	2	42	4	64	6	41	9	21	4	28	2	6	1	1	10	6	279
1	6	6	1	2	2	2	3	1	0	0	2	0	34	3	65	5	41	8	41	3	17	1	4	1	0	6	1	256
0	3	3	1	3	7	1	0	1	0	0	2	10	47	7	67	4	47	4	25	4	21	4	6	0	2	5	2	276
2	3	1	4	3	3	0	2	0	1	0	3	0	43	5	51	2	42	2	24	2	18	2	3	1	0	2	2	221
4	2	6	6	5	8	3	1	1	0	0	3	0	55	5	64	7	37	8	27	2	15	5	5	0	0	3	1	273
2	1	0	1	3	3	1	0	0	0	1	1	0	47	6	51	6	37	5	35	5	14	2	7	1	3	5	2	239
0	0	0	1	1	4	1	0	0	1	0	1	0	10	2	25	0	22	1	8	2	8	2	3	1	1	2	1	97
0	0	1	1	2	5	1	0	0	0	1	0	0	22	0	25	2	26	0	10	2	13	3	2	0	1	3	1	121
4	2	5	5	3	3	0	1	0	1	0	3	0	15	4	29	2	24	2	24	3	8	0	5	1	0	2	1	147
0	2	0	0	3	1	0	0	0	0	1	2	0	12	0	29	2	15	2	17	3	9	4	7	0	2	4	2	117
1	0	1	0	0	0	0	0	1	0	0	1	0	12	3	24	3	22	3	20	4	9	1	0	1	2	3	2	113
2	7	1	1	3	2	1	0	0	0	0	2	0	9	4	34	6	25	3	13	3	6	1	4	1	1	5	2	136
4	0	3	3	4	4	0	1	0	2	0	0	0	6	1	25	2	18	4	20	5	5	2	4	1	2	5	9	130
1	4	4	4	4	0	0	0	1	0	1	1	8	25	4	32	7	20	3	11	8	12	4	4	1	1	6	4	170
0	1	0	3	3	0	0	0	2	1	0	1	10	15	6	26	9	15	6	7	2	6	2	5	2	0	5	3	130
0	0	0	0	2	3	0	0	1	2	1	2	0	15	3	37	1	12	2	8	3	4	3	4	0	1	3	5	112
0	5	4	1	2	0	0	2	2	2	0	1	3	11	8	22	4	7	3	3	3	1	1	0	4	1	1	0	91
0	1	4	0	6	0	1	1	0	2	6	2	2	14	2	18	4	10	0	6	0	3	2	3	0	0	3	2	92
0	4	1	1	1	0	1	1	3	0	2	4	0	22	5	40	8	31	2	19	2	15	1	3	3	0	1	1	171
4	3	1	1	2	1	1	1	1	2	1	2	1	19	1	33	4	31	3	16	3	8	1	3	0	1	3	2	149
0	1	0	1	2	3	1	1	1	0	0	1	2	18	4	20	5	23	3	15	1	14	2	2	0	0	3	1	124
0	2	0	0	2	3	0	1	0	0	0	0	2	10	2	19	2	11	1	11	1	13	1	1	1	0	1	0	84
0	1	0	1	0	1	0	1	1	0	1	2	0	12	6	30	0	12	4	10	2	11	2	4	0	0	1	0	102
0	1	0	0	5	3	0	0	1	1	0	1	2	25	1	25	5	15	2	13	2	9	0	5	0	2	3	1	122
0	1	1	0	1	3	1	4	1	1	4	5	0	20	1	42	6	33	3	21	3	8	2	4	1	0	3	1	170
0	1	0	2	1	2	1	4	0	2	2	1	1	34	4	53	8	21	3	16	0	15	2	7	3	2	1	2	188
1	0	2	1	0	0	2	0	0	2	1	1	1	27	4	44	5	27	3	14	3	14	2	2	1	0	6	2	165
0	0	0	0	0	0	1	0	4	2	1	4	1	26	2	37	0	30	4	18	3	13	0	3	1	2	3	5	160
0	1	0	0	0	3	2	1	3	2	0	3	1	40	6	43	4	40	3	13	4	17	2	4	3	0	2	3	200
0	0	0	0	3	9	0	0	1	1	2	1	2	19	1	40	7	33	5	22	2	12	2	7	2	0	3	1	175
0	0	4	0	3	2	2	0	0	0	0	1	1	16	4	35	4	30	4	20	5	14	4	3	1	1	5	2	161
0	0	1	0	4	5	1	2	1	3	0	1	7	15	7	30	7	46	6	16	2	13	3	6	2	2	3	2	185
0	0	2	3	3	5	0	2	0	1	1	1	1	16	2	33	6	32	2	17	4	10	2	8	1	3	6	2	163
0	0	0	0	1	3	1	0	2	1	1	0	0	7	2	26	8	16	3	12	3	11	3	7	0	1	2	2	112
0	0	0	0	1	7	0	0	0	0	1	3	0	7	0	25	3	25	5	14	1	8	1	2	0	5	2	3	113
0	0	2	3	2	4	1	1	1	1	2	1	3	20	4	43	7	32	2	18	5	17	5	6	2	2	6	5	195
2	5	2	0	1	1	0	1	0	0	0	0	1	14	2	29	2	25	4	13	2	9	1	3	1	1	2	5	126
0	3	1	3	0	5	0	2	1	1	3	1	0	17	8	33	3	30	6	11	3	11	1	6	3	2	4	9	167
1	0	7	2	2	2	0	0	0	0	0	1	1	11	2	28	6	19	2	19	3	11	1	2	0	0	3	3	126
0	0	7	3	3	2	1	2	1	3	0	2	0	20	5	47	6	26	2	11	6	11	4	4	2	1	3	7	179
0	1	3	4	0	3	0	3	0	1	1	0	0	16	3	35	4	25	2	12	2	6	0	5	3	2	1	1	133
0	0	0	0	4	0	3	0	0	1	0	0	0	10	2	35	4	21	6	6	4	8	2	3	3	2	2	1	117
0	0	0	0	0	2	1	0	0	0	0	1	1	5	1	4	1	10	1	3	2	1	2	0	1	0	0	0	36
0	0	2	1	0	0	1	0	1	0	0	3	1	1	1	6	2	1	1	7	3	3	0	1	0	0	0	0	35
0	3	0	0	0	0	1	0	1	1	0	0	0	1	1	5	1	5	0	2	4	1	2	1	0	2	3	2	36
0	1	0	0	0	0	0	1	0	0	0	0	0	2	0	7	0	10	2	4	2	2	1	2	0	0	0	1	35
3	2	1	1	0	0	1	0	0	0	0	0	0	4	0	4	1	6	0	2	1	3	0	0	0	0	0	0	29
1	1	0	2	1	2	0	0	0	1	0	1	0	1	0	12	0	5	2	4	2	5	1	3	4	2	2	0	52
0	2	0	0	1	1	0	1	1	0	0	0	2	10	4	23	9	15	6	11	2	6	5	3	4	0	3	2	111
1	2	1	1	0	0	0	0	0	0	0	0	1	9	2	8	2	9	5	10	8	6	2	6	2	1	4	1	81
1	0	1	1	0	0	1	1	0	0	1	0	0	7	1	12	4	14	2	6	3	6	2	0	2	1	4	3	73
0	0	0	0	1	2	3	3	1	0	2	2	0	3	3	22	4	15	5	15	4	10	7	1	0	1	0	1	105
3	1	3	1	1	2	0	0	0	0	1	1	1	12	2	17	3	13	6	11	1	3	1	2	1	0	0	0	86
0	0	0	0	1	0	0	0	0	0	0	1	0	8	0	6	1	0	2	7	2	5	3	2	1	0	1	3	43
3	5	3	5	1	5	1	2	2	2	1	1	0	27	2	35	6	21	5	22	7	13	4	2	4	3	6	2	190
10	5	4	4	0	1	3	1	1	1	1	3	0	15	3	50	1	30	1	15	2	12	4	3	2	2	5	3	182
3	5	2	9	3	2	3	3	2	2	0	2	1	22	6	47	9	23	11	21	0	13	1	4	2	0	7	1	204
0	2	2	2	3	0	1	1	1	1	0	0	0	23	1	36	4	28	3	20	2	6	3	0	0	1	1	4	145
2	4	3	0	5	0	0	1	0	0	1	0	0	19	6	40	4	28	7	21	8	17	2	5	1	0	4	5	183
1	5	2	5	0	1	0	2	1	0	0	1	0	23	3	32	6	37	5	27	1	5	2	4	1	2	4	4	174
2	3	4	4	3	8	2	3	2	2	2	3	2	20	4	39	2	20	6	21	2	14	1	3	3	2	1	3	181
3	5	2	0	0	3	1	3	1	0	2	0	2	26	10	43	4	37	4	30	7	14	2	5	2	1	3	3	213
2	2	5	2	2	3	1	3	0	0	0	1	0	25	3	41	5	41	6	24	3	9	2	8	3	0	3	5	199
2	1	1	4	0	3	1	0	0	0	3	3	1	19	9	36	9	28	8	21	5	8	4	6	0	6	4	4	186
3	0	2	3	2	8	5	1	1	1	2	1	1	29	7	43	11	43	5	34	3	21	4	2	6	3	2	3	246
1	1	1	2	6	2	1	1	0	3	1	5	1	24	4	38	6	29	10	27	2	12	1	5	1	2	2	2	190
0	0	6	5	3	0	0	0	1	1	0	3	2	23	1	55	2	45	2	28	2	21	1	3	1	1	2	2	210
12	8	10	18	7	2	0	1	0	1	1	1	1	30	4	53	5	38	3	19	4	22	0	4	1	3	2	2	252
7	4	6	6	2	4	1	1	3	1	0	2	0	40	6	73	3	42	3	34	3	19	1	5	0	2	0	0	268
0	0	1	0	1	5	0	0	0	0	0	1	0	23	3	51	3	28	1	22	5	12	2	1	1	1	0	1	162
8	11	10	11	3	3	0	1	1	0	0	0	1	25	5	52	4	26	5	23	3	14	0	1	1	0	3	3	214
5	8	6	6	5	7	2	1	0	1	0	1	1	32	4	70	2	34	6	28	4	7	1	5	0	3	2	0	241
5	4	6	2	8	4	0	0	1	0	0	2	1	21	1	50	3	49	4	30	5	8	0	4	0	0	6	3	217
2	6	17	4	1	5	0	0	0	3	0	1	15	33	18	61	5	37	7	42	6	23	5	11	1	1	2	1	307
1	2	4	2	0	6	2	3	1	1	0	2	3	32	5	56	4	43	2	32	2	23	2	2	2	4	3	3	242
6	3	5	3	8	10	0	1	1	1	3	0	4	29	3	58	3	42	3	20	1	15	1	3	3	4	4	5	239
7	6	5	6	6	6	0	1	2	1	2	0	1	21	7	66	4	47	3	32	4	20	3	7	1	2	4	2	266
0	0	0	0	5	4	0	0	1	0	0	3	2	29	8	51	8	41	4	37	6	18	2	5	2	0	5	4	235
0	0	0	0	7	4	1	0	0	1	1	1	0	39	3	85	5	50	4	38	4	28	3	7	1	4	3	2	291
11	13	6	10	1	1	0	0	0	0	0	2	1	41	5	20	6	49	4	36	3	15	3	12	1	0	0	0	240
0	0	0	2	2	2	2	0	0	1	0	2	0	72	5	123	10	79	4	52	7	28	4	5	4	1	4	2	411
0	0	0	0	6	8	0	0	0	0	1	2	0	41	5	79	4	72	4	43	4	30	6	9	4	5	0	3	326
0	0	1	1	4	2	0	1	1	0	0	1	0	52	6	91	8	65	5	53	7	26	8	10	3	5	11	14	375
0	0	0	0	2	2	0	0	1	0	0	3	3	50	16	126	12	76	10	51	11	27	7	15	1	11	10	12	446
0	0	0	0	4	4	0	0	0	1	0	0	1	54	8	113	12	72	15	52	7	36	9	19	7	11	12	20	457
0	0	1	0	5	4	0	1	0	3	0	0	1	57	7	88	14	56	8	50	7	23	5	13	2	0	2	3	350
0	0	0	0	3	5	2	1	1	3	0	3	2	51	8	88	9	59	5	52	1	32	5	6	2	4	4	1	347
0	0	0	0	3	4	0	2	6	2	1	1	1	49	8	92	7	69	1	32	9	31	4	7	7	5	8	7	356
0	0	1	0	3	7	1	0	1	1	0	0	0	42	4	98	7	50	8	43	3	20	2	6	2	0	2	4	305
0	0	0	0	6	2	0	2	0	0	0	0	0	53	6	87	10	62	6	43	6	27	2	12	3	6	7	12	352
0	0	0	0	0	0	0	0	1	1	1	3	2	31	2	48	4	39	7	25	1	13	2	4	0	1	1	3	189
0	0	0	0	2	1	2	1	1	3	0	3	1	27	0	70	7	42	3	35	4	18	3	7	1	4	4	0	239
0	0	0	0	6	2	1	1	1	2	0	2	1	28	6	80	3	38	1	22	1	17	3	2	3	2	1	3	226
1	0	0	0	0	2	1	0	0	0	0	2	2	26	8	41	4	48	0	19	2	14	6	5	1	2	2	5	191
0	0	0	0	0	0	1	0	0	0	0	0	0	0	29	6	45	5	27	4	29	4	15	4	0	2	2	2	175
0	0	0	0	3	2	2	1	0	2	0	2	0	29	3	59	2	38	0	26	1	9	2	5	2	4	2	1	195
0	0	0	0	0	2	1	3	1	1	1	2	1	24	3	32	2	27	4	17	3	5	4	4	0	1	0	3	141
0	0	0	0	3	1	2	0	0	2	1	1	1	26	7	46	8	37	2	18	3	19	2	5	2	1	2	5	194
0	0	0	0	1	3	0	0	0	3	0	3	4	40	6	51	2	28	3	27	3	9	1	0	1	0	1	3	189
0	0	1	0	1	2	0	2	2	1	1	0	1	21	3	36	3	22	1	14	4	10	2	3	1	2	11	3	147
0	0	0	0	1	1	1	1	0	1	2	1	0	35	6	42	3	29	5	33	5	15	3	3	1	3	4	3	198
0	0	0	1	3	2	2	0	0	0	1	0	0	15	5	30	7	20	3	11	1	12	3	3	1	1	8	3	132
1	2	1	2	1	0	0	0	0	0	0	0	0	24	4	42	2	21	2	16	0	12	2	3	1	0	2	2	140
4	1	2	3	2	1	0	0	0	0	0	2	0	26	6	30	3	25	2	17	5	9	2	5	2	0	1	2	150
2	3	0	1	3	4	1	0	2	0	0	0	0	22	5	45	1	34	3	26	1	17	0	4	1	1	0	0	176
1	1	1	1	4	1	1	0	0	2	1	0	3	18	1	28	2	20	2	17	4	13	1	2	0	1	1	0	126
0	0	0	0	1	0	0	1	0	0	0	0	0	10	4	41	3	21	1	24	3	11	3	4	1	2	0	0	130
4	3	3	0	1	2	0	1	2	1	0	1	0	11	7	35	2	18	10	7	8	3	1	0	0	0	0	4	124
4	2	5	5	1	1	0	1	0	1	1	1	0	19	3	38	4	27	1	13	2	12	1	3	0	1	2	1	149
3	0	1	4	4	4	0	2	1	2	3	0	0	26	2	42	5	36	3	26	1	18	1	8	2	1	2	0	197
2	1	2	2	4	1	1	0	2	1	2	0	4	18	3	48	3	24	4	21	2	11	0	5	0	3	4	1	169
0	2	1	2	2	4	0	2	1	2	0	1	1	14	4	36	5	22	5	12	1	12	1	2	2	1	7	0	142
4	0	0	0	0	1	0	1	0	1	2	0	1	11	2	20	4	23	4	23	1	15	2	3	2	0	1	5	126
0	0	0	0	0	1	0	1	0	0	0	1	0	13	0	39	5	15	2	12	3	7	2	4	0	0	4	1	110
0	0	0	0	0	0	0	0	0	0	0	0	0	0	0	0	0	0	0	0	0	0	0	0	0	0	0	0	0
0	0	0	0	0	0	0	0	0	0	0	0	0	0	0	0	0	0	0	0	0	0	0	0	0	0	0	0	0
0	0	0	0	0	0	0	0	0	0	0	0	0	0	0	0	0	0	0	0	0	0	0	0	0	0	0	0	0
0	0	0	0	0	0	0	0	0	0	0	0	0	0	0	0	0	0	0	0	0	0	0	0	0	0	0	0	0
0	0	0	0	0	0	0	0	0	0	0	0	0	0	0	0	0	0	0	0	0	0	0	0	0	0	0	0	0
0	0	0	0	0	0	0	0	0	0	0	0	0	0	0	0	0	0	0	0	0	0	0	0	0	0	0	0	0
0	0	0	0	0	0	0	0	0	0	0	0	0	0	0	0	0	0	0	0	0	0	0	0	0	0	0	0	0
0	0	0	0	0	0	0	0	0	0	0	0	0	0	0	0	0	0	0	0	0	0	0	0	0	0	0	0	0
0	0	0	0	0	0	0	0	0	0	0	0	0	0	0	0	0	0	0	0	0	0	0	0	0	0	0	0	0
0	0	0	0	0	0	0	0	0	0	0	0	0	0	0	0	0	0	0	0	0	0	0	0	0	0	0	0	0
0	0	0	0	0	0	0	0	0	0	0	0	0	0	0	0	0	0	0	0	0	0	0	0	0	0	0	0	0
0	0	0	0	0	0	0	0	0	0	0	0	0	0	0	0	0	0	0	0	0	0	0	0	0	0	0	0	0
0	0	0	0	0	0	0	0	0	0	0	0	1	0	0	1	5	2	1	3	3	1	2	0	1	0	1	0	21
0	0	0	0	0	0	0	0	0	0	0	0	0	0	1	2	1	2	2	2	4	3	2	0	1	0	1	0	21
0	0	0	0	0	0	0	0	0	0	0	0	0	1	2	2	7	8	11	3	3	6	2	1	1	0	1	0	48
0	0	0	0	0	0	0	1	0	0	0	1	0	0	7	2	0	1	2	1	1	2	1	0	1	0	1	0	21
0	0	0	0	0	0	0	0	0	0	0	0	1	1	0	5	4	2	1	4	4	6	3	0	2	0	2	0	35
0	0	0	0	0	0	0	0	0	0	0	0	0	1	2	2	2	3	0	1	4	0	3	0	2	0	1	0	21
0	0	0	0	0	0	0	0	0	0	0	0	0	1	1	3	1	4	1	2	4	1	1	0	0	0	1	0	20
0	0	0	0	1	0	0	0	0	0	0	0	1	2	3	3	5	4	3	8	1	2	2	1	3	0	1	0	40
0	0	0	0	0	1	0	0	0	0	0	0	0	0	5	6	6	4	5	4	4	3	1	2	0	0	0	2	43
0	0	0	0	0	0	0	0	0	0	0	0	0	1	3	6	1	2	4	2	4	0	0	0	0	0	0	0	23
0	0	0	0	0	0	0	0	0	0	0	0	1	0	0	4	2	3	1	0	1	2	1	0	0	0	0	0	15
0	0	0	0	0	0	0	0	0	0	0	0	0	2	2	3	2	2	4	6	2	2	1	0	0	1	2	0	29
0	0	0	0	0	0	0	0	10	0	0	0	0	0	0	1	0	0	1	0	0	2	0	0	0	0	0	0	14
0	0	0	1	0	0	0	0	0	0	0	0	0	0	1	1	0	1	1	1	0	0	0	0	0	0	0	0	6
1	1	0	0	1	0	0	0	0	1	0	0	0	0	1	1	2	0	0	0	0	0	0	0	1	0	0	0	9
0	0	0	0	0	0	0	0	0	0	0	0	1	0	0	0	1	0	0	0	1	0	0	0	0	0	0	0	3
1	0	0	0	0	0	0	0	0	1	0	0	1	0	0	0	0	0	1	1	0	0	0	0	0	0	2	0	7
0	0	0	0	0	0	0	0	0	0	0	0	0	0	1	0	1	0	1	0	0	0	0	0	0	0	0	0	3
0	0	0	0	0	0	0	0	0	0	0	0	0	0	0	0	0	0	0	0	0	0	0	1	0	0	1	0	2
0	0	1	0	0	0	0	0	0	0	0	0	0	0	0	0	0	1	1	1	1	0	0	1	0	0	0	0	6
0	0	0	0	0	0	1	0	0	0	0	0	0	0	0	1	1	1	0	1	0	0	1	1	0	0	0	0	7
0	0	0	1	1	0	0	0	0	0	0	0	0	1	0	0	0	0	0	1	0	0	0	0	0	0	1	0	5
0	0	0	0	0	0	0	0	1	0	0	0	0	0	0	0	0	0	0	0	0	0	0	0	0	0	0	0	1
0	0	0	0	0	0	0	0	0	0	0	0	0	0	0	0	0	0	0	0	0	0	0	0	0	0	0	0	0
0	0	0	0	0	0	0	0	0	0	0	0	0	0	0	0	0	0	0	0	0	0	0	0	0	0	0	0	0
0	0	0	0	0	0	0	0	0	0	0	0	0	0	0	0	0	0	0	0	0	0	0	0	0	0	0	0	0
0	0	0	0	0	0	0	0	0	0	0	0	0	0	0	0	0	0	0	0	0	0	0	0	0	0	0	0	0
0	0	0	0	0	0	0	0	0	0	0	0	0	0	0	0	0	0	0	0	0	0	0	0	0	0	0	0	0
0	0	0	0	0	0	0	0	0	0	0	0	0	0	0	0	0	0	0	0	0	0	0	0	0	0	0	0	0
0	0	0	0	0	0	0	0	0	0	0	0	0	0	0	0	0	0	0	0	0	0	0	0	0	0	0	0	0
0	0	0	0	0	0	0	0	0	0	0	0	0	0	0	0	0	0	0	0	0	0	0	0	0	0	0	0	0
0	0	0	0	0	0	0	0	0	0	0	0	0	0	0	0	0	0	0	0	0	0	0	0	0	0	0	0	0
0	0	0	0	0	0	0	0	0	0	0	0	0	0	0	0	0	0	0	0	0	0	0	0	0	0	0	0	0
0	0	0	0	0	0	0	0	0	0	0	0	0	0	0	0	0	0	0	0	0	0	0	0	0	0	0	0	0
0	0	0	0	0	0	0	0	0	0	0	0	0	0	0	0	0	0	0	0	0	0	0	0	0	0	0	0	0
0	0	0	0	0	0	0	0	0	0	0	0	0	0	0	0	0	0	0	0	0	0	0	0	0	0	0	0	0
0	0	0	0	0	0	0	0	0	0	0	0	0	0	0	0	0	0	0	0	0	0	0	0	0	0	0	0	0
0	0	0	0	0	0	0	0	0	0	0	0	0	0	0	0	0	0	0	0	0	0	0	0	0	0	0	0	0
0	0	0	0	0	0	0	0	0	0	0	0	0	0	0	0	0	0	0	0	0	0	0	0	0	0	0	0	0
0	0	0	0	0	0	0	0	0	0	0	0	0	0	0	0	0	0	0	0	0	0	0	0	0	0	0	0	0
0	0	0	0	0	0	0	0	0	0	0	0	0	0	0	0	0	0	0	0	0	0	0	0	0	0	0	0	0
0	0	0	0	0	0	0	0	0	0	0	0	0	0	0	0	0	0	0	0	0	0	0	0	0	0	0	0	0
0	0	0	0	0	0	0	0	0	0	0	0	0	0	0	0	0	0	0	0	0	0	0	0	0	0	0	0	0
0	0	0	0	0	0	0	0	0	0	0	0	0	0	0	0	0	0	0	0	0	0	0	0	0	0	0	0	0
0	0	0	0	0	0	0	0	0	0	0	0	0	0	0	0	0	0	0	0	0	0	0	0	0	0	0	0	0
0	0	0	0	0	0	0	0	0	0	0	0	0	0	0	0	0	0	0	0	0	0	0	0	0	0	0	0	0
0	0	0	0	0	0	0	0	0	0	0	0	0	0	0	0	0	0	0	0	0	0	0	0	0	0	0	0	0
0	0	0	0	0	0	0	0	0	0	0	0	0	0	0	0	0	0	0	0	0	0	0	0	0	0	0	0	0
0	0	0	0	0	0	0	0	0	0	0	0	0	0	0	0	0	0	0	0	0	0	0	0	0	0	0	0	0
0	0	0	0	0	0	0	0	0	0	0	0	0	0	0	0	0	0	0	0	0	0	0	0	0	0	0	0	0
0	0	0	0	0	0	0	0	0	0	0	0	0	0	0	0	0	0	0	0	0	0	0	0	0	0	0	0	0
0	0	0	0	0	0	0	0	0	0	0	0	0	0	0	0	0	0	0	0	0	0	0	0	0	0	0	0	0
0	0	0	0	0	0	0	0	0	0	0	0	0	0	0	0	0	0	0	0	0	0	0	0	0	0	0	0	0
0	0	0	0	0	0	0	0	0	0	0	0	0	0	0	0	0	0	0	0	0	0	0	0	0	0	0	0	0
0	0	0	0	0	0	0	0	0	0	0	0	0	0	0	0	0	0	0	0	0	0	0	0	0	0	0	0	0
0	0	0	0	0	0	0	0	0	0	0	0	0	0	0	0	0	0	0	0	0	0	0	0	0	0	0	0	0
0	0	0	0	0	0	0	0	0	0	0	0	0	0	0	0	0	0	0	0	0	0	0	0	0	0	0	0	0
0	0	0	0	0	0	0	0	0	0	0	0	0	0	0	0	0	0	0	0	0	0	0	0	0	0	0	0	0
0	0	0	0	0	0	0	0	0	0	0	0	0	0	0	0	0	0	0	0	0	0	0	0	0	0	0	0	0
0	0	0	0	0	0	0	0	0	0	0	0	0	0	0	0	0	0	0	0	0	0	0	0	0	0	0	0	0
0	0	0	0	0	0	0	0	0	0	0	0	0	0	0	0	0	0	0	0	0	0	0	0	0	0	0	0	0
0	0	0	0	0	0	0	0	0	0	0	0	0	0	0	0	0	0	0	0	0	0	0	0	0	0	0	0	0
0	0	0	0	0	0	0	0	0	0	0	0	0	0	0	0	0	0	0	0	0	0	0	0	0	0	0	0	0
0	0	0	0	0	0	0	0	0	0	0	0	0	0	0	0	0	0	0	0	0	0	0	0	0	0	0	0	0
0	0	0	0	0	0	0	0	0	0	0	0	0	0	0	0	0	0	0	0	0	0	0	0	0	0	0	0	0
0	0	0	0	0	0	0	0	0	0	0	0	0	0	0	0	0	0	0	0	0	0	0	0	0	0	0	0	0
0	0	0	0	0	0	0	0	0	0	0	0	0	0	0	0	0	0	0	0	0	0	0	0	0	0	0	0	0
0	0	0	0	0	0	0	0	0	0	0	0	0	0	0	0	0	0	0	0	0	0	0	0	0	0	0	0	0
0	0	0	0	0	0	0	0	0	0	0	0	0	0	0	0	0	0	0	0	0	0	0	0	0	0	0	0	0
0	0	0	0	0	0	0	0	0	0	0	0	0	0	0	0	0	0	0	0	0	0	0	0	0	0	0	0	0
0	0	0	0	0	0	0	0	0	0	0	0	0	0	0	0	0	0	0	0	0	0	0	0	0	0	0	0	0
0	0	0	0	0	0	0	0	0	0	0	0	0	0	0	0	0	0	0	0	0	0	0	0	0	0	0	0	0
0	0	0	0	0	0	0	0	0	0	0	0	0	0	0	0	0	0	0	0	0	0	0	0	0	0	0	0	0
0	0	0	0	0	0	0	0	0	0	0	0	0	0	0	0	0	0	0	0	0	0	0	0	0	0	0	0	0
0	0	0	0	0	0	0	0	0	0	0	0	0	0	0	0	0	0	0	0	0	0	0	0	0	0	0	0	0
0	0	0	0	0	0	0	0	0	0	0	0	0	0	0	0	0	0	0	0	0	0	0	0	0	0	0	0	0
0	0	0	0	0	0	0	0	0	0	0	0	0	0	0	0	0	0	0	0	0	0	0	0	0	0	0	0	0
0	0	0	0	0	0	0	0	0	0	0	0	0	0	0	0	0	0	0	0	0	0	0	0	0	0	0	0	0
0	0	0	0	0	0	0	0	0	0	0	0	0	0	0	0	0	0	0	0	0	0	0	0	0	0	0	0	0
0	0	0	0	0	0	0	0	0	0	0	0	0	0	0	0	0	0	0	0	0	0	0	0	0	0	0	0	0
0	0	0	0	0	0	0	0	0	0	0	0	0	0	0	0	0	0	0	0	0	0	0	0	0	0	0	0	0
0	0	0	0	0	0	0	0	0	0	0	0	0	0	0	0	0	0	0	0	0	0	0	0	0	0	0	0	0
0	0	0	0	0	0	0	0	0	0	0	0	0	0	0	0	0	0	0	0	0	0	0	0	0	0	0	0	0
0	0	0	0	0	0	0	0	0	0	0	0	0	0	0	0	0	0	0	0	0	0	0	0	0	0	0	0	0
0	0	0	0	0	0	0	0	0	0	0	0	0	0	0	0	0	0	0	0	0	0	0	0	0	0	0	0	0
0	0	0	0	0	0	0	0	0	0	0	0	0	0	0	0	0	0	0	0	0	0	0	0	0	0	0	0	0
0	0	0	0	0	0	0	0	0	0	0	0	0	0	0	0	0	0	0	0	0	0	0	0	0	0	0	0	0
0	0	0	0	0	0	0	0	0	0	0	0	0	0	0	0	0	0	0	0	0	0	0	0	0	0	0	0	0
0	0	0	0	0	0	0	0	0	0	0	0	0	0	0	0	0	0	0	0	0	0	0	0	0	0	0	0	0
0	0	0	0	0	0	0	0	0	0	0	0	0	0	0	0	0	0	0	0	0	0	0	0	0	0	0	0	0
0	0	0	0	0	0	0	0	0	0	0	0	0	0	0	0	0	0	0	0	0	0	0	0	0	0	0	0	0
0	0	0	0	0	0	0	0	0	0	0	0	0	0	0	0	0	0	0	0	0	0	0	0	0	0	0	0	0
0	0	0	0	0	0	0	0	0	0	0	0	0	0	0	0	0	0	0	0	0	0	0	0	0	0	0	0	0
0	0	0	0	0	0	0	0	0	0	0	0	0	0	0	0	0	0	0	0	0	0	0	0	0	0	0	0	0
0	0	0	0	0	0	0	0	0	0	0	0	0	0	0	0	0	0	0	0	0	0	0	0	0	0	0	0	0
0	0	0	0	0	0	0	0	0	0	0	0	0	0	0	0	0	0	0	0	0	0	0	0	0	0	0	0	0
0	0	0	0	0	0	0	0	0	0	0	0	0	0	0	0	0	0	0	0	0	0	0	0	0	0	0	0	0
0	0	0	0	0	0	0	0	0	0	0	0	0	0	0	0	0	0	0	0	0	0	0	0	0	0	0	0	0
0	0	0	0	0	0	0	0	0	0	0	0	0	0	0	0	0	0	0	0	0	0	0	0	0	0	0	0	0
0	0	0	0	0	0	0	0	0	0	0	0	0	0	0	0	0	0	0	0	0	0	0	0	0	0	0	0	0
0	0	0	0	0	0	0	0	0	0	0	0	0	0	0	0	0	0	0	0	0	0	0	0	0	0	0	0	0
0	0	0	0	0	0	0	0	0	0	0	0	0	0	0	0	0	0	0	0	0	0	0	0	0	0	0	0	0
0	0	0	0	0	0	0	0	0	0	0	0	0	0	0	0	0	0	0	0	0	0	0	0	0	0	0	0	0
0	0	0	0	0	0	0	0	0	0	0	0	0	0	0	0	0	0	0	0	0	0	0	0	0	0	0	0	0
0	0	0	0	0	0	0	0	0	0	0	0	0	0	0	0	0	0	0	0	0	0	0	0	0	0	0	0	0
0	0	0	0	0	0	0	0	0	0	0	0	0	0	0	0	0	0	0	0	0	0	0	0	0	0	0	0	0
0	0	0	0	0	0	0	0	0	0	0	0	0	0	0	0	0	0	0	0	0	0	0	0	0	0	0	0	0
0	0	0	0	0	0	0	0	0	0	0	0	0	0	0	0	0	0	0	0	0	0	0	0	0	0	0	0	0
0	0	0	0	0	0	0	0	0	0	0	0	0	0	0	0	0	0	0	0	0	0	0	0	0	0	0	0	0
0	0	0	0	0	0	0	0	0	0	0	0	0	0	0	0	0	0	0	0	0	0	0	0	0	0	0	0	0
0	0	0	0	0	0	0	0	0	0	0	0	0	0	0	0	0	0	0	0	0	0	0	0	0	0	0	0	0
0	0	0	0	0	0	0	0	0	0	0	0	0	0	0	0	0	0	0	0	0	0	0	0	0	0	0	0	0
0	0	0	0	0	0	0	0	0	0	0	0	0	0	0	0	0	0	0	0	0	0	0	0	0	0	0	0	0
0	0	0	0	0	0	0	0	0	0	0	0	0	0	0	0	0	0	0	0	0	0	0	0	0	0	0	0	0
0	0	0	0	0	0	0	0	0	0	0	0	0	0	0	0	0	0	0	0	0	0	0	0	0	0	0	0	0
0	0	0	0	0	0	0	0	0	0	0	0	0	0	0	0	0	0	0	0	0	0	0	0	0	0	0	0	0
0	0	0	0	0	0	0	0	0	0	0	0	0	0	0	0	0	0	0	0	0	0	0	0	0	0	0	0	0
0	0	0	0	0	0	0	0	0	0	0	0	0	0	0	0	0	0	0	0	0	0	0	0	0	0	0	0	0
0	0	0	0	0	0	0	0	0	0	0	0	0	0	0	0	0	0	0	0	0	0	0	0	0	0	0	0	0
0	0	0	0	0	0	0	0	0	0	0	0	0	0	0	0	0	0	0	0	0	0	0	0	0	0	0	0	0
0	1	0	1	1	4	1	3	0	0	1	1	0	17	1	32	0	21	0	20	0	16	2	0	0	4	1	3	130
0	0	4	5	4	2	1	4	0	0	0	1	0	16	2	40	3	31	2	22	1	9	3	3	1	0	2	4	160
0	0	0	1	2	7	1	1	0	0	0	0	2	14	2	29	3	38	3	19	1	11	1	11	0	3	2	4	155
0	0	2	2	2	7	0	1	0	0	0	3	0	16	0	32	0	29	1	15	3	7	1	2	1	2	1	5	132
1	3	0	4	1	0	0	1	0	0	1	0	0	12	2	29	1	18	4	14	3	13	1	3	0	1	2	6	120
3	3	4	4	3	2	1	0	1	0	0	0	1	12	2	24	0	29	0	13	1	8	1	6	0	4	1	1	124
0	5	11	0	2	2	2	2	0	1	1	0	15	11	21	19	21	9	10	9	15	4	2	3	1	1	2	1	170
3	5	0	3	2	1	2	3	0	1	2	1	0	15	1	37	3	37	1	17	3	14	0	7	1	2	3	3	167
0	0	0	0	2	1	0	0	1	2	0	0	0	13	2	26	0	11	1	16	4	15	0	3	1	3	2	0	103
0	0	0	0	2	1	0	0	1	2	0	0	0	13	2	26	0	11	1	16	4	15	0	3	1	3	2	0	103
0	0	0	0	0	1	0	0	0	0	0	1	1	9	2	20	1	18	1	19	3	8	1	2	1	1	1	2	92
0	0	0	0	0	0	0	1	0	0	0	0	0	20	2	22	2	10	1	11	2	14	1	2	1	2	2	1	94
0	0	0	0	0	0	0	0	0	0	0	0	0	0	0	0	0	0	0	0	0	0	0	0	0	0	0	0	0
0	0	0	0	0	0	0	0	0	0	0	0	0	0	0	0	0	0	0	0	0	0	0	0	0	0	0	0	0
0	0	0	0	0	0	0	0	0	0	0	0	0	0	0	0	0	0	0	0	0	0	0	0	0	0	0	0	0
0	0	0	0	0	0	0	0	0	0	0	0	0	0	0	0	0	0	0	0	0	0	0	0	0	0	0	0	0
0	0	0	0	0	0	0	0	0	0	0	0	0	0	0	0	0	0	0	0	0	0	0	0	0	0	0	0	0
0	0	0	0	0	0	0	0	0	0	0	0	0	0	0	0	0	0	0	0	0	0	0	0	0	0	0	0	0
0	0	0	0	0	0	0	0	0	0	0	0	0	0	0	0	0	0	0	0	0	0	0	0	0	0	0	0	0
0	0	0	0	0	0	0	0	0	0	0	0	0	0	0	0	0	0	0	0	0	0	0	0	0	0	0	0	0
0	0	0	0	0	0	0	0	0	0	0	0	0	0	0	0	0	0	0	0	0	0	0	0	0	0	0	0	0
0	0	0	0	0	0	0	0	0	0	0	0	0	0	0	0	0	0	0	0	0	0	0	0	0	0	0	0	0
0	0	0	0	0	0	0	0	0	0	0	0	0	0	0	0	0	0	0	0	0	0	0	0	0	0	0	0	0
0	0	0	0	0	0	0	0	0	0	0	0	0	0	0	0	0	0	0	0	0	0	0	0	0	0	0	0	0
9	4	1	4	2	4	2	0	0	0	0	0	1	6	7	25	7	14	4	19	1	6	1	5	1	1	4	4	132
3	2	3	1	0	0	0	4	1	1	2	0	0	10	1	26	4	19	3	8	4	8	0	3	2	1	6	3	115
5	3	2	0	3	5	2	1	0	0	0	0	0	20	4	17	5	10	3	14	3	15	2	2	0	2	2	3	123
0	0	0	0	2	2	0	0	0	1	0	1	0	8	0	26	6	18	2	16	0	4	0	4	0	1	1	1	93
0	0	0	0	2	1	0	0	0	0	0	0	0	10	3	22	2	14	4	9	5	11	2	5	5	2	0	2	99
1	2	2	4	1	2	1	1	0	1	1	2	0	13	3	22	5	21	0	11	3	5	1	6	2	4	2	1	117
3	2	8	3	1	3	0	0	0	0	0	0	0	12	2	20	3	11	0	13	4	7	1	6	0	0	3	3	105
3	3	5	3	2	4	3	1	0	0	1	2	0	5	3	18	2	21	4	7	3	8	4	3	1	2	1	5	114
3	1	4	0	3	3	3	0	0	1	0	0	1	7	2	25	6	10	1	13	5	5	0	1	3	1	2	2	102
3	1	4	0	2	3	3	3	0	1	0	0	1	7	2	25	6	10	1	13	5	5	0	1	3	1	2	2	104
1	0	1	1	1	0	1	0	0	0	0	1	1	13	6	10	5	22	4	7	3	5	2	6	2	2	2	5	101
0	0	0	1	4	1	3	0	0	2	0	0	2	7	1	10	4	10	5	5	6	2	1	4	4	3	2	3	80
0	0	0	0	0	0	0	0	0	0	0	0	0	0	0	0	0	0	0	0	0	0	0	0	0	0	0	0	0
0	0	0	0	0	0	0	0	0	0	0	0	0	0	0	0	0	0	0	0	0	0	0	0	0	0	0	0	0
0	0	0	0	0	0	0	0	0	0	0	0	0	0	0	0	0	0	0	0	0	0	0	0	0	0	0	0	0
0	0	0	0	0	0	0	0	0	0	0	0	0	0	0	0	0	0	0	0	0	0	0	0	0	0	0	0	0
0	0	0	0	0	0	0	0	0	0	0	0	0	0	0	0	0	0	0	0	0	0	0	0	0	0	0	0	0
0	0	0	0	0	0	0	0	0	0	0	0	0	0	0	0	0	0	0	0	0	0	0	0	0	0	0	0	0
0	0	0	0	0	0	0	0	0	0	0	0	0	0	0	0	0	0	0	0	0	0	0	0	0	0	0	0	0
0	0	0	0	0	0	0	0	0	0	0	0	0	0	0	0	0	0	0	0	0	0	0	0	0	0	0	0	0
0	0	0	0	0	0	0	0	0	0	0	0	0	0	0	0	0	0	0	0	0	0	0	0	0	0	0	0	0
0	0	0	0	0	0	0	0	0	0	0	0	0	0	0	0	0	0	0	0	0	0	0	0	0	0	0	0	0
0	0	0	0	0	0	0	0	0	0	0	0	0	0	0	0	0	0	0	0	0	0	0	0	0	0	0	0	0
0	0	0	0	0	0	0	0	0	0	0	0	0	0	0	0	0	0	0	0	0	0	0	0	0	0	0	0	0
0	0	0	0	0	0	0	0	0	0	0	0	0	0	0	2	0	4	0	1	0	0	0	0	0	0	0	0	7
0	0	0	0	0	0	0	0	0	0	0	0	0	0	3	6	0	5	0	2	1	0	0	0	0	0	0	0	17
0	0	0	0	0	0	0	0	0	0	0	0	0	0	0	3	0	4	2	1	1	0	0	0	0	0	0	0	11
0	0	0	0	0	0	0	0	0	0	0	0	0	0	0	0	0	0	0	0	0	0	0	0	0	0	0	0	0
0	0	0	0	0	0	0	0	0	0	0	0	0	0	0	8	1	3	0	3	0	0	0	0	0	0	0	0	15
0	0	0	0	0	0	0	0	0	0	0	0	0	0	0	4	0	3	1	0	0	0	0	0	0	0	0	0	8
0	0	0	0	0	0	0	0	0	0	0	0	0	0	1	1	1	0	1	0	0	0	0	0	0	0	0	0	4
0	0	0	0	0	0	0	0	0	0	0	0	0	0	0	0	0	0	0	0	0	0	0	0	0	0	0	0	0
0	0	0	0	0	0	0	0	0	0	0	0	0	1	1	5	3	4	0	1	0	0	0	1	0	0	0	0	16
0	0	0	0	0	0	0	0	0	0	0	0	0	0	0	1	1	0	0	1	0	0	0	0	0	0	0	0	3
0	0	0	0	0	0	0	0	0	0	0	0	0	0	2	7	0	3	0	0	0	0	0	0	0	0	0	0	12
0	0	0	0	0	0	0	0	0	0	0	0	0	0	0	1	0	0	1	1	1	1	1	0	0	0	0	0	6
0	0	0	0	0	0	0	0	0	0	0	0	0	0	0	0	0	0	0	0	0	0	0	0	0	0	0	0	0
0	0	0	0	0	0	0	0	0	0	0	0	0	0	0	0	0	0	0	0	0	0	0	0	0	0	0	0	0
0	0	0	0	0	0	0	0	0	0	0	0	0	0	0	0	0	0	0	0	0	0	0	0	0	0	0	0	0
0	0	0	0	0	0	0	0	0	0	0	0	0	0	0	0	0	0	0	0	0	0	0	0	0	0	0	0	0
0	0	0	0	0	0	0	0	0	0	0	0	0	0	0	0	0	0	0	0	0	0	0	0	0	0	0	0	0
0	0	0	0	0	0	0	0	0	0	0	0	0	0	0	0	0	0	0	0	0	0	0	0	0	0	0	0	0
0	0	0	0	0	0	0	0	0	0	0	0	0	0	0	0	0	0	0	0	0	0	0	0	0	0	0	0	0
0	0	0	0	0	0	0	0	0	0	0	0	0	0	0	0	0	0	0	0	0	0	0	0	0	0	0	0	0
0	0	0	0	0	0	0	0	0	0	0	0	0	0	0	0	0	0	0	0	0	0	0	0	0	0	0	0	0
0	0	0	0	0	0	0	0	0	0	0	0	0	0	0	0	0	0	0	0	0	0	0	0	0	0	0	0	0
0	0	0	0	0	0	0	0	0	0	0	0	0	0	0	0	0	0	0	0	0	0	0	0	0	0	0	0	0
0	0	0	0	0	0	0	0	0	0	0	0	0	0	0	0	0	0	0	0	0	0	0	0	0	0	0	0	0
0	0	0	0	0	0	0	0	0	0	0	0	0	0	0	0	0	0	0	0	0	0	0	0	0	0	0	0	0
0	0	0	0	0	0	0	0	0	0	0	0	0	0	0	0	0	0	0	0	0	0	0	0	0	0	0	0	0
0	0	0	0	0	0	0	0	0	0	0	0	0	0	0	0	0	0	0	0	0	0	0	0	0	0	0	0	0
0	0	0	0	0	0	0	0	0	0	0	0	0	0	1	4	0	0	0	1	0	2	0	1	0	0	0	0	9
0	0	0	0	0	0	0	0	0	0	0	0	0	1	1	0	0	0	0	0	0	0	0	0	0	0	0	0	2
0	0	0	0	0	0	0	0	0	0	0	0	0	0	0	0	1	1	0	1	0	0	0	0	0	0	0	0	3
0	0	0	0	0	0	0	0	0	0	0	0	0	0	1	0	0	0	0	0	0	0	0	0	0	0	0	0	1
0	0	0	0	0	0	0	0	0	0	0	0	0	0	0	0	0	0	0	0	0	0	0	0	0	0	0	0	0
0	0	0	0	0	0	0	0	0	0	0	0	0	0	0	0	0	0	0	0	0	0	0	0	0	0	0	0	0
0	0	0	0	0	0	0	0	0	0	0	0	0	0	0	0	0	0	0	0	0	0	0	0	0	0	0	0	0
0	0	0	0	0	0	0	0	0	0	0	0	0	0	0	0	0	0	0	0	0	0	0	0	0	0	0	0	0
0	0	0	0	0	0	0	0	0	0	0	0	0	0	0	0	0	0	0	0	0	0	0	0	0	0	0	0	0
0	0	0	0	0	0	0	0	0	0	0	0	0	61	4	66	2	42	1	28	2	16	0	10	1	0	0	0	233
0	0	0	0	0	0	0	0	0	0	0	0	1	106	4	87	1	63	3	37	6	28	2	19	2	5	0	0	364
0	0	0	0	0	0	0	0	0	0	0	0	0	124	8	168	9	91	5	47	2	36	1	18	0	4	0	1	514
0	0	0	0	0	0	0	0	0	0	0	0	1	43	4	60	4	31	5	17	2	14	0	12	0	3	0	1	197
0	0	0	0	0	0	0	0	0	0	0	0	0	38	2	67	7	45	4	32	4	35	0	12	0	1	0	3	250
0	0	0	0	0	0	0	0	0	0	0	0	2	72	7	110	6	69	4	51	5	35	1	14	0	4	0	0	380
0	0	0	0	0	0	0	0	0	0	0	0	3	60	9	125	9	59	5	35	3	18	1	20	1	4	0	0	352
0	0	0	0	0	0	0	0	0	0	0	0	1	43	2	89	2	63	0	42	1	21	1	12	1	1	0	0	279
0	0	0	0	0	0	0	0	0	0	0	0	4	42	4	88	12	62	11	44	9	29	5	11	1	3	0	3	328
0	0	0	0	0	0	0	0	0	0	0	0	4	42	10	88	12	62	11	44	9	29	5	11	1	3	0	3	334
0	0	0	0	0	0	0	0	0	0	0	0	3	51	23	72	21	36	9	26	6	27	3	9	4	2	3	0	295
0	0	0	0	0	0	0	0	0	0	0	0	2	55	10	70	4	37	9	40	3	19	2	18	2	4	0	2	277
0	0	0	0	0	0	0	1	0	0	0	0	6	5	34	14	36	10	31	11	18	10	9	6	6	3	13	5	218
0	0	0	0	0	0	0	0	0	0	1	0	2	2	25	14	32	8	18	7	13	3	11	2	7	0	10	1	156
0	0	0	0	0	0	0	1	0	0	0	0	5	9	29	15	40	13	36	13	14	4	19	6	7	0	21	7	239
0	0	0	0	0	0	1	0	0	0	0	0	6	5	26	14	30	14	18	10	22	4	12	8	11	3	10	9	203
0	0	0	0	0	0	0	0	0	1	0	0	2	6	14	33	48	17	35	11	22	6	13	5	7	5	13	2	240
0	0	0	0	0	0	0	0	0	0	0	1	8	10	30	19	38	13	39	14	22	9	21	7	7	0	12	6	256
0	0	0	0	0	0	1	0	1	1	0	0	8	4	34	19	35	15	28	15	12	3	8	4	4	1	7	7	207
0	0	0	0	0	0	0	0	0	0	0	0	0	0	0	0	0	0	0	0	0	0	0	0	0	0	0	0	0
0	0	0	0	0	0	0	0	0	0	0	0	8	6	30	17	29	10	28	13	16	8	11	0	7	3	15	3	204
0	0	0	0	0	0	1	0	0	0	0	2	5	11	37	23	46	15	42	10	26	8	15	4	10	2	13	5	275
0	0	0	0	0	0	1	0	0	0	0	0	7	4	41	15	40	11	26	8	21	6	8	1	3	2	5	3	202
0	0	0	0	0	0	0	0	0	1	1	0	7	8	43	18	26	9	39	14	20	9	6	4	11	2	15	2	235
0	0	0	0	0	0	0	0	0	0	0	0	0	0	0	0	0	0	0	0	0	0	0	0	0	0	0	0	0
0	0	0	0	0	0	0	0	0	0	0	0	0	0	0	0	0	0	0	0	0	0	0	0	0	0	0	0	0
0	0	0	0	0	0	0	0	0	0	0	0	0	0	0	0	0	0	0	0	0	0	0	0	0	0	0	0	0
0	0	0	0	0	0	0	0	0	0	0	0	0	0	0	0	0	0	0	0	0	0	0	0	0	0	0	0	0
0	0	0	0	0	0	0	0	0	0	0	0	0	0	0	0	0	0	0	0	0	0	0	0	0	0	0	0	0
0	0	0	0	0	0	0	0	0	0	0	0	0	0	0	0	0	0	0	0	0	0	0	0	0	0	0	0	0
0	0	0	0	0	0	0	0	0	0	0	0	0	0	0	0	0	0	0	0	0	0	0	0	0	0	0	0	0
0	0	0	0	0	0	0	0	0	0	0	0	0	0	0	0	0	0	0	0	0	0	0	0	0	0	0	0	0
0	0	0	0	0	0	0	0	0	0	0	0	0	0	0	0	0	0	0	0	0	0	0	0	0	0	0	0	0
0	0	0	0	0	0	0	0	0	0	0	0	0	0	0	0	0	0	0	0	0	0	0	0	0	0	0	0	0
0	0	0	0	0	0	0	0	0	0	0	0	0	0	0	0	0	0	0	0	0	0	0	0	0	0	0	0	0
0	0	0	0	0	0	0	0	0	0	0	0	0	0	0	0	0	0	0	0	0	0	0	0	0	0	0	0	0
0	0	0	0	0	0	0	0	0	0	0	0	0	0	0	0	0	0	0	0	0	0	0	0	0	0	0	0	0
0	0	0	0	0	0	0	0	0	0	0	0	0	0	0	0	0	0	0	0	0	0	0	0	0	0	0	0	0
0	0	0	0	0	0	0	0	0	0	0	0	0	0	0	0	0	0	0	0	0	0	0	0	0	0	0	0	0
0	0	0	0	0	0	0	0	0	0	0	0	0	0	0	0	0	0	0	0	0	0	0	0	0	0	0	0	0
0	0	0	0	0	0	0	0	0	0	0	0	0	0	0	0	0	0	0	0	0	0	0	0	0	0	0	0	0
0	0	0	0	0	0	0	0	0	0	0	0	0	0	0	0	0	0	0	0	0	0	0	0	0	0	0	0	0
0	0	0	0	0	0	0	0	0	0	0	0	0	0	0	0	0	0	0	0	0	0	0	0	0	0	0	0	0
0	0	0	0	0	0	0	0	0	0	0	0	0	0	0	0	0	0	0	0	0	0	0	0	0	0	0	0	0
0	0	0	0	0	0	0	0	0	0	0	0	0	0	0	0	0	0	0	0	0	0	0	0	0	0	0	0	0
0	0	0	0	0	0	0	0	0	0	0	0	0	0	0	0	0	0	0	0	0	0	0	0	0	0	0	0	0
0	0	0	0	0	0	0	0	0	0	0	0	0	0	0	0	0	0	0	0	0	0	0	0	0	0	0	0	0
0	0	0	0	0	0	0	0	0	0	0	0	0	0	0	0	0	0	0	0	0	0	0	0	0	0	0	0	0
0	0	0	0	0	0	0	0	0	0	0	0	0	0	4	8	2	2	2	2	1	2	1	0	1	0	1	0	26
0	0	0	0	0	0	0	0	0	0	0	0	4	2	5	2	2	1	1	2	1	1	0	0	0	0	0	0	21
0	0	0	0	0	0	0	0	0	0	0	0	1	1	0	7	2	7	3	3	1	2	2	3	0	1	0	1	34
0	0	0	0	0	0	0	0	0	0	0	0	1	2	3	8	0	3	1	3	1	3	0	3	2	1	1	1	33
0	0	0	0	0	0	0	0	0	0	0	0	0	1	0	1	0	2	1	1	0	2	1	1	2	0	0	1	13
0	0	0	0	0	0	0	0	0	0	0	0	0	1	1	5	1	6	0	6	1	5	1	0	0	1	0	0	28
0	0	0	0	0	0	0	0	0	0	0	0	0	1	1	3	2	1	0	1	0	1	0	0	0	0	0	0	10
0	0	0	0	0	0	0	0	0	0	0	0	1	0	1	2	2	4	3	6	1	5	3	0	1	2	0	2	33
0	0	0	0	0	0	0	0	0	0	0	0	0	1	2	4	1	1	2	3	1	2	0	1	0	0	0	0	18
0	0	0	0	0	0	0	0	0	0	0	0	0	1	2	4	1	2	2	3	1	2	0	1	0	0	0	0	19
0	0	0	0	0	0	0	0	0	0	0	0	2	1	5	2	2	8	0	4	1	3	0	2	0	1	1	1	33
0	0	0	0	0	0	0	0	0	0	0	0	0	3	7	12	3	7	1	0	0	2	0	0	0	0	0	0	35
0	0	0	0	0	0	0	0	0	0	0	0	0	0	0	0	0	0	0	0	0	0	0	0	0	0	0	0	0
0	0	0	0	0	0	0	0	0	0	0	0	0	0	0	0	0	0	0	0	0	0	0	0	0	0	0	0	0
0	0	0	0	0	0	0	0	0	0	0	0	0	0	0	0	0	0	0	0	0	0	0	0	0	0	0	0	0
0	0	0	0	0	0	0	0	0	0	0	0	0	0	0	0	0	0	0	0	0	0	0	0	0	0	0	0	0
0	0	0	0	0	0	0	0	0	0	0	0	0	0	0	0	0	0	0	0	0	0	0	0	0	0	0	0	0
0	0	0	0	0	0	0	0	0	0	0	0	0	0	0	0	0	0	0	0	0	0	0	0	0	0	0	0	0
0	0	0	0	0	0	0	0	0	0	0	0	0	0	0	0	0	0	0	0	0	0	0	0	0	0	0	0	0
0	0	0	0	0	0	0	0	0	0	0	0	0	0	0	0	0	0	0	0	0	0	0	0	0	0	0	0	0
0	0	0	0	0	0	0	0	0	0	0	0	0	0	0	0	0	0	0	0	0	0	0	0	0	0	0	0	0
0	0	0	0	0	0	0	0	0	0	0	0	0	0	0	0	0	0	0	0	0	0	0	0	0	0	0	0	0
0	0	0	0	0	0	0	0	0	0	0	0	0	0	0	0	0	0	0	0	0	0	0	0	0	0	0	0	0
0	0	0	0	0	0	0	0	0	0	0	0	0	0	0	0	0	0	0	0	0	0	0	0	0	0	0	0	0
0	0	0	0	0	0	0	0	0	0	0	0	0	0	0	0	0	0	0	0	0	0	0	0	0	0	0	0	0
0	0	0	0	0	0	0	0	0	0	0	0	0	0	0	0	0	0	0	0	0	0	0	0	0	0	0	0	0
0	0	0	0	0	0	0	0	0	0	0	0	0	0	0	0	0	0	0	0	0	0	0	0	0	0	0	0	0
0	0	0	0	0	0	0	0	0	0	0	0	0	0	0	0	0	0	0	0	0	0	0	0	0	0	0	0	0
0	0	0	0	0	0	0	0	0	0	0	0	0	0	0	0	0	0	0	0	0	0	0	0	0	0	0	0	0
0	0	0	0	0	0	0	0	0	0	0	0	0	0	0	0	0	0	0	0	0	0	0	0	0	0	0	0	0
0	0	0	0	0	0	0	0	0	0	0	0	0	0	0	0	0	0	0	0	0	0	0	0	0	0	0	0	0
0	0	0	0	0	0	0	0	0	0	0	0	0	0	0	0	0	0	0	0	0	0	0	0	0	0	0	0	0
0	0	0	0	0	0	0	0	0	0	0	0	0	0	0	0	0	0	0	0	0	0	0	0	0	0	0	0	0
0	0	0	0	0	0	0	0	0	0	0	0	0	0	0	0	0	0	0	0	0	0	0	0	0	0	0	0	0
0	0	0	0	0	0	0	0	0	0	0	0	0	0	0	0	0	0	0	0	0	0	0	0	0	0	0	0	0
0	0	0	0	0	0	0	0	0	0	0	0	0	0	0	0	0	0	0	0	0	0	0	0	0	0	0	0	0
0	0	0	0	0	0	0	0	0	0	0	0	0	0	0	0	0	0	0	0	0	0	0	0	0	0	0	0	0
0	0	0	0	0	0	0	0	0	0	0	0	0	0	0	0	0	0	0	0	0	0	0	0	0	0	0	0	0
0	0	0	0	0	0	0	0	0	0	0	0	0	0	0	0	0	0	0	0	0	0	0	0	0	0	0	0	0
0	0	0	0	0	0	0	0	0	0	0	0	0	0	0	0	0	0	0	0	0	0	0	0	0	0	0	0	0
0	0	0	0	0	0	0	0	0	0	0	0	0	0	0	0	0	0	0	0	0	0	0	0	0	0	0	0	0
0	0	0	0	0	0	0	0	0	0	0	0	0	0	0	0	0	0	0	0	0	0	0	0	0	0	0	0	0
0	0	0	0	0	0	0	0	0	0	0	0	0	0	0	0	0	0	0	0	0	0	0	0	0	0	0	0	0
0	0	0	0	0	0	0	0	0	0	0	0	0	0	0	0	0	0	0	0	0	0	0	0	0	0	0	0	0
0	0	0	0	0	0	0	0	0	0	0	0	0	0	0	0	0	0	0	0	0	0	0	0	0	0	0	0	0
0	0	0	0	0	0	0	0	0	0	0	0	0	0	0	0	0	0	0	0	0	0	0	0	0	0	0	0	0
0	0	0	0	0	0	0	0	0	0	0	0	0	0	0	0	0	0	0	0	0	0	0	0	0	0	0	0	0
0	0	0	0	0	0	0	0	0	0	0	0	0	0	0	0	0	0	0	0	0	0	0	0	0	0	0	0	0
0	0	0	0	0	0	0	0	0	0	0	0	0	0	0	0	0	0	0	0	0	0	0	0	0	0	0	0	0
0	0	0	0	0	0	0	0	0	0	0	0	0	0	0	0	0	0	0	0	0	0	0	0	0	0	0	0	0
0	0	0	0	0	0	0	0	0	0	0	0	0	0	0	0	0	0	0	0	0	0	0	0	0	0	0	0	0
0	0	0	0	0	0	0	0	0	0	0	0	0	0	0	0	0	0	0	0	0	0	0	0	0	0	0	0	0
0	0	0	0	0	0	0	0	0	0	0	0	0	0	0	0	0	0	0	0	0	0	0	0	0	0	0	0	0
0	0	0	0	0	0	0	0	0	0	0	0	0	0	0	0	0	0	0	0	0	0	0	0	0	0	0	0	0
0	0	0	0	0	0	0	0	0	0	0	0	0	0	0	0	0	0	0	0	0	0	0	0	0	0	0	0	0
0	0	0	0	0	0	0	0	0	0	0	0	0	0	0	0	0	0	0	0	0	0	0	0	0	0	0	0	0
0	0	0	0	0	0	0	0	0	0	0	0	0	0	0	0	0	0	0	0	0	0	0	0	0	0	0	0	0
0	0	0	0	0	0	0	0	0	0	0	0	0	0	0	0	0	0	0	0	0	0	0	0	0	0	0	0	0
0	0	0	0	0	0	0	0	0	0	0	0	0	0	0	0	0	0	0	0	0	0	0	0	0	0	0	0	0
0	0	0	0	0	0	0	0	0	0	0	0	0	0	0	0	0	0	0	0	0	0	0	0	0	0	0	0	0
0	0	0	0	0	0	0	0	0	0	0	0	0	0	0	0	0	0	0	0	0	0	0	0	0	0	0	0	0
0	0	0	0	0	0	0	0	0	0	0	0	0	0	0	0	0	0	0	0	0	0	0	0	0	0	0	0	0
0	0	0	0	0	0	0	0	0	0	0	0	0	0	0	0	0	0	0	0	0	0	0	0	0	0	0	0	0
0	0	0	0	0	0	0	0	0	0	0	0	0	0	0	0	0	0	0	0	0	0	0	0	0	0	0	0	0
0	0	0	0	0	0	0	0	0	0	0	0	0	0	0	0	0	0	0	0	0	0	0	0	0	0	0	0	0
0	0	0	0	0	0	0	0	0	0	0	0	0	0	0	0	0	0	0	0	0	0	0	0	0	0	0	0	0
0	0	0	0	0	0	0	0	0	0	0	0	0	0	0	0	0	0	0	0	0	0	0	0	0	0	0	0	0
0	0	0	0	0	0	0	0	0	0	0	0	0	0	0	0	0	0	0	0	0	0	0	0	0	0	0	0	0
0	0	0	0	0	0	0	0	0	0	0	0	0	0	0	0	0	0	0	0	0	0	0	0	0	0	0	0	0
0	0	0	0	0	0	0	0	0	0	0	0	0	0	0	0	0	0	0	0	0	0	0	0	0	0	0	0	0
0	0	0	0	0	0	0	0	0	0	0	0	0	0	0	0	0	0	0	0	0	0	0	0	0	0	0	0	0
0	0	0	0	0	0	0	0	0	0	0	0	0	0	0	0	0	0	0	0	0	0	0	0	0	0	0	0	0
0	0	0	0	0	0	0	0	0	0	0	0	0	0	0	0	0	0	0	0	0	0	0	0	0	0	0	0	0
0	0	0	0	0	0	0	0	0	0	0	0	0	0	0	0	0	0	0	0	0	0	0	0	0	0	0	0	0
0	0	0	0	0	0	0	0	0	0	0	0	0	0	0	0	0	0	0	0	0	0	0	0	0	0	0	0	0
0	0	0	0	0	0	0	0	0	0	0	0	0	0	0	0	0	0	0	0	0	0	0	0	0	0	0	0	0
0	0	0	0	0	0	0	0	0	0	0	0	0	0	0	0	0	0	0	0	0	0	0	0	0	0	0	0	0
0	0	0	0	0	0	0	0	0	0	0	0	0	0	0	0	0	0	0	0	0	0	0	0	0	0	0	0	0
0	0	0	0	0	0	0	0	0	0	0	0	0	0	0	0	0	0	0	0	0	0	0	0	0	0	0	0	0
0	0	0	0	0	0	0	0	0	0	0	0	0	0	0	0	0	0	0	0	0	0	0	0	0	0	0	0	0
0	0	0	0	0	0	0	0	0	0	0	0	0	0	0	0	0	0	0	0	0	0	0	0	0	0	0	0	0
0	0	0	0	0	0	0	0	0	0	0	0	0	0	0	0	0	0	0	0	0	0	0	0	0	0	0	0	0
0	0	0	0	0	0	0	0	0	0	0	0	0	0	0	0	0	0	0	0	0	0	0	0	0	0	0	0	0
0	0	0	0	0	0	0	0	0	0	0	0	0	0	0	0	0	0	0	0	0	0	0	0	0	0	0	0	0
0	0	1	0	1	0	0	0	0	0	0	0	0	0	0	5	3	4	5	3	1	1	0	0	1	0	0	0	25
0	0	0	0	0	0	0	0	0	0	0	0	0	1	0	5	2	3	6	5	1	1	1	0	0	0	1	0	26
0	0	0	0	0	0	0	0	0	0	0	0	0	0	0	1	1	5	3	6	4	0	1	0	0	0	0	0	21
0	0	1	0	0	0	0	0	0	0	0	0	0	0	2	2	4	2	1	4	1	2	0	0	1	0	0	0	20
1	1	1	0	0	1	0	0	0	0	0	0	0	0	1	1	2	12	7	5	1	2	0	0	0	0	0	1	36
1	1	3	1	0	1	0	0	0	0	0	0	1	1	0	6	2	6	4	2	2	2	0	0	0	0	0	0	33
0	0	1	2	0	0	0	0	0	0	0	0	0	0	1	1	0	6	3	4	3	3	1	0	0	0	0	0	25
0	0	2	2	0	0	0	0	0	0	0	0	0	0	0	3	1	7	2	3	1	2	3	1	0	0	0	0	27
0	0	0	0	1	0	0	0	0	0	0	0	0	0	0	4	4	6	2	2	2	4	2	1	1	0	0	0	29
0	0	1	0	0	0	0	0	0	0	0	0	0	0	1	1	1	6	2	5	1	2	3	0	0	0	1	0	24
0	0	1	1	0	0	0	0	0	0	0	0	0	0	1	2	2	10	2	10	0	2	2	0	0	0	0	0	33
1	0	0	0	0	0	0	0	0	0	0	0	0	0	0	4	2	5	5	6	1	2	1	0	0	0	0	0	27
0	0	0	0	0	0	0	0	0	0	0	0	0	0	0	0	0	0	0	0	0	0	0	0	0	0	0	0	0
0	0	0	0	0	0	0	0	0	0	0	0	0	1	0	0	0	0	1	0	0	0	0	0	0	0	0	0	2
0	0	0	0	0	0	0	0	0	0	0	0	0	0	0	0	0	0	0	0	0	0	0	0	0	0	0	0	0
0	0	0	0	0	0	0	0	0	0	0	0	0	1	1	4	1	1	0	6	0	3	0	0	0	0	0	0	17
0	0	0	0	0	0	0	0	0	0	0	0	0	0	0	1	0	1	1	0	0	0	0	0	0	0	0	0	3
0	0	0	0	0	0	0	0	0	0	0	0	0	2	0	8	0	5	0	2	0	3	0	2	0	0	0	0	22
0	0	0	0	0	0	0	0	0	0	0	0	0	0	0	0	0	0	0	2	0	0	0	0	0	0	0	0	2
0	0	0	0	0	0	0	0	0	0	0	0	0	0	0	0	0	0	0	0	0	0	0	0	0	0	0	0	0
0	0	0	0	0	0	0	0	0	0	0	0	1	1	1	4	0	2	1	0	0	1	0	1	0	1	1	0	14
0	0	0	0	0	0	0	0	0	0	0	0	0	1	0	2	0	0	0	0	0	0	0	0	0	0	0	0	3
0	0	0	0	0	0	0	0	0	0	0	0	0	1	1	3	0	0	0	0	0	1	0	0	0	0	0	0	6
0	0	0	0	0	0	0	0	0	0	0	0	0	1	0	0	0	0	0	0	0	0	0	1	0	0	0	0	2
2	9	4	1	5	5	2	4	3	1	4	1	0	30	5	39	9	34	4	26	4	16	2	4	2	3	3	2	224
4	1	1	1	1	4	1	0	2	1	1	0	0	21	3	43	6	28	2	9	3	6	0	5	2	0	2	1	148
1	2	0	1	7	5	1	2	2	0	0	0	3	25	3	39	4	30	3	27	3	14	1	6	1	0	2	1	183
2	3	2	0	1	7	0	1	5	1	2	1	1	13	3	39	4	33	3	22	2	17	3	7	2	2	4	1	181
7	1	4	4	0	4	0	0	1	1	3	1	2	16	5	33	9	24	2	10	2	14	5	2	3	2	1	1	157
0	0	0	0	0	0	0	0	0	0	0	0	2	21	8	52	7	27	11	15	7	19	6	4	9	3	5	2	198
4	1	3	0	8	3	1	6	0	0	1	0	0	29	4	37	9	45	7	12	6	11	5	4	2	8	5	4	215
2	4	3	4	3	5	3	0	2	2	1	7	0	27	2	46	5	26	3	25	7	17	1	10	2	2	6	5	220
0	1	4	4	2	2	2	1	1	2	0	0	1	31	1	48	9	28	8	23	7	20	2	5	1	0	3	0	206
0	1	4	4	2	1	1	1	1	1	0	0	1	27	1	45	5	28	8	23	4	19	2	5	1	0	3	0	188
2	0	2	2	0	0	0	0	1	0	0	0	1	21	4	34	2	32	4	19	4	15	1	4	3	3	4	2	160
0	0	2	1	1	0	0	2	0	0	0	0	3	16	0	35	7	27	2	8	3	14	4	5	5	1	3	3	142
0	0	0	0	0	0	0	0	0	0	0	0	0	0	0	0	0	0	0	0	0	0	0	0	0	0	0	0	0
0	0	0	0	0	0	0	0	0	0	0	0	0	0	0	0	0	0	0	0	0	0	0	0	0	0	0	0	0
0	0	0	0	0	0	0	0	0	0	0	0	0	0	0	0	0	0	0	0	0	0	0	0	0	0	0	0	0
0	0	0	0	0	0	0	0	0	0	0	0	0	0	0	0	0	0	0	0	0	0	0	0	0	0	0	0	0
0	0	0	0	0	0	0	0	0	0	0	0	0	0	0	0	0	0	0	0	0	0	0	0	0	0	0	0	0
0	0	0	0	0	0	0	0	0	0	0	0	0	0	0	0	0	0	0	0	0	0	0	0	0	0	0	0	0
0	0	0	0	0	0	0	0	0	0	0	0	0	0	0	0	0	0	0	0	0	0	0	0	0	0	0	0	0
0	0	0	0	0	0	0	0	0	0	0	0	0	0	0	0	0	0	0	0	0	0	0	0	0	0	0	0	0
0	0	0	0	0	0	0	0	0	0	0	0	0	0	0	0	0	0	0	0	0	0	0	0	0	0	0	0	0
0	0	0	0	0	0	0	0	0	0	0	0	0	0	0	0	0	0	0	0	0	0	0	0	0	0	0	0	0
0	0	0	0	0	0	0	0	0	0	0	0	0	0	0	0	0	0	0	0	0	0	0	0	0	0	0	0	0
0	0	0	0	0	0	0	0	0	0	0	0	0	0	0	0	0	0	0	0	0	0	0	0	0	0	0	0	0
0	0	0	0	0	0	0	0	0	1	0	0	0	14	1	28	1	19	5	23	2	9	1	4	3	0	1	2	114
0	0	0	1	0	1	0	0	1	0	0	2	0	14	2	26	2	24	2	18	6	8	1	1	2	1	1	2	115
1	0	0	0	3	2	3	0	1	2	0	5	0	14	2	43	6	42	4	24	2	17	2	5	1	2	1	2	184
0	0	0	0	0	1	2	1	0	1	0	0	0	9	3	18	1	21	2	18	2	8	1	2	1	1	0	0	92
0	0	1	0	0	1	0	0	0	0	0	1	0	13	2	39	0	27	3	13	4	7	2	2	1	2	2	1	121
0	0	0	0	0	1	1	1	0	1	0	0	1	18	1	31	8	32	4	16	6	7	0	3	2	1	1	4	139
0	0	0	0	0	2	0	2	0	1	1	0	1	23	5	49	6	41	7	22	7	17	3	5	1	2	9	9	213
0	0	0	0	3	1	0	2	0	1	0	2	0	17	2	70	3	41	5	30	0	20	1	3	2	4	1	0	208
0	0	1	1	2	2	0	0	0	2	0	0	1	17	4	59	7	28	3	24	1	15	1	6	2	1	3	5	185
0	0	0	0	1	2	1	2	1	5	3	8	1	19	6	51	2	35	4	24	2	11	0	7	1	2	6	3	197
0	0	0	1	2	1	0	4	0	2	0	2	1	25	1	63	9	30	9	33	2	11	2	4	0	2	3	3	210
0	0	0	0	2	1	2	1	0	0	0	0	0	14	4	36	2	20	5	21	3	8	4	4	1	1	2	3	134
0	0	0	0	0	0	0	0	0	0	0	0	0	0	0	0	0	0	0	0	0	0	0	0	0	0	0	0	0
0	0	0	0	0	0	0	0	0	0	0	0	0	0	0	0	0	0	0	0	0	0	0	0	0	0	0	0	0
0	0	0	0	0	0	0	0	0	0	0	0	0	0	0	0	0	0	0	0	0	0	0	0	0	0	0	0	0
0	0	0	0	0	0	0	0	0	0	0	0	0	0	0	0	0	0	0	0	0	0	0	0	0	0	0	0	0
0	0	0	0	0	0	0	0	0	0	0	0	0	0	0	0	0	0	0	0	0	0	0	0	0	0	0	0	0
0	0	0	0	0	0	0	0	0	0	0	0	0	0	0	0	0	0	0	0	0	0	0	0	0	0	0	0	0
0	0	0	0	0	0	0	0	0	0	0	0	0	0	0	0	0	0	0	0	0	0	0	0	0	0	0	0	0
0	0	0	0	0	0	0	0	0	0	0	0	0	0	0	0	0	0	0	0	0	0	0	0	0	0	0	0	0
0	0	0	0	0	0	0	0	0	0	0	0	0	0	0	0	0	0	0	0	0	0	0	0	0	0	0	0	0
0	0	0	0	0	0	0	0	0	0	0	0	0	0	0	0	0	0	0	0	0	0	0	0	0	0	0	0	0
0	0	0	0	0	0	0	0	0	0	0	0	0	0	0	0	0	0	0	0	0	0	0	0	0	0	0	0	0
0	0	0	0	0	0	0	0	0	0	0	0	0	0	0	0	0	0	0	0	0	0	0	0	0	0	0	0	0
0	0	0	0	0	0	0	0	0	0	0	0	0	0	0	0	0	0	0	0	0	0	0	0	0	0	0	0	0
0	0	0	0	0	0	0	0	0	0	0	0	0	0	0	0	0	0	0	0	0	0	0	0	0	0	0	0	0
0	0	0	0	0	0	0	0	0	0	0	0	0	0	0	0	0	0	0	0	1	0	1	0	0	0	1	2	5
0	0	0	0	0	0	0	0	0	0	0	0	0	0	0	0	0	0	0	0	0	0	0	0	0	0	0	0	0
0	0	0	0	0	0	0	0	0	0	0	0	0	0	0	0	1	0	0	0	0	1	0	0	1	1	0	0	4
0	0	0	0	0	0	0	0	0	0	0	0	0	1	0	0	0	0	0	0	0	0	0	0	0	0	0	0	1
0	0	0	0	0	0	0	0	0	0	0	0	0	0	0	1	0	1	0	0	0	0	0	0	0	0	0	0	2
0	0	0	0	0	0	0	0	0	0	0	0	0	0	0	0	0	0	0	0	0	0	0	0	0	0	1	0	1
0	0	0	0	0	0	0	0	0	0	0	0	0	0	1	2	0	1	0	0	0	0	1	0	1	0	0	0	6
0	0	0	0	0	0	0	0	0	0	0	0	0	0	0	0	0	0	0	0	0	0	0	0	0	0	1	0	1
0	0	0	0	0	0	0	0	0	0	0	0	0	0	0	0	0	0	0	0	0	0	0	0	0	0	0	0	0
0	0	0	0	0	0	0	0	0	0	0	0	0	0	0	0	0	0	0	0	0	0	0	0	0	0	0	0	0
0	0	0	0	0	0	0	0	0	0	0	0	0	0	0	0	0	0	0	0	0	0	0	0	0	0	0	0	0
0	0	0	0	0	0	0	0	0	0	0	0	0	0	0	0	0	0	0	0	0	0	0	0	0	0	0	0	0
0	0	0	0	0	0	0	0	0	0	0	0	0	0	0	0	0	0	0	0	0	0	0	0	0	0	0	0	0
0	0	0	0	0	0	0	0	0	0	0	0	0	0	0	0	0	0	0	0	0	0	0	0	0	0	0	0	0
0	0	0	0	0	0	0	0	0	0	0	0	0	0	0	0	0	0	0	0	0	0	0	0	0	0	0	0	0
0	0	0	0	0	0	0	0	0	0	0	0	0	0	0	0	0	0	0	0	0	0	0	0	0	0	0	0	0
0	0	0	0	0	0	0	0	0	0	0	0	0	0	0	0	0	0	0	0	0	0	0	0	0	0	0	0	0
0	0	0	0	0	0	0	0	0	0	0	0	0	0	0	0	0	0	0	0	0	0	0	0	0	0	0	0	0
0	0	0	0	0	0	0	0	0	0	0	0	0	0	0	0	0	0	0	0	0	0	0	0	0	0	0	0	0
0	0	0	0	0	0	0	0	0	0	0	0	0	0	0	0	0	0	0	0	0	0	0	0	0	0	0	0	0
0	0	0	0	0	0	0	0	0	0	0	0	0	0	0	0	0	0	0	0	0	0	0	0	0	0	0	0	0
0	0	0	0	0	0	0	0	0	0	0	0	0	0	0	0	0	0	0	0	0	0	0	0	0	0	0	0	0
1	1	2	0	2	0	0	0	3	2	0	1	1	29	6	56	16	41	11	23	8	20	5	1	3	2	6	5	245
3	3	7	2	5	2	0	1	0	1	1	1	1	24	8	54	18	48	14	37	15	20	4	8	3	4	6	1	291
2	6	4	3	2	7	1	3	0	1	1	2	2	20	7	65	16	50	21	25	7	23	6	4	5	2	2	4	291
1	4	2	2	3	3	1	0	0	1	0	0	1	20	3	52	9	50	13	26	4	22	9	6	3	4	6	6	251
1	0	1	2	1	1	1	0	2	0	0	5	0	33	13	42	10	43	16	35	11	18	5	8	3	1	6	9	267
3	3	3	1	6	1	1	3	0	1	0	4	1	33	12	48	10	49	27	13	10	12	7	2	6	1	4	3	264
10	4	0	1	4	2	2	0	0	0	0	3	2	24	5	61	14	45	7	32	4	19	4	6	5	2	6	5	267
1	0	0	2	2	0	0	1	3	0	1	2	0	27	17	74	14	31	10	23	11	7	5	5	3	1	1	0	241
4	2	0	0	3	3	0	1	2	3	0	0	1	30	10	68	11	65	21	26	7	25	7	8	5	4	5	3	314
3	2	0	2	5	2	1	0	1	0	1	0	4	37	7	67	16	72	6	38	7	21	8	9	4	1	6	6	326
4	1	1	1	2	2	1	0	0	0	0	0	2	32	14	84	14	65	12	36	10	30	5	5	3	3	7	3	337
0	0	1	1	3	2	1	1	1	1	0	5	6	44	13	66	25	47	15	29	9	23	12	5	8	1	6	4	329
0	0	0	0	0	0	0	0	0	0	3	4	41	141	93	159	53	57	44	38	35	31	24	12	6	6	8	7	762
0	0	0	1	2	4	5	3	5	4	2	6	24	85	87	209	61	47	46	28	37	17	22	14	8	7	13	3	740
0	0	0	0	0	0	2	3	4	4	2	2	29	90	54	156	49	41	36	29	20	20	20	16	6	2	7	5	597
0	0	0	0	0	0	0	0	0	0	2	5	20	53	64	92	33	33	26	30	16	9	15	11	8	6	14	3	440
0	0	0	0	0	0	0	1	1	2	1	33	50	85	140	48	19	29	31	20	8	10	6	1	0	0	0	0	485
0	0	0	0	0	0	2	1	0	0	0	0	11	50	57	111	39	29	25	29	25	9	9	10	2	5	6	7	427
0	0	0	0	0	0	2	1	2	0	2	1	31	54	72	129	57	35	39	23	26	20	11	13	4	9	6	9	546
0	0	0	0	0	0	2	2	0	4	0	4	38	88	84	183	76	48	41	27	52	28	26	13	12	8	14	6	756
0	0	1	0	0	0	0	0	0	0	0	0	43	46	101	76	76	24	37	26	29	23	21	11	9	6	8	5	542
0	0	0	0	0	0	0	0	2	0	0	1	42	67	107	104	72	28	57	32	53	19	21	8	7	4	11	6	641
0	0	0	0	0	0	0	0	0	1	1	2	32	123	79	156	62	24	46	30	51	13	36	14	13	5	8	4	700
0	0	0	0	0	0	0	2	0	2	0	1	8	30	38	40	24	26	23	21	18	14	11	4	5	3	11	3	284
0	0	0	0	0	0	0	0	0	0	0	0	0	0	0	0	0	0	0	0	0	0	0	0	0	0	0	0	0
0	0	0	0	0	0	0	0	0	0	0	0	0	0	0	0	0	0	0	0	0	0	0	0	0	0	0	0	0
0	0	0	0	0	0	0	0	0	0	0	0	0	0	0	0	0	0	0	0	0	0	0	0	0	0	0	0	0
0	0	0	0	0	0	0	0	0	0	0	0	0	0	0	0	0	0	0	0	0	0	0	0	0	0	0	0	0
0	0	0	0	0	0	0	0	0	0	0	0	0	0	0	0	0	0	0	0	0	0	0	0	0	0	0	0	0
0	0	0	0	0	0	0	0	0	0	0	0	0	0	0	0	0	0	0	0	0	0	0	0	0	0	0	0	0
0	0	0	0	0	0	0	0	0	0	0	0	0	0	0	0	0	0	0	0	0	0	0	0	0	0	0	0	0
0	0	0	0	0	0	0	0	0	0	0	0	0	0	0	0	0	0	0	0	0	0	0	0	0	0	0	0	0
0	0	0	0	0	0	0	0	0	0	0	0	0	0	0	0	0	0	0	0	0	0	0	0	0	0	0	0	0
0	0	0	0	0	0	0	0	0	0	0	0	0	0	0	0	0	0	0	0	0	0	0	0	0	0	0	0	0
0	0	0	0	0	0	0	0	0	0	0	0	0	0	0	0	0	0	0	0	0	0	0	0	0	0	0	0	0
0	0	0	0	0	0	0	0	0	0	0	0	0	0	0	0	0	0	0	0	0	0	0	0	0	0	0	0	0
0	0	0	0	0	0	0	0	0	0	0	0	0	0	0	0	0	0	0	0	0	0	0	0	0	0	0	0	0
0	0	0	0	0	0	0	0	0	0	0	0	0	0	0	0	0	0	0	0	0	0	0	0	0	0	0	0	0
0	0	0	0	0	0	0	0	0	0	0	0	0	0	0	0	0	0	0	0	0	0	0	0	0	0	0	0	0
0	0	0	0	0	0	0	0	0	0	0	0	0	0	0	0	0	0	0	0	0	0	0	0	0	0	0	0	0
0	0	0	0	0	0	0	0	0	0	0	0	0	0	0	0	0	0	0	0	0	0	0	0	0	0	0	0	0
0	0	0	0	0	0	0	0	0	0	0	0	0	0	0	0	0	0	0	0	0	0	0	0	0	0	0	0	0
0	0	0	0	0	0	0	0	0	0	0	0	0	0	0	0	0	0	0	0	0	0	0	0	0	0	0	0	0
0	0	0	0	0	0	0	0	0	0	0	0	0	0	0	0	0	0	0	0	0	0	0	0	0	0	0	0	0
0	0	0	0	0	0	0	0	0	0	0	0	0	0	0	0	0	0	0	0	0	0	0	0	0	0	0	0	0
0	0	0	0	0	0	0	0	0	0	0	0	0	0	0	0	0	0	0	0	0	0	0	0	0	0	0	0	0
0	0	0	0	0	0	0	0	0	0	0	0	0	0	0	0	0	0	0	0	0	0	0	0	0	0	0	0	0
0	0	0	0	0	0	0	0	0	0	0	0	0	0	0	0	0	0	0	0	0	0	0	0	0	0	0	0	0
0	0	0	0	0	0	0	0	0	0	0	0	0	0	0	0	0	0	0	0	0	0	0	0	0	0	0	0	0
0	0	0	0	0	0	0	0	0	0	0	0	0	0	0	0	0	0	0	0	0	0	0	0	0	0	0	0	0
0	0	0	0	0	0	0	0	0	0	0	0	0	0	0	0	0	0	0	0	0	0	0	0	0	0	0	0	0
0	0	0	0	0	0	0	0	0	0	0	0	0	0	0	0	0	0	0	0	0	0	0	0	0	0	0	0	0
0	0	0	0	0	0	0	0	0	0	0	0	0	0	0	0	0	0	0	0	0	0	0	0	0	0	0	0	0
0	0	0	0	0	0	0	0	0	0	0	0	0	0	0	0	0	0	0	0	0	0	0	0	0	0	0	0	0
0	0	0	0	0	0	0	0	0	0	0	0	0	0	0	0	0	0	0	0	0	0	0	0	0	0	0	0	0
0	0	0	0	0	0	0	0	0	0	0	0	0	0	0	0	0	0	0	0	0	0	0	0	0	0	0	0	0
0	0	0	0	0	0	0	0	0	0	0	0	0	0	0	0	0	0	0	0	0	0	0	0	0	0	0	0	0
0	0	0	0	0	0	0	0	0	0	0	0	0	0	0	0	0	0	0	0	0	0	0	0	0	0	0	0	0
0	0	0	0	0	0	0	0	0	0	0	0	0	0	0	0	0	0	0	0	0	0	0	0	0	0	0	0	0
0	0	0	0	0	0	0	0	0	0	0	0	0	0	0	0	0	0	0	0	0	0	0	0	0	0	0	0	0
0	0	0	0	0	0	0	0	0	0	0	0	0	0	0	0	0	0	0	0	0	0	0	0	0	0	0	0	0
0	0	0	0	0	0	0	0	0	0	0	0	0	0	0	0	0	0	0	0	0	0	0	0	0	0	0	0	0
0	0	0	0	0	0	0	0	0	0	0	0	0	0	0	0	0	0	0	0	0	0	0	0	0	0	0	0	0
0	0	0	0	0	0	0	0	0	0	0	0	0	0	0	0	0	0	0	0	0	0	0	0	0	0	0	0	0
0	0	0	0	0	0	0	0	0	0	0	0	0	0	0	0	0	0	0	0	0	0	0	0	0	0	0	0	0
0	0	0	0	0	0	0	0	0	0	0	0	0	0	0	0	0	0	0	0	0	0	0	0	0	0	0	0	0
0	0	0	0	0	0	0	0	0	0	0	0	0	0	0	0	0	0	0	0	0	0	0	0	0	0	0	0	0
0	0	0	0	0	0	0	0	0	0	0	0	0	0	0	0	0	0	0	0	0	0	0	0	0	0	0	0	0
0	0	0	0	0	0	0	0	0	0	0	0	0	0	0	0	0	0	0	0	0	0	0	0	0	0	0	0	0
0	0	0	0	0	0	0	0	0	0	0	0	0	0	0	0	0	0	0	0	0	0	0	0	0	0	0	0	0
0	0	0	0	0	0	0	0	0	0	0	0	0	0	0	0	0	0	0	0	0	0	0	0	0	0	0	0	0
0	0	0	0	0	0	0	0	0	0	0	0	0	0	0	0	0	0	0	0	0	0	0	0	0	0	0	0	0
0	0	0	0	0	0	0	0	0	0	0	0	0	0	0	0	0	0	0	0	0	0	0	0	0	0	0	0	0
0	0	0	0	0	0	0	0	0	0	0	0	0	0	0	0	0	0	0	0	0	0	0	0	0	0	0	0	0
0	0	0	0	0	0	0	0	0	0	0	0	0	0	0	0	0	0	0	0	0	0	0	0	0	0	0	0	0
0	0	0	0	0	0	0	0	0	0	0	0	0	0	0	0	0	0	0	0	0	0	0	0	0	0	0	0	0
0	0	0	0	0	0	0	0	0	0	0	0	0	0	0	0	0	0	0	0	0	0	0	0	0	0	0	0	0
0	0	0	0	0	0	0	0	0	0	0	0	0	0	0	0	0	0	0	0	0	0	0	0	0	0	0	0	0
0	0	0	0	0	0	0	0	0	0	0	0	0	0	0	0	0	0	0	0	0	0	0	0	0	0	0	0	0
0	0	0	0	0	0	0	0	0	0	0	0	0	0	0	0	0	0	0	0	0	0	0	0	0	0	0	0	0
0	0	0	0	0	0	0	0	0	0	0	0	0	0	0	0	0	0	0	0	0	0	0	0	0	0	0	0	0
0	0	0	0	0	0	0	0	0	0	0	0	0	0	0	0	0	0	0	0	0	0	0	0	0	0	0	0	0
0	0	0	0	0	0	0	0	0	0	0	0	0	0	0	0	0	0	0	0	0	0	0	0	0	0	0	0	0
0	0	0	0	0	0	0	0	0	0	0	0	0	0	0	0	0	0	0	0	0	0	0	0	0	0	0	0	0
0	0	0	0	0	0	0	0	0	0	0	0	0	0	0	0	0	0	0	0	0	0	0	0	0	0	0	0	0
0	0	0	0	0	0	0	0	0	0	0	0	0	0	0	0	0	0	0	0	0	0	0	0	0	0	0	0	0
0	0	0	0	0	0	0	0	0	0	0	0	0	0	0	0	0	0	1	0	0	0	0	0	0	0	0	0	1
0	0	0	0	0	0	0	0	0	0	0	0	0	0	0	0	0	0	0	0	0	0	0	0	0	0	0	0	0
0	0	0	0	0	0	0	0	0	0	0	0	0	0	0	0	0	0	0	0	0	0	1	0	0	0	0	0	1
0	0	0	0	0	0	0	0	0	0	0	0	0	0	0	0	0	0	1	0	0	0	0	0	0	0	1	0	2
0	0	0	0	0	0	0	0	0	0	0	0	0	0	0	0	0	0	0	2	0	1	1	0	0	0	2	1	7
0	0	0	0	0	0	0	0	0	0	0	0	0	0	0	0	0	0	0	0	0	0	0	0	0	0	0	0	0
0	0	0	0	0	0	0	0	0	0	0	0	0	0	0	0	0	1	1	0	0	0	0	0	1	0	0	0	3
0	0	0	0	0	0	0	0	0	0	0	0	0	0	0	0	1	0	0	0	1	1	1	1	0	1	0	2	8
0	0	0	0	0	0	0	0	0	0	0	0	0	0	0	0	0	0	0	0	0	0	0	0	0	0	0	0	0
0	0	0	0	0	0	0	0	0	0	0	0	0	0	0	0	0	0	0	0	0	1	0	0	0	0	1	0	2
0	0	0	0	0	0	0	0	0	0	0	0	0	0	0	3	1	5	1	2	3	3	0	2	0	0	0	0	20
0	0	0	0	0	0	0	0	0	0	0	0	0	0	1	1	0	3	1	1	2	3	1	0	0	0	0	0	13
0	0	0	0	0	0	0	0	0	0	0	0	0	0	1	3	2	4	0	1	1	2	0	2	0	0	0	0	16
0	0	0	0	0	0	0	0	0	0	0	0	0	1	0	8	0	3	2	3	1	2	0	0	0	0	0	0	20
0	0	0	0	0	0	0	0	0	0	0	0	0	0	0	1	5	8	2	5	1	4	1	2	0	0	0	0	29
0	0	0	0	0	0	0	0	0	0	0	0	0	1	1	2	1	3	3	2	2	1	0	0	0	0	0	0	16
0	0	0	0	0	0	0	0	0	0	0	0	0	0	0	8	3	3	2	3	2	2	1	1	0	0	0	0	25
0	0	0	0	0	0	0	0	0	0	0	0	0	1	1	0	6	2	7	0	6	1	2	3	1	0	1	0	31
0	0	0	0	0	0	0	0	0	0	0	0	1	1	0	1	4	4	1	3	1	0	1	0	0	0	0	0	17
0	0	0	0	0	0	0	0	0	0	0	0	0	0	1	4	0	3	1	1	1	6	0	2	0	0	0	0	19
0	0	0	0	0	0	0	0	0	0	0	0	0	1	0	5	0	2	5	4	0	2	0	0	1	0	0	0	20
0	0	0	0	0	0	0	0	0	0	0	0	0	0	0	4	5	10	2	3	3	0	0	1	0	0	0	0	28
0	0	0	0	0	0	0	0	0	0	0	0	0	0	0	0	0	0	0	0	0	0	0	0	0	0	0	0	0
0	0	0	0	0	0	0	0	0	0	0	0	0	0	0	0	0	0	0	0	0	0	0	0	0	0	0	0	0
0	0	0	0	0	0	0	0	0	0	0	0	0	0	0	0	0	0	0	0	0	0	0	0	0	0	0	0	0
0	0	0	0	0	0	0	0	0	0	0	0	0	0	0	0	0	0	0	0	0	0	0	0	0	0	0	0	0
0	0	0	0	0	0	0	0	0	0	0	0	0	0	0	0	0	0	0	0	0	0	0	0	0	0	0	0	0
0	0	0	0	0	0	0	0	0	0	0	0	0	0	0	0	0	0	0	0	0	0	0	0	0	0	0	0	0
0	0	0	0	0	0	0	0	0	0	0	0	0	0	0	0	0	0	0	0	0	0	0	0	0	0	0	0	0
0	0	0	0	0	0	0	0	0	0	0	0	0	0	0	0	0	0	0	0	0	0	0	0	0	0	0	0	0
0	0	0	0	0	0	0	0	0	0	0	0	0	0	0	0	0	0	0	0	0	0	0	0	0	0	0	0	0
0	0	0	0	0	0	0	0	0	0	0	0	0	0	0	0	0	0	0	0	0	0	0	0	0	0	0	0	0
0	0	0	0	0	0	0	0	0	0	0	0	0	0	0	0	0	0	0	0	0	0	0	0	0	0	0	0	0
0	0	0	0	0	0	0	0	0	0	0	0	0	0	0	0	0	0	0	0	0	0	0	0	0	0	0	0	0
0	0	0	0	0	0	0	0	0	0	0	0	0	0	0	0	0	0	0	0	0	0	0	0	0	0	0	0	0
0	0	0	0	0	0	0	0	0	0	0	0	0	0	0	0	1	1	1	3	1	0	1	0	2	0	0	0	10
0	0	0	0	0	0	0	0	0	0	0	0	0	0	0	0	0	0	0	0	0	0	0	0	0	0	0	0	0
0	0	0	0	0	0	0	0	0	0	0	0	0	0	0	0	0	0	0	0	0	0	0	0	0	0	0	0	0
0	0	0	0	0	0	0	0	0	0	0	0	0	0	1	0	6	4	1	0	0	0	0	0	0	0	0	0	12
0	0	0	0	0	0	0	0	0	0	0	0	0	0	0	0	0	1	1	2	1	1	2	0	0	1	0	0	9
0	0	0	0	0	0	0	0	0	0	0	0	0	0	0	0	0	0	0	0	0	0	0	0	0	0	0	0	0
0	0	0	0	0	0	0	0	0	0	0	0	0	0	0	0	0	0	0	0	0	0	0	0	0	0	0	0	0
0	0	0	0	0	0	0	0	0	0	0	0	0	0	0	2	1	5	1	5	0	2	0	1	0	0	0	0	17
0	0	0	0	0	0	0	0	0	0	0	0	0	0	0	0	0	0	0	0	0	0	0	0	0	0	0	0	0
0	0	0	0	0	0	0	0	0	0	0	0	0	0	0	0	0	2	1	5	1	1	0	0	0	0	0	0	10
0	0	0	0	0	0	0	0	0	0	0	0	0	0	0	1	0	0	0	0	0	0	0	0	0	0	0	0	1
0	0	0	0	0	0	0	0	0	0	0	0	0	0	0	0	8	0	1	0	0	1	1	0	1	0	0	0	12
0	0	0	0	0	0	0	0	0	0	0	0	1	0	7	0	7	0	7	0	1	0	0	0	0	0	0	0	23
0	0	0	0	0	0	0	0	0	0	0	0	0	0	1	0	2	0	1	0	2	0	1	0	1	0	1	0	9
0	0	0	0	0	0	0	0	0	0	0	0	0	0	0	0	0	0	2	0	1	0	1	0	0	0	1	0	5
0	0	0	0	0	0	0	0	0	0	0	0	0	0	0	0	0	0	0	0	1	0	0	0	0	0	0	0	1
0	0	0	0	0	0	0	0	0	0	0	0	0	0	10	0	10	0	5	0	6	0	5	0	3	0	0	0	39
0	0	0	0	0	0	0	0	0	0	0	0	1	0	6	0	15	0	7	0	5	1	7	0	0	0	1	0	43
0	0	0	0	0	0	0	0	0	0	0	0	0	0	0	0	0	0	0	0	0	0	0	0	0	0	0	0	0
0	0	0	0	0	0	0	0	0	0	0	0	4	0	7	0	9	0	12	0	6	2	3	0	1	0	0	0	44
0	0	0	0	0	0	0	0	0	0	0	0	2	0	12	0	11	0	11	0	7	0	2	0	2	0	0	0	47
0	0	0	0	0	0	0	0	0	0	0	0	2	0	6	0	5	0	6	1	3	0	1	0	0	0	2	0	26
0	0	0	0	0	0	0	0	0	0	0	0	0	0	2	0	3	0	2	0	0	0	0	0	0	0	0	0	7
0	0	0	0	0	0	0	0	0	0	0	0	0	1	2	1	5	6	11	3	5	2	1	2	1	0	0	0	40
0	0	0	0	0	0	0	0	0	0	0	0	2	1	2	4	2	6	2	7	2	5	0	0	1	0	0	0	34
0	0	0	0	0	1	0	0	0	0	0	0	1	0	1	2	4	15	1	8	8	10	5	0	1	1	0	0	58
0	0	0	0	0	0	0	0	0	0	0	1	1	1	2	2	1	3	4	6	3	4	0	2	1	0	1	0	32
0	0	0	0	0	0	0	0	0	0	0	0	0	0	0	0	0	0	0	0	0	0	0	0	0	0	0	0	0
0	0	0	0	0	0	0	0	0	0	0	0	0	2	1	3	0	5	5	5	5	5	1	1	0	0	2	0	35
0	0	0	0	0	0	0	0	0	0	0	0	0	1	2	0	2	8	2	10	1	8	2	3	0	0	0	0	39
0	0	0	0	0	0	0	0	0	0	0	0	0	0	0	2	3	7	1	5	3	7	0	0	3	0	1	1	33
0	0	0	0	0	0	0	0	0	0	0	0	0	2	0	2	1	4	4	8	6	10	3	4	2	1	1	0	48
0	0	0	0	0	0	0	0	0	0	0	0	0	1	0	2	0	2	5	10	5	5	2	2	0	0	2	0	36
0	0	0	0	0	0	0	0	0	0	0	0	0	0	3	4	3	5	6	13	6	15	0	2	0	0	0	0	57
0	0	0	0	0	0	0	0	0	0	0	0	1	2	1	3	1	6	4	8	7	9	2	0	0	0	0	0	44
0	0	0	0	0	0	0	0	0	2	0	0	0	0	1	0	1	1	1	0	2	1	1	2	1	4	5	0	22
0	0	0	0	0	0	0	0	0	0	0	0	0	0	2	2	1	0	4	2	2	2	6	2	0	2	3	3	31
0	0	0	0	0	0	0	0	0	0	0	0	0	0	0	3	2	0	2	3	2	1	2	1	0	2	0	1	19
0	0	0	0	0	0	0	0	0	0	0	0	1	2	3	2	0	2	1	2	3	1	1	1	1	0	2	0	22
0	0	0	0	0	0	0	0	0	0	0	0	0	0	1	1	4	3	5	5	1	6	0	9	1	0	1	2	39
0	0	0	0	0	0	1	0	0	0	0	0	0	0	2	4	4	3	3	6	5	3	3	1	1	1	3	5	45
0	0	0	0	0	0	0	0	0	0	1	1	1	0	5	1	3	3	4	2	4	4	1	3	3	0	3	3	42
0	0	0	0	0	0	0	0	3	1	1	0	2	2	3	2	3	0	1	0	0	2	2	3	2	1	4	3	35
0	0	0	0	0	0	0	0	0	0	1	0	1	0	0	1	1	1	0	2	0	1	0	2	0	2	2	0	14
0	0	0	0	0	0	0	0	0	0	0	0	1	4	1	2	5	1	3	3	3	4	0	0	2	4	0	1	34
0	0	0	0	0	0	0	0	0	0	0	0	0	0	3	5	2	1	0	3	1	8	2	5	0	2	0	3	35
0	0	0	0	0	0	0	0	0	0	0	0	0	0	1	0	0	1	0	1	1	2	3	0	1	1	4	1	16
42	49	4	5	3	2	2	5	6	5	0	24	3	38	14	40	19	35	13	25	7	27	6	15	9	9	21	24	452
81	67	6	6	3	2	2	7	5	11	7	14	4	36	13	34	13	29	12	33	12	33	9	15	8	10	22	19	513
89	77	6	3	7	2	6	12	3	13	1	28	5	63	9	65	20	57	16	46	14	38	14	25	10	8	21	29	687
73	73	4	6	8	10	5	9	5	9	1	25	3	48	13	68	16	41	13	39	12	46	10	28	9	9	24	19	626
89	68	8	2	7	6	11	5	5	6	3	32	10	64	17	77	31	76	22	55	17	44	11	22	14	14	22	38	776
85	61	10	6	6	5	5	6	4	10	4	23	8	64	23	106	38	84	29	61	19	56	12	37	9	9	26	44	850
173	110	4	5	0	1	19	22	5	8	0	18	9	50	20	97	25	104	30	57	13	48	11	24	10	16	22	53	954
76	79	2	2	13	10	3	6	3	16	4	22	8	80	18	92	47	89	33	62	17	58	30	43	11	13	39	60	936
78	66	20	5	9	11	6	8	4	19	7	28	10	73	35	100	29	106	28	80	21	59	12	39	13	25	43	57	991
139	131	5	10	5	9	1	8	3	7	4	31	5	59	19	94	37	81	23	66	19	40	22	27	12	23	26	46	952
24	26	5	5	9	5	3	2	4	13	4	35	5	67	26	104	29	97	22	69	23	66	16	42	12	16	32	58	819
0	0	0	0	8	5	2	2	7	8	3	23	9	56	21	88	39	84	20	82	19	53	14	32	7	21	27	55	685
29	34	0	2	0	0	0	2	0	5	3	11	0	42	3	46	1	42	1	30	5	34	1	8	0	2	0	2	303
33	35	7	3	2	1	0	4	2	10	1	20	0	40	0	40	3	51	7	35	2	29	3	4	0	1	1	2	336
0	0	0	0	0	1	1	5	6	7	6	14	2	66	1	79	4	56	6	41	8	26	4	7	7	1	7	5	360
32	37	2	2	1	1	0	0	0	11	0	9	2	40	4	55	4	52	2	32	2	40	2	11	1	6	4	4	356
48	27	3	2	0	0	0	1	0	8	0	9	0	52	3	73	4	53	4	42	6	21	3	14	2	3	4	7	389
52	48	2	1	2	1	0	0	1	0	2	2	15	0	53	1	66	7	64	6	40	6	22	5	7	3	2	3	411
63	50	5	5	1	1	0	1	1	6	1	18	0	74	2	118	10	104	10	74	12	40	4	18	3	11	6	8	646
18	56	19	13	0	0	0	0	0	11	1	26	0	37	0	76	0	65	10	42	3	30	4	8	1	4	2	6	432
46	49	0	1	0	1	2	2	0	9	0	14	0	50	2	46	10	46	3	37	3	27	1	13	2	3	3	2	372
10	13	0	0	1	0	0	2	0	10	0	15	1	24	3	40	5	46	2	37	4	22	5	14	5	1	6	9	275
0	0	0	0	3	0	1	0	0	1	0	2	0	19	2	42	2	36	37	42	18	22	1	10	3	3	6	8	258
1	1	0	0	0	0	0	2	1	3	0	18	0	17	3	32	2	28	3	26	4	23	3	9	3	5	1	5	190
0	0	0	0	0	0	1	0	0	0	0	0	20	5	40	18	17	14	17	12	8	9	5	6	5	4	5	1	187
0	0	0	0	0	0	0	0	0	0	0	0	30	2	61	25	38	14	15	7	10	9	8	5	7	1	3	2	237
0	0	0	0	0	0	0	0	0	0	0	0	44	5	79	16	41	14	30	17	22	10	15	9	7	3	6	3	321
0	0	0	0	0	0	0	0	0	0	0	0	44	5	79	16	41	14	30	17	22	10	15	9	7	3	6	3	321
0	0	0	0	0	0	0	0	0	0	0	0	25	14	50	38	27	31	25	22	26	16	13	6	6	2	10	2	313
0	0	0	0	1	0	0	1	0	0	0	0	49	19	64	26	21	43	22	32	17	12	6	14	7	4	6	3	347
0	0	0	0	0	0	0	0	0	0	0	0	50	38	77	28	42	22	19	21	23	17	16	12	10	3	7	4	389
0	0	0	0	0	0	0	0	0	0	0	0	20	6	80	21	54	28	53	19	40	20	23	6	23	5	25	3	426
0	0	0	0	0	0	0	0	0	0	0	0	21	8	76	13	64	19	33	15	38	14	25	3	11	2	19	1	362
0	0	0	0	0	0	0	0	0	0	0	0	40	21	66	24	57	28	45	15	45	16	35	8	16	9	17	5	447
0	0	0	0	0	0	0	0	0	0	0	0	37	12	89	23	69	20	44	8	47	9	47	9	23	2	14	1	454
0	0	0	0	0	1	0	0	0	0	0	0	28	3	75	13	46	9	42	12	36	5	22	5	11	0	13	3	324
0	0	0	0	0	0	0	0	0	0	0	0	0	0	0	0	0	0	0	0	0	0	0	0	0	0	0	0	0
0	0	0	0	0	0	0	0	0	0	0	0	0	0	0	0	0	0	0	0	0	0	0	0	0	0	0	0	0
0	0	0	0	0	0	0	0	0	0	0	0	0	0	0	0	0	0	0	0	0	0	0	0	0	0	0	0	0
0	0	0	0	0	0	0	0	0	0	0	0	0	0	0	0	0	0	0	0	0	0	0	0	0	0	0	0	0
0	0	0	0	0	0	0	0	0	0	0	0	0	0	0	0	0	0	0	0	0	0	0	0	0	0	0	0	0
0	0	0	0	0	0	0	0	0	0	0	0	0	0	0	0	0	0	0	0	0	0	0	0	0	0	0	0	0
0	0	0	0	0	0	0	0	0	0	0	0	0	0	0	0	0	0	0	0	0	0	0	0	0	0	0	0	0
0	0	0	0	0	0	0	0	0	0	0	0	0	0	0	0	0	0	0	0	0	0	0	0	0	0	0	0	0
0	0	0	0	0	0	0	0	0	0	0	0	0	0	0	0	0	0	0	0	0	0	0	0	0	0	0	0	0
0	0	0	0	0	0	0	0	0	0	0	0	0	0	0	0	0	0	0	0	0	0	0	0	0	0	0	0	0
0	0	0	0	0	0	0	0	0	0	0	0	0	0	0	0	0	0	0	0	0	0	0	0	0	0	0	0	0
0	0	0	0	0	0	0	0	0	0	0	0	0	0	0	0	0	0	0	0	0	0	0	0	0	0	0	0	0
0	0	0	0	0	0	0	0	0	0	0	0	0	0	0	0	0	0	0	0	0	0	0	0	0	0	0	0	0
0	0	0	0	0	0	0	0	0	0	0	0	0	0	0	0	0	0	0	0	0	0	0	0	0	0	0	0	0
0	0	0	0	0	0	0	0	0	0	0	0	0	0	0	0	0	0	0	0	0	0	0	0	0	0	0	0	0
0	0	0	0	0	0	0	0	0	0	0	0	0	0	0	0	0	0	0	0	0	0	0	0	0	0	0	0	0
0	0	0	0	0	0	0	0	0	0	0	0	0	0	0	0	0	0	0	0	0	0	0	0	0	0	0	0	0
0	0	0	0	0	0	0	0	0	0	0	0	0	0	0	0	0	0	0	0	0	0	0	0	0	0	0	0	0
0	0	0	0	0	0	0	0	0	0	0	0	0	0	0	0	0	0	0	0	0	0	0	0	0	0	0	0	0
0	0	0	0	0	0	0	0	0	0	0	0	0	0	0	0	0	0	0	0	0	0	0	0	0	0	0	0	0
0	0	0	0	0	0	0	0	0	0	0	0	0	0	0	0	0	0	0	0	0	0	0	0	1	0	0	0	1
0	0	0	0	0	0	0	0	0	0	0	0	0	0	0	0	0	0	0	0	0	0	0	0	0	0	0	0	0
0	0	0	0	0	0	0	0	0	0	0	0	0	1	1	0	0	0	0	0	0	0	0	0	0	0	0	0	2
0	0	0	0	0	0	0	0	0	0	0	0	0	0	0	0	0	0	0	0	0	0	0	0	0	0	0	0	0
0	0	0	0	0	0	0	0	0	0	0	0	0	0	0	0	0	0	0	0	0	0	0	0	0	0	0	0	0
0	0	0	0	0	0	0	0	0	0	0	0	0	0	0	0	0	0	0	0	0	0	0	0	0	0	0	0	0
0	0	0	0	0	0	0	0	0	0	0	0	0	0	0	0	0	0	0	0	0	0	0	0	0	0	0	0	0
0	0	0	0	0	0	0	0	0	0	0	0	0	0	0	0	0	0	0	0	0	0	0	0	0	0	0	0	0
0	0	0	0	0	0	0	0	0	0	0	0	0	0	0	0	0	0	0	0	0	0	0	0	0	0	0	0	0
0	0	0	0	0	0	0	0	0	0	0	0	0	0	0	0	0	0	0	0	0	0	0	0	0	0	0	0	0
0	0	0	0	0	0	0	0	0	0	0	0	0	0	0	0	0	0	0	0	0	0	0	0	0	0	0	0	0
0	0	0	0	0	0	0	0	0	0	0	0	0	0	0	0	0	0	0	0	0	0	0	0	0	0	0	0	0
0	0	0	0	0	0	0	0	0	0	0	0	0	0	0	0	0	0	0	0	0	0	0	0	0	0	0	0	0
0	0	0	0	0	0	0	0	0	0	0	0	0	0	0	0	0	0	0	0	0	0	0	0	0	0	0	0	0
0	0	0	0	0	0	0	0	0	0	0	0	0	0	0	0	0	0	0	0	0	0	0	0	0	0	0	0	0
0	0	0	0	0	0	0	0	0	0	0	0	0	0	0	0	0	0	0	0	0	0	0	0	0	0	0	0	0
0	0	0	8	2	5	2	1	2	3	1	2	89	151	41	296	36	226	23	155	22	110	23	33	9	6	4	5	1255
0	0	8	7	4	1	3	1	1	2	1	0	9	92	43	254	36	224	26	145	21	91	14	28	7	8	3	14	1043
0	0	3	6	5	12	2	2	2	1	4	2	12	125	55	306	51	249	26	173	25	97	19	28	14	16	17	8	1260
0	0	1	3	3	5	6	0	2	4	0	2	2	118	31	222	27	188	25	133	25	74	12	27	7	13	11	13	954
1	0	4	0	2	1	1	1	0	0	0	1	6	89	21	246	26	163	11	115	10	91	15	23	8	7	8	3	853
0	0	1	1	1	1	0	3	1	2	1	0	5	102	17	216	23	160	25	123	17	88	16	24	2	5	4	7	845
0	0	3	1	0	1	0	4	1	2	0	2	5	105	19	210	20	170	19	124	14	65	6	27	12	5	1	5	821
0	0	1	3	2	2	3	2	2	3	3	1	6	86	14	188	32	137	15	119	10	74	6	18	4	6	8	9	754
0	0	0	0	1	0	1	5	1	1	1	3	0	82	12	226	22	168	17	127	24	70	8	23	2	5	5	2	806
0	0	0	3	2	2	2	3	1	0	5	1	5	101	18	197	23	165	21	123	10	86	15	33	4	11	5	9	845
0	0	4	0	3	1	4	2	0	0	2	2	4	99	17	216	24	202	15	142	13	66	9	17	8	17	3	8	878
0	0	0	0	1	1	0	2	2	1	2	1	2	91	16	150	21	142	19	85	10	65	7	21	3	6	6	3	657
0	0	2	1	1	2	1	2	1	0	0	0	0	5	3	16	6	14	2	7	5	6	4	7	3	4	8	1	101
3	3	4	0	2	5	0	0	1	0	4	0	0	13	5	33	0	16	4	14	7	11	2	4	4	2	5	3	145
17	22	3	9	2	3	1	0	0	3	0	0	0	21	5	27	9	30	8	23	7	13	6	4	3	4	1	3	224
1	6	1	6	5	3	1	0	1	0	1	3	17	4	41	6	31	10	19	15	17	6	4	5	3	2	6	0	214
3	1	3	0	3	3	2	0	0	0	2	2	5	22	14	45	12	33	4	33	8	20	6	13	2	6	3	3	248
7	6	4	5	2	5	0	2	2	3	0	2	1	22	7	43	10	30	7	32	15	11	3	7	3	4	5	2	240
0	0	3	2	9	15	4	5	2	4	2	11	1	31	4	52	11	37	7	22	15	16	15	7	1	3	4	1	284
0	0	6	1	4	2	1	0	0	1	3	2	1	41	18	47	12	42	16	27	5	14	7	9	3	4	5	4	275
0	1	1	2	0	2	0	1	1	3	0	0	0	47	13	59	8	37	8	36	8	13	5	11	8	4	4	6	278
0	2	0	1	0	2	1	0	0	1	0	2	1	22	3	32	13	34	9	25	9	18	7	11	5	5	9	4	216
0	0	0	0	2	1	2	1	0	1	0	0	0	19	16	55	12	42	9	30	9	21	5	7	5	3	4	5	249
0	0	0	0	0	1	0	0	1	0	0	0	0	10	9	19	5	10	6	14	7	13	6	7	1	4	0	2	115
0	0	2	0	0	1	0	0	0	0	0	0	3	4	2	13	3	18	5	30	4	13	2	4	0	1	3	3	111
0	4	1	0	0	1	0	0	0	0	0	0	0	3	3	21	2	44	4	27	4	16	3	4	0	0	1	0	138
4	2	0	0	0	0	0	0	0	1	0	0	3	5	11	40	4	47	2	59	2	24	4	7	0	1	2	7	225
1	0	0	0	0	0	0	0	0	0	0	29	2	35	22	14	31	9	43	8	25	3	3	2	3	1	4	0	235
0	0	0	1	1	0	0	0	0	0	0	38	9	29	33	8	34	3	27	9	26	7	8	1	2	2	5	0	243
0	0	1	2	0	0	0	0	0	0	0	0	42	8	39	27	14	38	13	4	28	3	7	22	3	4	1	0	256
0	0	0	0	0	0	0	1	0	0	0	0	1	6	4	13	3	40	4	38	8	17	3	8	2	3	1	1	153
0	0	0	0	0	0	3	0	0	0	0	0	7	10	4	24	3	49	2	46	6	22	4	9	2	3	2	1	197
4	4	0	0	0	0	0	0	0	0	0	0	30	2	38	24	25	5	3	29	2	10	9	2	2	1	6	6	202
0	0	4	1	1	0	0	0	0	0	21	0	0	5	15	10	11	22	3	47	3	27	2	11	1	0	3	2	189
0	0	0	0	1	1	0	0	1	0	1	1	38	3	33	33	8	32	5	32	5	26	10	14	1	1	2	3	251
0	0	0	0	0	1	0	0	0	0	1	0	20	1	20	16	5	32	4	33	4	22	1	4	0	2	1	2	169
0	0	1	4	2	5	2	1	0	2	0	0	0	34	12	71	11	63	6	44	13	31	10	8	4	4	2	3	333
12	15	2	2	4	3	3	4	16	5	3	14	15	58	11	127	5	81	25	59	10	24	6	6	10	3	7	0	530
3	5	4	2	2	6	4	4	5	10	2	6	2	377	1	118	7	115	11	48	5	36	2	6	5	1	0	3	790
11	10	3	1	8	2	3	2	2	1	1	5	2	70	7	156	15	141	4	111	15	62	9	20	10	3	2	0	676
0	10	12	4	4	2	1	1	1	66	22	158	7	120	6	100	52	1	5	3	0	0	1	1	0	0	0	0	577
15	19	3	6	2	1	1	0	3	1	0	0	0	38	4	201	21	161	31	261	17	74	8	36	6	11	9	13	942
19	17	7	9	0	0	0	0	0	0	0	0	0	46	7	178	17	172	40	101	22	66	16	33	11	5	5	2	773
16	18	4	9	1	2	0	0	0	0	2	0	0	113	10	154	13	159	16	151	26	92	14	9	5	2	5	3	824
19	11	1	2	2	1	1	0	0	0	0	0	1	75	3	159	8	144	9	95	14	79	11	19	3	7	4	2	670
14	12	4	7	0	0	0	1	0	1	0	0	8	68	29	86	28	118	30	167	43	72	42	37	5	0	2	1	775
14	16	8	7	0	2	5	6	7	4	4	6	3	118	12	221	4	193	16	129	10	63	2	6	1	3	2	7	869
9	8	3	2	0	1	0	0	1	0	0	1	1	76	12	149	11	155	15	126	11	70	10	13	9	1	0	1	685
0	0	0	0	0	0	0	0	0	0	0	0	0	0	0	0	0	0	0	0	0	0	0	0	0	0	0	0	0
0	0	0	0	0	0	0	0	0	0	0	0	0	0	0	0	0	0	0	0	0	0	0	0	0	0	0	0	0
0	0	0	0	0	0	0	0	0	0	0	0	0	0	0	0	0	0	0	0	0	0	0	0	0	0	0	0	0
0	0	0	0	0	0	0	0	0	0	0	0	0	0	0	0	0	0	0	0	0	0	0	0	0	0	0	0	0
0	0	0	0	0	0	0	0	0	0	0	0	0	0	0	0	0	0	0	0	0	0	0	0	0	0	0	0	0
0	0	0	0	0	0	0	0	0	0	0	0	0	0	0	0	0	0	0	0	0	0	0	0	0	0	0	0	0
0	0	0	0	0	0	0	0	0	0	0	0	0	0	0	0	0	0	0	0	0	0	0	0	0	0	0	0	0
0	0	0	0	0	0	0	0	0	0	0	0	0	0	0	0	0	0	0	0	0	0	0	0	0	0	0	0	0
0	0	0	0	0	0	0	0	0	0	0	0	0	0	0	0	0	0	0	0	0	0	0	0	0	0	0	0	0
0	0	0	0	0	0	0	0	0	0	0	0	0	0	0	0	0	0	0	0	0	0	0	0	0	0	0	0	0
0	0	0	0	0	0	0	0	0	0	0	0	0	0	0	0	0	0	0	0	0	0	0	0	0	0	0	0	0
0	0	0	0	0	0	0	0	0	0	0	0	0	0	0	0	0	0	0	0	0	0	0	0	0	0	0	0	0
11	12	42	1	2	2	1	1	5	5	6	7	9	87	23	104	48	137	25	90	34	86	13	3	15	2	4	9	784
0	0	3	5	2	3	1	1	1	0	0	0	1	35	12	80	17	76	14	50	5	22	4	11	7	6	3	1	360
0	2	3	5	2	3	1	1	1	7	0	1	1	35	12	80	17	76	14	50	5	22	4	11	7	6	3	1	370
0	0	1	3	0	2	1	0	0	0	0	0	1	3	30	3	70	12	45	7	49	9	21	2	5	5	3	4	276
9	11	1	2	0	0	0	0	0	0	0	0	0	0	30	4	70	9	45	7	36	8	17	6	3	0	3	3	264
8	8	4	5	2	2	1	0	0	0	0	0	1	30	11	53	13	47	9	38	12	27	5	4	4	1	3	3	291
0	0	0	0	1	0	0	0	0	1	0	0	2	25	7	46	5	43	8	41	5	18	6	10	4	4	4	2	232
0	0	0	2	3	1	2	1	2	1	2	0	2	28	9	55	9	60	10	41	3	16	4	6	4	3	0	3	267
0	0	2	0	1	1	1	0	0	0	1	0	0	19	2	70	7	55	11	34	2	27	3	4	1	4	0	0	245
0	0	1	0	0	0	0	1	0	0	0	0	0	47	6	101	6	67	8	56	10	50	11	3	0	2	1	3	373
9	9	8	3	0	3	1	3	1	1	1	1	2	41	8	87	9	70	6	53	11	22	1	4	1	1	6	2	364
5	2	0	2	0	2	0	1	0	0	0	2	0	15	3	42	5	41	4	35	4	19	3	1	2	0	3	0	191
0	0	0	1	0	1	0	0	0	0	0	0	0	2	0	9	6	11	1	7	1	7	5	2	1	0	4	0	58
4	0	0	4	0	0	0	0	0	0	0	0	0	2	2	8	3	10	2	10	5	5	0	2	2	0	0	0	59
0	0	4	4	0	6	0	0	0	0	0	1	0	1	1	13	3	16	2	19	5	12	3	1	1	1	0	0	93
0	0	0	0	0	1	0	0	0	0	0	0	0	0	2	4	2	7	2	12	2	3	0	0	0	0	0	0	35
0	0	0	0	0	0	0	0	0	0	0	0	0	1	2	7	2	11	1	10	2	5	1	4	1	1	2	1	51
0	0	1	1	1	0	0	0	0	0	0	0	0	0	1	8	1	8	2	9	1	3	0	1	2	0	2	0	41
0	0	0	0	1	0	0	0	0	0	0	0	0	1	0	10	4	15	7	11	5	5	0	1	1	2	1	3	67
0	0	0	0	0	1	0	0	0	0	0	0	0	1	5	17	4	12	2	7	1	2	1	3	0	0	2	1	59
0	0	0	0	0	1	0	0	0	0	0	0	0	2	4	13	3	15	3	12	5	4	1	7	1	0	2	1	74
0	0	4	5	0	0	0	0	0	0	0	0	3	3	3	10	8	7	3	8	1	1	0	2	0	0	0	2	60
0	0	0	0	0	0	0	0	0	0	0	0	0	0	0	0	0	0	0	0	0	0	0	0	0	0	0	0	0
0	0	0	0	0	0	0	0	0	0	0	0	0	4	0	5	0	6	1	5	3	4	1	1	0	0	1	0	31
0	0	0	0	1	0	0	0	0	0	0	0	1	2	1	12	2	8	3	8	5	9	2	2	0	2	1	2	61
0	0	0	0	0	0	1	0	0	0	0	0	0	7	3	8	4	2	2	3	4	9	1	2	0	0	0	0	46
0	0	0	0	0	1	0	0	0	0	0	0	1	5	3	17	1	18	3	14	5	2	2	1	0	1	1	1	76
0	0	0	0	0	1	0	0	0	0	0	0	1	3	2	9	2	8	3	8	3	4	0	1	0	0	0	0	45
0	0	0	0	0	0	0	0	0	0	0	0	0	5	1	12	6	6	1	2	2	8	0	2	0	1	1	0	47
0	0	0	0	0	0	0	0	0	0	0	0	1	3	2	10	3	10	2	10	4	6	1	3	0	1	1	3	60
1	0	0	0	1	1	0	0	0	0	0	0	0	1	0	9	1	3	0	8	6	6	1	1	0	0	1	0	40
0	0	0	0	0	0	0	0	0	0	0	0	0	1	4	9	3	9	0	7	2	3	0	1	1	3	2	1	46
0	0	0	0	0	1	0	0	0	0	0	0	0	2	4	13	3	15	3	12	5	4	1	7	1	0	2	1	74
0	0	0	0	3	1	0	0	0	0	0	0	0	3	0	7	3	12	2	12	0	3	0	0	0	1	0	1	48
1	0	0	0	0	0	1	1	0	0	0	0	1	2	0	12	2	19	1	9	2	6	1	3	0	0	0	0	61
0	0	0	0	0	0	0	0	0	0	0	0	0	0	0	0	0	0	0	0	0	0	0	0	0	0	0	0	0
0	0	0	0	0	0	0	0	0	0	0	0	0	0	2	5	5	3	0	4	0	3	0	2	1	0	0	2	27
0	0	0	0	0	0	0	0	0	0	0	0	0	1	7	7	6	1	4	4	4	3	3	3	3	0	3	0	49
0	0	0	0	0	0	0	1	0	0	0	0	1	0	3	4	4	2	2	5	6	5	5	4	2	3	7	4	58
0	0	0	0	0	0	1	0	0	0	0	0	5	2	9	8	2	3	5	2	2	3	7	4	3	1	2	1	60
0	0	0	0	0	0	0	0	0	0	0	0	3	5	7	4	4	3	4	8	8	3	4	2	4	2	1	0	62
0	0	0	0	0	0	0	0	0	1	0	0	3	0	10	7	2	6	5	7	7	4	5	3	3	2	7	1	73
0	0	0	0	0	0	1	0	0	0	0	1	4	2	10	11	6	3	4	7	9	4	9	6	3	3	7	2	92
0	0	0	0	0	0	0	0	0	0	0	0	0	0	0	0	0	0	0	0	0	0	0	0	0	0	0	0	0
0	0	0	0	0	0	0	0	0	2	1	0	2	0	2	4	2	4	3	6	9	7	2	3	5	0	5	1	58
0	0	0	0	0	0	0	0	0	0	0	0	0	0	0	0	0	0	0	0	0	0	0	0	0	0	0	0	0
0	0	0	0	0	0	0	0	0	0	0	0	0	0	9	8	4	4	1	2	4	5	5	4	9	6	4	5	70
0	0	0	0	0	0	0	0	0	0	0	0	0	0	9	8	4	4	1	2	4	5	5	4	9	6	4	5	70
0	0	0	0	1	0	2	1	0	1	0	2	5	81	24	181	29	121	19	99	21	56	9	23	13	13	6	11	718
0	0	0	0	0	1	0	1	3	1	0	0	5	77	28	175	31	150	15	94	13	59	17	24	12	9	10	5	730
0	0	0	0	0	0	0	0	2	2	1	2	5	106	44	152	36	175	22	103	17	78	17	24	6	12	15	7	826
0	0	0	0	0	2	1	1	2	1	1	0	6	62	23	143	39	117	16	92	17	45	15	15	9	6	3	7	623
0	0	0	0	0	0	1	0	1	1	2	1	7	93	25	192	24	155	22	120	23	64	11	26	13	7	14	19	821
0	0	0	0	1	1	0	1	0	1	1	2	2	86	24	173	26	136	27	93	18	50	10	22	14	5	3	15	711
0	0	0	0	1	1	1	2	2	1	0	0	7	85	32	167	31	147	13	101	15	70	13	24	6	7	13	9	748
0	0	0	0	0	0	0	0	0	0	0	1	6	83	31	171	43	137	10	104	23	77	16	17	6	7	10	4	746
0	0	0	0	1	0	0	2	1	0	0	2	1	67	35	179	31	116	22	116	13	62	17	21	9	8	11	7	721
0	0	0	0	1	0	0	1	2	1	0	1	5	69	23	160	40	118	22	90	21	57	12	23	9	8	10	4	677
0	0	0	0	1	0	0	2	1	1	1	1	7	79	43	166	36	117	26	105	14	61	10	19	11	2	10	5	718
0	0	0	0	0	0	0	0	0	0	0	0	0	0	0	0	0	0	0	0	0	0	0	0	0	0	0	0	0
0	0	0	0	0	0	0	0	0	0	0	0	0	0	1	0	0	0	0	0	0	0	0	0	0	0	0	0	1
0	0	0	0	0	0	0	1	0	0	0	0	0	0	0	0	0	0	0	0	0	0	0	0	0	0	0	0	1
0	0	0	0	0	0	0	0	0	0	0	0	0	0	0	0	0	0	0	0	0	0	0	0	0	0	0	0	0
0	0	0	0	0	0	0	0	0	0	0	0	4	13	8	29	7	25	20	21	8	16	3	9	5	2	5	2	177
0	0	0	0	0	0	0	1	1	2	0	0	3	23	3	66	7	67	6	44	9	39	4	6	2	7	4	6	300
0	0	0	0	5	2	0	1	0	0	0	0	3	26	6	92	3	93	6	51	8	41	2	13	3	13	1	2	371
0	0	0	1	2	4	0	0	0	0	0	1	2	34	4	63	3	76	8	73	4	42	3	8	3	3	2	3	339
0	0	1	1	6	1	2	1	2	0	0	0	0	22	5	78	4	52	3	72	3	39	1	11	1	4	3	3	315
0	0	0	0	1	0	1	0	0	0	0	0	4	20	7	47	5	73	3	57	18	15	10	8	7	4	9	2	291
0	0	0	0	4	2	1	1	0	2	0	0	4	9	3	28	9	26	9	26	4	14	9	7	6	16	9	8	197
0	0	0	0	0	0	0	0	0	0	0	0	0	0	0	0	0	0	0	0	0	0	0	0	0	0	0	0	0
0	0	0	0	0	5	1	0	0	1	1	1	0	4	3	15	5	10	4	8	3	5	3	0	0	5	4	3	81
0	0	0	0	0	0	0	0	0	0	0	0	0	0	0	0	0	0	0	0	0	0	0	0	0	0	0	0	0
0	0	0	0	0	0	0	0	0	0	0	0	0	0	0	0	0	0	0	0	0	0	0	0	0	0	0	0	0
0	0	0	0	0	0	0	0	0	0	0	0	0	0	0	0	0	0	0	0	0	0	0	0	0	0	0	0	0
0	0	0	0	0	0	0	0	0	0	0	0	0	0	0	0	0	0	0	0	0	0	0	0	0	0	0	0	0
0	0	0	0	0	0	0	0	0	0	0	0	0	0	0	0	0	0	0	0	0	0	0	0	0	0	0	0	0
0	0	0	0	0	0	0	0	0	0	0	0	0	0	0	0	0	0	0	0	0	0	0	0	0	0	0	0	0
0	0	0	0	0	0	0	0	0	0	0	0	0	0	0	0	0	0	0	0	0	0	0	0	0	0	0	0	0
0	0	0	0	0	0	0	0	0	0	0	0	0	0	0	0	0	0	0	0	0	0	0	0	0	0	0	0	0
0	0	0	0	0	0	0	0	0	0	0	0	0	0	0	0	0	0	0	0	0	0	0	0	0	0	0	0	0
0	0	0	0	0	0	0	0	0	0	0	0	0	0	0	0	0	0	0	0	0	0	0	0	0	0	0	0	0
0	0	0	0	0	0	0	0	0	0	0	0	0	0	0	0	0	0	0	0	0	0	0	0	0	0	0	0	0
0	0	0	0	0	0	0	0	0	0	0	0	0	0	0	0	0	0	0	0	0	0	0	0	0	0	0	0	0
0	0	0	0	0	0	0	0	0	0	0	0	0	0	0	0	0	0	0	0	0	0	0	0	0	0	0	0	0
0	0	0	0	0	0	0	0	0	0	0	0	0	0	0	0	0	0	0	0	0	0	0	0	0	0	0	0	0
0	0	0	0	0	0	0	0	0	0	0	0	0	0	0	0	0	0	0	0	0	0	0	0	0	0	0	0	0
0	0	0	0	0	0	0	0	0	0	0	0	0	0	0	0	0	0	0	0	0	0	0	0	0	0	0	0	0
0	0	0	0	0	0	0	0	0	0	0	0	0	0	0	0	0	0	0	0	0	0	0	0	0	0	0	0	0
0	0	0	0	0	0	0	0	0	0	0	0	0	0	0	0	0	0	0	0	0	0	0	0	0	0	0	0	0
0	0	0	0	0	0	0	0	0	0	0	0	0	0	0	0	0	0	0	0	0	0	0	0	0	0	0	0	0
0	0	0	0	0	0	0	0	0	0	0	0	0	0	0	0	0	0	0	0	0	0	0	0	0	0	0	0	0
0	0	0	0	0	0	0	0	0	0	0	0	0	0	0	0	0	0	0	0	0	0	0	0	0	0	0	0	0
0	0	0	0	0	0	0	0	0	0	0	0	0	0	0	0	0	0	0	0	0	0	0	0	0	0	0	0	0
0	0	0	0	0	0	0	0	0	0	0	0	0	0	0	0	0	0	0	0	0	0	0	0	0	0	0	0	0
0	0	0	0	0	0	0	0	0	0	0	0	0	0	0	0	0	0	0	0	0	0	0	0	0	0	0	0	0
0	0	4	2	5	2	4	1	0	0	0	0	1	0	44	3	97	8	65	3	52	6	20	0	9	0	0	1	327
0	0	0	0	4	5	0	0	0	0	1	0	0	33	2	91	3	74	5	46	1	35	0	8	1	0	0	0	309
0	0	0	0	5	10	0	0	0	0	0	0	0	51	1	101	4	85	5	65	1	34	2	8	1	3	1	0	377
0	0	0	0	4	6	0	1	0	0	0	0	0	30	0	80	3	68	5	52	1	33	1	6	0	0	0	0	290
0	0	0	0	5	5	1	1	1	0	0	0	0	38	0	81	0	70	2	58	1	26	0	5	0	0	1	1	296
0	0	0	0	2	3	0	0	1	0	1	1	0	46	2	90	2	83	4	60	4	33	2	10	0	0	0	0	344
0	0	0	0	4	2	0	0	0	0	0	0	0	43	0	93	2	88	2	38	3	28	0	11	0	0	0	0	314
0	0	0	0	5	8	0	0	0	2	0	0	0	50	0	98	3	75	2	60	1	35	2	12	0	3	0	0	356
0	0	0	0	5	9	1	1	0	1	0	1	0	54	1	97	2	68	1	55	1	29	3	11	2	1	2	0	345
0	0	0	0	5	6	0	1	0	1	0	0	0	31	1	66	0	50	4	28	1	23	2	5	1	0	0	0	225
0	0	0	0	5	5	0	1	0	0	0	1	0	57	0	3	108	2	75	3	55	2	30	0	9	0	1	0	357
0	0	0	0	0	0	0	0	0	0	0	0	0	44	2	107	6	99	6	56	2	36	0	8	0	0	1	0	367
0	0	0	0	0	0	0	0	0	0	0	0	0	0	1	0	2	0	3	0	0	0	0	0	0	0	0	0	6
0	0	0	0	0	0	0	0	0	0	0	0	0	0	0	0	1	0	0	0	0	0	0	0	0	0	0	0	1
0	0	0	0	0	0	0	0	0	0	0	0	0	0	3	0	2	0	0	0	1	0	0	0	0	0	1	0	7
0	0	0	0	0	0	0	0	0	0	0	0	0	0	0	0	0	0	0	0	1	0	0	0	0	0	1	0	2
0	0	0	0	0	0	0	0	0	0	0	0	0	0	0	0	3	0	0	0	1	0	1	0	0	0	0	0	5
0	0	0	0	0	0	0	0	0	0	0	0	0	0	0	0	3	0	0	0	1	0	1	0	0	0	0	0	5
0	0	0	0	0	0	0	0	0	0	0	0	0	0	0	0	3	0	0	0	1	0	1	0	0	0	0	0	5
0	0	0	0	0	0	0	0	0	0	0	0	0	0	0	0	3	0	0	0	1	0	1	0	0	0	0	0	5
0	0	0	0	0	0	0	0	0	0	0	0	0	0	2	0	2	0	5	0	3	0	0	0	0	0	0	0	12
0	0	0	0	0	0	0	0	0	0	0	0	0	0	3	0	4	0	3	0	0	0	1	0	0	0	0	0	11
0	0	0	0	0	0	0	0	0	0	0	0	0	0	0	0	0	0	0	0	0	0	0	0	0	0	0	0	0
0	0	0	0	0	0	0	0	0	0	0	0	0	0	1	0	0	0	1	0	1	0	0	0	0	0	1	0	4
0	0	0	0	0	0	0	0	0	0	0	0	0	1	0	8	0	6	0	1	0	0	0	3	0	0	0	2	21
0	0	0	0	0	0	0	0	0	0	0	0	0	1	0	1	0	1	0	2	0	1	0	1	0	0	0	0	7
0	0	0	0	0	0	0	0	0	0	0	0	0	1	0	3	0	3	0	0	0	2	0	0	0	0	0	0	9
0	0	0	0	0	0	0	0	0	0	0	0	0	0	0	4	0	4	0	3	0	2	0	2	0	0	0	0	15
0	0	0	0	0	0	0	0	0	0	0	0	0	1	0	4	0	2	0	1	0	5	0	1	0	0	0	0	14
0	0	0	0	0	0	0	0	0	0	0	0	0	0	0	4	0	0	0	3	0	1	0	1	0	2	0	1	12
0	0	0	0	0	0	0	0	0	0	0	1	0	0	0	9	0	4	0	6	0	2	0	3	0	1	0	1	27
0	0	0	0	0	0	0	0	0	0	0	0	0	0	0	0	0	4	0	1	0	7	0	3	0	0	0	0	15
0	0	0	0	0	0	0	0	0	0	0	0	0	0	0	10	0	1	0	0	0	2	0	2	0	0	0	2	17
0	0	0	0	0	0	0	0	0	0	0	0	0	1	0	5	0	3	0	0	0	0	0	1	0	0	0	1	11
0	0	0	0	0	0	0	0	0	0	0	0	0	0	0	0	0	0	0	1	0	0	0	0	0	0	0	0	1
0	0	0	0	0	0	0	0	0	0	0	0	0	0	0	3	0	6	0	2	0	3	0	0	0	0	0	0	14
0	0	0	0	0	0	0	0	0	0	0	0	0	0	2	0	10	0	11	0	13	0	6	0	0	0	3	0	45
0	0	0	0	0	0	0	0	0	0	0	0	0	0	8	0	18	0	17	0	18	0	11	0	1	0	5	0	78
0	0	0	0	0	0	0	0	0	0	0	0	1	0	15	0	18	0	24	0	26	0	17	0	6	0	7	0	114
0	0	0	0	0	0	0	0	0	0	0	0	0	0	7	0	18	0	20	0	16	0	9	0	7	0	5	0	82
0	0	0	0	0	0	0	0	0	0	0	0	1	0	10	0	14	0	17	0	14	0	7	0	10	0	7	0	80
0	0	0	0	0	0	0	0	0	0	0	0	0	0	5	0	11	0	13	0	11	0	9	0	4	0	3	0	56
0	0	0	0	0	0	0	0	0	0	0	0	0	0	0	0	0	0	0	0	0	0	0	0	0	0	0	0	0
0	0	0	0	0	0	0	0	0	0	0	0	0	0	6	0	15	0	14	0	10	0	4	0	5	0	4	0	58
0	0	0	0	0	0	0	0	0	0	0	0	0	0	7	0	5	0	23	0	10	0	0	0	0	0	1	0	46
0	0	0	0	0	0	0	0	0	0	0	0	0	0	6	0	15	0	11	0	19	0	7	0	12	0	8	0	78
0	0	0	0	0	0	0	0	0	0	0	0	0	0	9	0	24	0	24	0	30	0	13	0	7	0	7	0	114
0	0	0	0	0	0	0	0	0	0	0	0	0	0	6	0	16	0	13	0	7	0	7	0	0	0	7	0	56
0	0	0	0	0	0	0	0	0	0	0	0	0	0	0	0	0	0	0	0	0	0	0	0	0	0	0	0	0
0	0	0	0	0	0	0	0	0	0	0	0	0	0	0	0	0	0	0	0	0	0	0	0	0	0	0	0	0
0	0	0	0	0	0	0	0	0	0	0	0	0	0	0	0	0	0	0	0	0	0	0	0	0	0	0	0	0
0	0	0	0	0	0	0	0	0	0	0	0	0	0	0	0	0	0	0	0	0	0	0	0	0	0	0	0	0
0	0	0	0	0	0	0	0	0	0	0	0	0	0	0	0	0	0	0	0	0	0	0	0	0	0	0	0	0
0	0	0	0	0	0	0	0	0	0	0	0	0	0	2	0	0	0	1	0	0	0	0	0	0	0	0	0	3
0	0	0	0	0	0	0	0	0	0	0	0	0	0	0	0	0	0	0	0	0	0	0	0	0	0	0	0	0
0	0	0	0	0	0	0	0	0	0	0	0	0	0	0	0	0	0	1	0	1	0	1	0	0	0	0	0	3
0	0	0	0	0	0	0	0	0	0	0	0	0	0	0	0	0	0	0	0	0	0	0	0	0	0	0	0	0
0	0	0	0	0	0	0	0	0	0	0	0	0	0	0	0	0	0	0	0	0	0	0	0	0	0	0	0	0
0	0	0	0	0	0	0	0	0	0	0	0	0	0	0	0	0	0	0	0	0	0	0	0	0	0	0	0	0
0	0	0	0	0	0	0	0	0	0	0	0	0	0	0	0	0	0	0	0	0	0	0	0	0	0	0	0	0
0	0	0	0	0	0	0	0	0	0	0	0	0	0	0	1	0	0	0	0	0	0	0	0	0	0	0	0	1
0	0	0	0	0	0	0	0	0	0	0	0	0	0	0	0	0	0	0	1	0	1	0	0	0	0	0	0	2
0	0	0	0	0	0	0	0	0	0	0	0	0	0	0	1	0	0	0	0	0	0	0	0	0	0	0	0	1
0	0	0	0	0	0	0	0	0	0	0	0	0	0	0	0	0	0	0	0	0	0	1	1	0	0	0	0	2
0	0	0	0	0	0	0	0	0	0	0	0	0	0	0	0	0	0	0	0	0	0	1	0	0	1	0	0	2
0	0	0	0	0	0	0	0	0	0	0	0	0	0	0	0	0	0	0	0	0	0	0	0	0	0	0	0	0
0	0	0	0	0	0	0	0	0	0	0	0	0	0	0	0	1	0	1	0	0	0	0	1	0	0	0	0	3
0	0	0	0	0	0	0	0	0	0	0	0	0	0	0	0	0	0	0	0	0	0	0	0	0	0	1	0	1
0	0	0	0	0	0	0	0	0	0	0	0	0	0	1	0	1	0	0	0	0	0	0	0	0	0	0	0	2
0	0	0	0	0	0	0	0	0	0	0	0	0	0	1	0	0	0	0	1	0	0	0	0	0	0	0	0	2
0	0	0	0	0	0	0	0	0	0	0	0	0	0	0	0	0	1	1	0	0	0	0	0	0	0	0	0	2
0	0	0	0	0	0	0	0	0	0	0	0	0	0	0	0	0	0	0	0	1	0	0	0	0	0	0	0	1
0	0	0	0	0	0	0	0	0	0	0	0	0	0	0	0	0	0	0	0	0	0	0	0	0	0	0	0	0
0	0	0	0	0	0	0	0	0	0	0	0	0	0	0	0	0	0	0	0	0	0	0	0	0	0	0	0	0
0	0	0	0	0	0	0	0	0	0	0	0	0	0	0	0	0	0	0	1	0	2	0	0	0	0	0	0	3
0	0	0	0	0	0	0	0	0	0	0	0	0	0	0	0	0	0	0	0	0	0	0	0	0	0	0	0	0
0	0	0	0	0	0	0	0	0	0	0	0	0	0	0	0	0	0	0	0	0	0	0	0	0	0	0	0	0
0	0	0	0	0	0	0	0	0	0	0	0	0	0	0	0	0	0	0	0	0	0	0	0	0	0	0	0	0
0	0	0	0	0	0	0	0	0	0	0	0	0	0	0	0	0	0	0	0	0	0	0	0	0	0	0	0	0
0	0	0	0	0	0	0	0	0	0	0	0	0	0	1	0	0	0	1	1	1	0	0	0	0	0	0	0	4
0	0	0	0	0	0	0	0	0	0	0	0	0	0	0	0	0	0	0	0	0	0	0	0	0	0	0	0	0
0	0	0	0	0	0	0	0	0	0	0	0	0	0	0	0	0	0	0	0	0	0	0	0	0	0	0	0	0
0	0	0	0	0	0	0	0	0	0	0	0	0	0	0	0	0	0	0	0	0	0	0	0	0	0	0	0	0
0	0	0	0	0	0	0	0	0	0	0	0	0	0	0	0	0	0	0	0	0	0	0	0	0	0	0	0	0
0	0	0	0	0	0	0	0	0	0	0	0	0	0	0	0	0	0	0	0	0	0	0	0	0	0	0	0	0
0	0	0	0	0	0	0	0	0	0	0	0	0	0	0	0	0	0	0	0	0	0	0	0	0	0	0	0	0
0	0	0	0	0	0	0	0	0	0	0	0	0	0	0	0	0	0	0	0	0	0	0	0	0	0	0	0	0
0	0	0	0	0	0	0	0	0	0	0	0	0	0	0	0	0	0	0	0	0	0	0	0	0	0	0	0	0
0	0	0	0	0	0	0	0	0	0	0	0	0	0	0	0	0	0	0	0	0	0	0	0	0	0	0	0	0
0	0	0	0	0	0	0	0	0	0	0	0	0	0	0	0	0	0	0	0	0	0	0	0	0	0	0	0	0
0	0	0	0	0	0	0	0	0	0	0	0	0	0	0	0	0	0	0	0	0	0	0	0	0	0	0	0	0
0	0	0	0	0	0	0	0	0	0	0	0	0	0	0	0	0	0	0	0	0	0	0	0	0	0	0	0	0
0	0	0	0	0	0	0	0	0	0	0	0	0	0	0	0	0	0	0	0	0	0	0	0	0	0	0	0	0
0	0	0	0	0	0	0	0	0	0	0	0	0	0	0	0	0	0	0	0	0	0	0	0	0	0	0	0	0
0	0	0	0	0	0	0	0	0	0	0	0	0	0	0	0	0	0	0	0	0	0	0	0	0	0	0	0	0
0	0	0	0	0	0	0	0	0	0	0	0	0	0	0	0	0	0	0	0	0	0	0	0	0	0	0	0	0
0	0	0	0	0	0	0	0	0	0	0	0	0	0	0	0	0	0	0	0	0	0	0	0	0	0	0	0	0
0	0	0	0	0	0	0	0	0	0	0	0	0	0	1	1	0	1	2	0	0	1	0	0	0	1	0	1	8
0	0	0	0	0	0	0	0	0	0	0	0	0	0	4	0	13	0	5	0	9	0	2	0	3	0	5	0	41
0	0	0	0	0	0	0	0	0	0	0	0	0	0	0	0	0	0	0	0	0	0	0	0	0	0	0	0	0
0	0	0	0	0	0	0	0	0	0	0	0	0	0	0	0	0	0	0	1	0	1	1	0	0	0	0	0	3
0	0	0	0	0	0	0	0	0	0	0	0	0	0	0	0	0	0	0	0	0	0	0	0	0	0	0	0	0
0	0	0	0	0	0	0	0	0	0	0	0	0	0	0	0	0	0	0	0	0	0	0	0	0	0	0	0	0
0	0	0	0	0	0	0	0	0	0	0	0	0	0	0	0	0	0	0	0	0	0	0	0	0	0	0	0	0
0	0	0	0	0	0	0	0	0	0	0	0	0	0	0	0	0	0	0	0	0	0	0	0	0	0	0	0	0
0	0	0	0	0	0	0	0	0	0	0	0	0	0	0	0	0	0	0	0	0	0	0	0	0	0	0	0	0
0	0	0	0	0	0	0	0	0	0	0	0	0	0	0	0	0	0	0	0	0	0	0	0	0	0	0	0	0
0	0	0	0	0	0	0	0	0	0	0	0	0	0	0	0	0	0	0	0	0	0	0	0	0	0	0	0	0
0	0	0	0	0	0	0	0	0	0	0	0	1	0	2	0	0	0	14	0	12	0	6	0	4	0	2	0	41
0	0	0	0	0	0	0	0	0	0	0	0	2	0	7	0	13	0	5	0	8	0	6	0	1	0	8	0	50
0	0	0	0	0	0	0	0	0	0	0	0	0	0	4	0	13	0	5	0	9	0	2	0	3	0	5	0	41
0	0	0	0	0	0	0	0	0	0	0	0	0	0	0	0	0	0	0	0	0	0	0	0	0	0	0	0	0
0	0	0	0	0	0	0	0	0	0	0	0	0	0	10	0	13	0	22	0	6	0	2	0	0	0	0	0	53
0	0	0	0	0	0	0	0	0	0	0	0	0	0	6	0	12	0	11	0	11	0	5	1	0	1	2	0	49
0	0	0	0	0	0	0	0	0	0	0	0	0	0	0	0	0	0	0	0	0	0	0	0	0	0	0	0	0
0	0	0	0	0	0	0	0	0	0	0	0	0	0	0	0	0	0	0	0	0	0	0	0	0	0	0	0	0
0	0	0	0	0	0	0	0	0	0	0	0	0	0	0	0	0	0	0	0	0	0	0	0	0	0	0	0	0
0	0	0	0	0	0	0	0	0	0	0	0	0	0	0	0	0	0	0	0	0	0	0	0	0	0	0	0	0
0	0	0	0	0	0	0	0	0	0	0	0	0	0	0	0	0	0	0	0	0	0	0	0	0	0	0	0	0
0	0	0	0	0	0	0	0	0	0	0	0	0	0	0	0	0	0	0	0	0	0	0	0	0	0	0	0	0
0	0	0	0	0	0	0	0	0	0	0	0	0	0	0	0	0	0	0	0	0	0	0	0	0	0	0	0	0
0	0	0	0	0	0	0	0	0	0	0	0	0	0	0	0	0	0	0	0	0	0	0	0	0	0	0	0	0
0	0	0	0	0	0	0	0	0	0	0	0	0	0	0	0	0	0	0	0	0	0	0	0	0	0	0	0	0
0	0	0	0	0	0	0	0	0	0	0	0	0	0	0	0	0	0	0	0	0	0	0	0	0	0	0	0	0
0	0	0	0	0	0	0	0	0	0	0	0	0	0	0	0	0	0	0	0	0	0	0	0	0	0	0	0	0
0	0	0	0	0	0	0	0	0	0	0	0	0	0	0	0	0	0	0	0	0	0	0	0	0	0	0	0	0
0	0	0	0	0	0	0	0	0	0	0	0	0	0	0	0	0	0	0	0	0	0	0	0	0	0	0	0	0
0	0	0	0	0	0	0	0	0	0	0	0	0	0	0	0	0	0	0	0	0	0	0	0	0	0	0	0	0
0	0	0	0	0	0	0	0	0	0	0	0	0	0	0	0	0	0	0	0	0	0	0	0	0	0	0	0	0
0	0	0	0	0	0	0	0	0	0	0	0	0	0	0	0	0	0	0	0	0	0	0	0	0	0	0	0	0
0	0	0	0	0	0	0	0	0	0	0	0	0	0	0	0	0	0	0	0	0	0	0	0	0	0	0	0	0
0	0	0	0	0	0	0	0	0	0	0	0	0	0	0	0	0	0	0	0	0	0	0	0	0	0	0	0	0
0	0	0	0	0	0	0	0	0	0	0	0	0	0	0	0	0	0	0	0	0	0	0	0	0	0	0	0	0
0	0	0	0	0	0	0	0	0	0	0	0	3	0	8	0	15	0	10	0	5	0	3	0	0	0	1	0	45
0	0	0	0	0	0	0	0	0	0	0	0	0	0	3	0	0	0	4	0	17	0	2	0	0	0	0	0	26
0	0	0	0	0	0	0	0	0	0	0	0	0	0	4	0	2	0	4	0	0	0	2	0	0	0	2	0	14
0	0	0	0	0	0	0	0	0	0	0	0	0	0	3	0	4	0	14	0	1	0	1	0	0	0	0	0	23
0	0	0	0	0	0	0	0	0	0	0	0	0	0	0	0	0	0	0	0	0	0	0	0	0	0	0	0	0
0	0	0	0	0	0	0	0	0	0	0	0	0	0	0	0	0	0	0	0	0	0	0	0	0	0	0	0	0
0	0	0	0	0	0	0	0	0	0	0	0	0	0	0	0	0	0	0	0	0	0	0	0	0	0	0	0	0
0	0	0	0	0	0	0	0	0	0	0	0	0	0	0	0	0	0	0	0	0	0	0	0	0	0	0	0	0
0	0	0	0	0	0	0	0	0	0	0	0	0	0	0	0	0	0	0	0	0	0	0	0	0	0	0	0	0
0	0	0	0	0	0	0	0	0	0	0	0	0	0	0	0	0	0	0	0	0	0	0	0	0	0	0	0	0
0	0	0	0	0	0	0	0	0	0	0	0	0	0	0	0	0	0	0	0	0	0	0	0	0	0	0	0	0
0	0	0	0	0	0	0	0	0	0	0	0	0	0	0	0	0	0	0	0	0	0	0	0	0	0	0	0	0
0	0	0	0	0	0	0	0	0	0	0	0	0	0	0	0	0	0	0	0	0	0	0	0	0	0	0	0	0
0	0	0	0	0	0	0	0	0	0	0	0	0	0	0	0	0	0	0	0	0	0	0	0	0	0	0	0	0
0	0	0	0	0	0	0	0	0	0	0	0	0	0	0	0	0	0	0	0	0	0	0	0	0	0	0	0	0
0	0	0	0	0	0	0	0	0	0	0	0	0	0	0	0	0	0	0	0	0	0	0	0	0	0	0	0	0
0	0	0	0	0	0	0	0	0	0	0	0	0	0	0	0	0	0	0	0	0	0	0	0	0	0	0	0	0
0	0	0	0	0	0	0	0	0	0	0	0	0	0	0	0	0	0	0	0	0	0	0	0	0	0	0	0	0
0	0	0	0	0	0	0	0	0	0	0	0	0	0	0	0	0	0	0	0	0	0	0	0	0	0	0	0	0
0	0	0	0	0	0	0	0	0	0	0	0	0	0	0	0	0	0	0	0	0	0	0	0	0	0	0	0	0
0	0	0	0	0	0	0	0	0	0	0	0	0	0	0	0	0	0	0	0	0	0	0	0	0	0	0	0	0
0	0	0	0	0	0	0	0	0	0	0	0	0	0	0	0	0	0	0	0	0	0	0	0	0	0	0	0	0
0	0	0	0	0	0	0	0	0	0	0	0	0	0	0	0	0	0	0	0	0	0	0	0	0	0	0	0	0
0	0	0	0	0	0	0	0	0	0	0	0	1	3	2	6	6	3	8	5	4	3	5	0	2	2	2	4	56
0	0	0	0	0	0	0	1	0	0	0	0	0	2	6	6	4	4	4	2	7	7	4	1	2	2	2	0	54
0	0	0	0	0	0	0	1	0	0	0	1	0	1	1	4	6	6	6	6	4	6	4	4	2	2	3	0	57
0	0	0	0	0	0	0	0	0	0	0	0	0	2	9	8	2	4	3	5	9	3	4	2	2	1	1	2	57
0	0	0	0	0	0	0	0	1	0	0	0	1	3	5	7	7	2	4	3	7	1	3	3	1	1	3	1	53
0	0	0	0	0	0	0	0	0	0	0	0	0	2	8	6	5	5	0	0	6	4	6	5	1	0	0	0	48
0	0	0	0	0	0	0	0	0	0	0	0	1	1	2	5	3	5	3	3	7	4	5	7	4	2	1	2	55
0	0	0	0	0	0	0	0	0	0	0	0	0	3	2	5	1	8	2	4	8	7	4	0	4	3	3	3	57
0	0	0	0	0	0	0	1	0	3	0	0	0	0	0	7	2	5	3	5	4	2	8	3	3	1	6	6	59
0	0	0	0	0	0	0	0	0	0	1	0	1	9	2	5	4	12	2	8	2	5	6	5	3	2	5	6	78
0	0	0	0	0	0	0	0	0	0	0	0	0	3	5	6	6	5	2	5	3	5	4	4	2	2	8	3	63
0	0	0	0	0	0	0	0	0	0	0	0	0	3	2	4	4	4	5	2	2	0	1	5	2	2	5	0	41
0	0	0	0	0	0	0	0	0	0	0	0	0	0	0	0	0	0	0	0	0	0	0	0	0	0	0	0	0
0	0	0	0	0	0	0	0	0	0	0	0	0	0	0	0	0	0	0	0	0	0	0	0	0	0	0	0	0
0	0	0	0	0	0	0	0	0	0	0	0	0	0	0	0	0	0	0	0	0	0	0	0	0	0	0	0	0
0	0	0	0	0	0	0	0	0	0	0	0	0	0	0	0	0	0	0	0	0	0	0	0	0	0	0	0	0
0	0	0	0	0	0	0	0	0	0	0	0	0	0	0	0	0	0	0	0	0	0	0	0	0	0	0	0	0
0	0	0	0	0	0	0	0	0	0	0	0	0	0	0	0	0	0	0	0	0	0	0	0	0	0	0	0	0
0	0	0	0	0	0	0	0	0	0	0	0	0	0	0	0	0	0	0	0	0	0	0	0	0	0	0	0	0
0	0	0	0	0	0	0	0	0	0	0	0	0	0	0	0	0	0	0	0	0	0	0	0	0	0	0	0	0
0	0	0	0	0	0	0	0	0	0	0	0	0	0	0	0	0	0	0	0	0	0	0	0	0	0	0	0	0
0	0	0	0	0	0	0	0	0	0	0	0	0	0	0	0	0	0	0	0	0	0	0	0	0	0	0	0	0
0	0	0	0	0	0	0	0	0	0	0	0	0	0	0	0	0	0	0	0	0	0	0	0	0	0	0	0	0
0	0	0	0	0	0	0	0	0	0	0	0	0	0	0	0	0	0	0	0	0	0	0	0	0	0	0	0	0
0	0	0	0	0	0	0	0	0	0	0	0	0	0	0	0	0	0	0	0	0	0	0	0	0	0	0	0	0
0	0	0	0	0	0	0	0	0	0	0	0	0	0	0	0	0	0	0	0	0	0	0	0	0	0	0	0	0
0	0	0	0	0	0	0	0	0	0	0	0	0	0	0	0	0	0	0	0	0	0	0	0	0	0	0	0	0
0	0	0	0	0	0	0	0	0	0	0	0	0	0	0	0	0	0	0	0	0	0	0	0	0	0	0	0	0
0	0	0	0	0	0	0	0	0	0	0	0	0	0	0	0	0	0	0	0	0	0	0	0	0	0	0	0	0
0	0	0	0	0	0	0	0	0	0	0	0	0	0	0	0	0	0	0	0	0	0	0	0	0	0	0	0	0
0	0	0	0	0	0	0	0	0	0	0	0	0	0	0	0	0	0	0	0	0	0	0	0	0	0	0	0	0
0	0	0	0	0	0	0	0	0	0	0	0	0	0	0	0	0	0	0	0	0	0	0	0	0	0	0	0	0
0	0	0	0	0	0	0	0	0	0	0	0	0	0	0	0	0	0	0	0	0	0	0	0	0	0	0	0	0
0	0	0	0	0	0	0	0	0	0	0	0	0	0	0	0	0	0	0	0	0	0	0	0	0	0	0	0	0
0	0	0	0	0	0	0	0	0	0	0	0	0	0	0	0	0	0	0	0	0	0	0	0	0	0	0	0	0
0	0	0	0	0	0	0	0	0	0	0	0	0	0	0	0	0	0	0	0	0	0	0	0	0	0	0	0	0
0	0	0	0	0	0	0	0	0	0	0	0	0	0	0	0	0	0	0	0	0	0	0	0	0	0	0	0	0
0	0	0	0	0	0	0	0	0	0	0	0	0	0	0	0	0	0	0	0	0	0	0	0	0	0	0	0	0
0	0	0	0	0	0	0	0	0	0	0	0	0	0	0	0	0	0	0	0	0	0	0	0	0	0	0	0	0
0	0	0	0	0	0	0	0	0	0	0	0	0	0	0	0	0	0	0	0	0	0	0	0	0	0	0	0	0
0	0	0	0	0	0	0	0	0	0	0	0	0	0	0	0	0	0	0	0	0	0	0	0	0	0	0	0	0
0	0	0	0	0	0	0	0	0	0	0	0	0	0	0	0	0	0	0	0	0	0	0	0	0	0	0	0	0
0	0	0	0	0	0	0	0	0	0	0	0	0	0	0	0	0	0	0	0	0	0	0	0	0	0	0	0	0
0	0	0	0	0	0	0	0	0	0	0	0	0	0	0	0	0	0	0	0	0	0	0	0	0	0	0	0	0
0	0	0	0	0	0	0	0	0	0	0	0	0	0	0	0	0	0	0	0	0	0	0	0	0	0	0	0	0
0	0	0	0	0	0	0	0	0	0	0	0	0	0	0	0	0	0	0	0	0	0	0	0	0	0	0	0	0
0	0	0	0	0	0	0	0	0	0	0	0	0	0	0	0	0	0	0	0	0	0	0	0	0	0	0	0	0
0	0	0	0	0	0	0	0	0	0	0	0	0	0	0	0	0	0	0	0	0	0	0	0	0	0	0	0	0
0	0	0	0	0	0	0	0	0	0	0	0	0	0	2	10	4	4	1	0	3	0	1	2	1	3	0	3	34
0	0	0	0	0	0	0	0	0	0	0	0	2	3	0	0	4	0	4	2	4	0	1	2	2	0	6	2	32
0	0	0	0	1	0	0	1	0	0	0	1	1	1	0	2	1	3	5	4	5	5	4	0	2	2	2	5	45
0	0	0	0	0	0	1	1	1	0	0	0	1	1	1	4	1	2	2	1	3	3	2	0	1	0	3	3	31
0	0	0	0	0	0	0	0	0	1	0	1	1	1	5	1	3	2	4	2	4	6	4	3	1	0	4	1	44
0	0	0	0	0	0	0	0	0	0	0	0	0	0	2	6	2	3	6	5	6	2	5	4	6	1	4	3	55
0	0	0	0	0	0	0	0	0	0	0	0	0	0	0	0	0	0	0	0	0	0	0	0	0	0	0	0	0
0	0	0	0	0	0	0	0	1	1	0	1	0	1	3	2	2	5	4	5	4	7	3	2	1	0	4	3	49
0	0	0	0	0	0	0	0	1	0	0	2	1	1	5	3	2	6	4	6	4	6	3	3	2	3	6	6	64
0	0	0	0	0	0	0	2	1	3	2	0	2	0	3	1	7	7	8	5	0	3	5	1	1	2	5	8	66
0	0	0	0	0	0	0	0	0	0	0	0	1	3	2	4	6	6	1	6	5	0	2	7	1	0	3	8	55
0	0	0	0	0	0	0	1	1	0	1	0	0	1	3	2	0	1	2	3	1	3	4	0	1	0	8	3	35
0	0	0	0	0	0	0	0	0	0	0	0	0	0	0	0	0	0	0	0	0	0	0	0	0	0	0	0	0
0	0	1	0	1	2	0	0	0	0	0	0	0	1	0	6	1	2	2	3	2	1	0	1	0	1	1	1	26
0	0	0	0	5	0	0	0	0	1	0	0	0	5	2	17	2	10	3	12	6	3	2	1	1	1	1	1	73
0	0	0	0	0	1	0	0	0	0	0	0	0	7	3	24	3	13	1	6	0	7	1	5	3	2	0	0	76
0	0	0	0	0	0	0	2	0	2	0	0	0	3	6	23	3	20	1	7	4	4	1	5	3	0	1	2	87
0	0	0	0	0	1	1	0	0	0	0	0	1	9	2	20	4	15	12	11	4	5	2	0	2	0	0	0	89
0	0	0	0	1	1	0	0	0	0	0	0	0	6	3	19	4	8	3	15	2	8	5	2	1	2	3	1	84
0	0	0	0	1	0	0	0	1	0	0	1	0	8	3	23	6	25	3	17	0	7	0	4	3	1	0	1	104
0	0	0	0	2	0	0	0	0	1	0	0	1	10	17	21	18	17	8	3	8	7	4	2	0	0	2	0	121
0	0	0	0	0	1	0	0	1	0	0	0	3	12	4	28	5	25	7	14	4	6	2	3	1	0	1	0	117
0	0	0	0	0	1	0	0	0	0	0	0	1	9	5	16	10	18	2	11	3	5	0	4	2	0	3	1	91
0	0	0	0	0	0	0	0	0	0	0	0	0	0	0	0	0	0	0	0	0	0	0	0	0	0	0	0	0
0	0	0	0	0	0	0	0	0	0	0	0	0	0	0	0	0	0	0	0	0	0	0	0	0	0	0	0	0
0	0	0	0	0	0	0	0	0	0	0	0	0	0	0	0	0	0	0	0	0	0	0	0	0	0	0	0	0
0	0	0	0	0	0	0	0	0	0	0	0	0	0	0	0	0	0	0	0	0	0	0	0	0	0	0	0	0
0	0	0	0	0	0	0	0	0	0	0	0	0	0	0	0	0	0	0	0	0	0	0	0	0	0	0	0	0
0	0	0	0	0	0	0	0	0	0	0	0	0	0	0	0	0	0	0	0	0	0	0	0	0	0	0	0	0
0	0	0	0	0	0	0	0	0	0	0	0	0	0	0	0	0	0	0	0	0	0	0	0	0	0	0	0	0
0	0	0	0	0	0	0	0	0	0	0	0	0	0	0	0	0	0	0	0	0	0	0	0	0	0	0	0	0
0	0	0	0	0	0	0	0	0	0	0	0	0	0	0	0	0	0	0	0	0	0	0	0	0	0	0	0	0
0	0	0	0	0	0	0	0	0	0	0	0	0	0	0	0	0	0	0	0	0	0	0	0	0	0	0	0	0
0	0	0	0	0	0	0	0	0	0	0	0	0	0	0	0	0	0	0	0	0	0	0	0	0	0	0	0	0
0	0	0	0	0	0	0	0	0	0	0	0	0	0	0	0	0	0	0	0	0	0	0	0	0	0	0	0	0
0	0	0	0	0	0	0	0	0	0	0	0	0	0	0	0	0	0	0	0	0	0	0	0	0	0	0	0	0
0	0	0	0	0	0	0	0	0	0	0	0	0	0	0	0	0	0	0	0	0	0	0	0	0	0	0	0	0
0	0	0	0	0	0	0	0	0	0	0	0	0	0	0	0	0	0	0	0	0	0	0	0	0	0	0	0	0
0	0	0	0	0	0	0	0	0	0	0	0	0	0	0	0	0	0	0	0	0	0	0	0	0	0	0	0	0
0	0	0	0	0	0	0	0	0	0	0	0	0	0	0	0	0	0	0	0	0	0	0	0	0	0	0	0	0
0	0	0	0	0	0	0	0	0	0	0	0	0	0	0	0	0	0	0	0	0	0	0	0	0	0	0	0	0
0	0	0	0	0	0	0	0	0	0	0	0	0	0	0	0	0	0	0	0	0	0	0	0	0	0	0	0	0
0	0	0	0	0	0	0	0	0	0	0	0	0	0	0	0	0	0	0	0	0	0	0	0	0	0	0	0	0
0	0	0	0	0	0	0	0	0	0	0	0	0	0	0	0	0	0	0	0	0	0	0	0	0	0	0	0	0
0	0	0	0	0	0	0	0	0	0	0	0	0	0	0	0	0	0	0	0	0	0	0	0	0	0	0	0	0
0	0	0	0	0	0	0	0	0	0	0	0	0	0	0	0	0	0	0	0	0	0	0	0	0	0	0	0	0
0	0	0	0	0	0	0	0	0	0	0	0	0	0	0	0	0	0	0	0	0	0	0	0	0	0	0	0	0
0	0	0	0	0	0	0	0	0	0	0	0	0	0	0	0	0	0	0	0	0	0	0	0	0	0	0	0	0
0	0	0	0	0	0	0	0	0	0	0	0	0	0	0	0	0	0	0	0	0	0	0	0	0	0	0	0	0
0	0	0	0	0	0	0	0	0	0	0	0	0	0	0	0	0	0	0	0	0	0	0	0	0	0	0	0	0
0	0	0	0	0	0	0	0	0	0	0	0	0	0	0	0	0	0	0	0	0	0	0	0	0	0	0	0	0
0	0	0	0	0	0	0	0	0	0	0	0	0	0	0	0	0	0	0	0	0	0	0	0	0	0	0	0	0
0	0	0	0	0	0	0	0	0	0	0	0	0	0	0	0	0	0	0	0	0	0	0	0	0	0	0	0	0
0	0	0	0	0	0	0	0	0	0	0	0	0	0	0	0	0	0	0	0	0	0	0	0	0	0	0	0	0
0	0	0	0	0	0	0	0	0	0	0	0	0	0	0	0	0	0	0	0	0	0	0	0	0	0	0	0	0
0	0	0	0	0	0	0	0	0	0	0	0	0	0	0	0	0	0	0	0	0	0	0	0	0	0	0	0	0
0	0	0	0	0	0	0	0	0	0	0	0	0	0	0	0	0	0	0	0	0	0	0	0	0	0	0	0	0
0	0	0	0	0	0	0	0	0	0	0	0	0	0	0	0	0	0	0	0	0	0	0	0	0	0	0	0	0
0	0	0	0	0	0	0	0	0	0	0	0	0	0	0	0	0	0	0	0	0	0	0	0	0	0	0	0	0
0	0	0	0	0	0	0	0	0	0	0	0	0	0	0	0	0	0	0	0	0	0	0	0	0	0	0	0	0
0	0	0	0	0	0	0	0	0	0	0	0	0	0	0	0	0	0	0	0	0	0	0	0	0	0	0	0	0
0	0	0	0	0	0	0	0	0	0	0	0	0	0	0	0	0	0	0	0	0	0	0	0	0	0	0	0	0
0	0	0	0	0	0	0	0	0	0	0	0	0	0	0	0	0	0	0	0	0	0	0	0	0	0	0	0	0
0	0	0	0	0	0	0	0	0	0	0	0	0	0	0	0	0	0	0	0	0	0	0	0	0	0	0	0	0
0	0	0	0	0	0	0	0	0	0	0	0	0	0	0	0	0	0	0	0	0	0	0	0	0	0	0	0	0
0	0	0	0	0	0	0	0	0	0	0	0	0	0	0	0	0	0	0	0	0	0	0	0	0	0	0	0	0
0	0	0	0	0	0	0	0	0	0	0	0	0	0	0	0	0	0	0	0	0	0	0	0	0	0	0	0	0
0	0	0	0	0	0	0	0	0	0	0	0	0	0	0	0	0	0	0	0	0	0	0	0	0	0	0	0	0
0	0	0	0	0	0	0	0	0	0	0	0	0	0	0	0	0	0	0	0	0	0	0	0	0	0	0	0	0
0	0	0	0	0	0	0	0	0	0	0	0	0	0	0	0	0	0	0	0	0	0	0	0	0	0	0	0	0
0	0	0	0	0	0	0	0	0	0	0	0	0	0	0	0	0	0	0	0	0	0	0	0	0	0	0	0	0
0	0	0	0	0	0	0	0	0	0	0	0	0	0	0	0	0	0	0	0	0	0	0	0	0	0	0	0	0
0	0	0	0	0	0	0	0	0	0	0	0	0	0	0	0	0	0	0	0	0	0	0	0	0	0	0	0	0
0	0	0	0	0	0	0	0	0	0	0	0	0	0	0	0	0	0	0	0	0	0	0	0	0	0	0	0	0
0	0	0	0	0	0	0	0	0	0	0	0	0	0	0	0	0	0	0	0	0	0	0	0	0	0	0	0	0
0	0	0	0	0	0	0	0	0	0	0	0	0	0	0	0	0	0	0	0	0	0	0	0	0	0	0	0	0
0	0	0	0	0	0	0	0	0	0	0	0	0	0	0	0	0	0	0	0	0	0	0	0	0	0	0	0	0
0	0	0	0	0	0	0	0	0	0	0	0	0	0	0	0	0	0	0	0	0	0	0	0	0	0	0	0	0
0	0	0	0	0	0	0	0	0	0	0	0	0	0	0	0	0	0	0	0	0	0	0	0	0	0	0	0	0
0	0	0	0	0	0	0	0	0	0	0	0	0	0	0	0	0	0	0	0	0	0	0	0	0	0	0	0	0
0	0	0	0	0	0	0	0	0	0	0	0	0	0	0	0	0	0	0	0	0	0	0	0	0	0	0	0	0
0	0	0	0	0	0	0	0	0	0	0	0	0	0	0	0	0	0	0	0	0	0	0	0	0	0	0	0	0
0	0	0	0	0	0	0	0	0	0	0	0	0	0	0	0	0	0	0	0	0	0	0	0	0	0	0	0	0
0	0	0	0	0	0	0	0	0	0	0	0	0	0	0	0	0	0	0	0	0	0	0	0	0	0	0	0	0
0	0	0	0	0	0	0	0	0	0	0	0	0	0	0	0	0	0	0	0	0	0	0	0	0	0	0	0	0
0	0	0	0	0	0	0	0	0	0	0	0	0	0	0	0	0	0	0	0	0	0	0	0	0	0	0	0	0
0	0	0	0	0	0	0	0	0	0	0	0	0	0	0	0	0	0	0	0	0	0	0	0	0	0	0	0	0
0	0	0	0	0	0	0	0	0	0	0	0	0	0	0	0	0	0	0	0	0	0	0	0	0	0	0	0	0
0	0	0	0	0	0	0	0	0	0	0	0	0	0	0	0	0	0	0	0	0	0	0	0	0	0	0	0	0
0	0	0	0	0	0	0	0	0	0	0	0	0	0	0	0	0	0	0	0	0	0	0	0	0	0	0	0	0
0	0	0	0	0	0	0	0	0	0	0	0	0	0	0	0	0	0	0	0	0	0	0	0	0	0	0	0	0
0	0	0	0	0	0	0	0	0	0	0	0	0	0	0	0	0	0	0	0	0	0	0	0	0	0	0	0	0
0	0	0	0	0	0	0	0	0	0	0	0	0	0	0	0	0	0	0	0	0	0	0	0	0	0	0	0	0
0	0	0	0	0	0	0	0	0	0	0	0	0	0	0	0	0	0	0	0	0	0	0	0	0	0	0	0	0
0	0	0	0	0	0	0	0	0	0	0	0	0	0	0	0	0	0	0	0	0	0	0	0	0	0	0	0	0
0	0	0	0	0	0	0	0	0	0	0	0	0	0	0	0	0	0	0	0	0	0	0	0	0	0	0	0	0
0	0	0	0	0	0	0	0	0	0	0	0	0	0	0	0	0	0	0	0	0	0	0	0	0	0	0	0	0
0	0	0	0	0	0	0	0	0	0	0	0	0	0	0	0	0	0	0	0	0	0	0	0	0	0	0	0	0
0	0	0	0	0	0	0	0	0	0	0	0	0	0	0	0	0	0	0	0	0	0	0	0	0	0	0	0	0
0	0	0	0	0	0	0	0	0	0	0	0	0	0	0	0	0	0	0	0	0	0	0	0	0	0	0	0	0
0	0	0	0	0	0	0	0	0	0	0	0	0	0	0	0	0	0	0	0	0	0	0	0	0	0	0	0	0
0	0	0	0	0	0	0	0	0	0	0	0	0	0	0	0	0	0	0	0	0	0	0	0	0	0	0	0	0
0	0	0	0	0	0	0	0	0	0	0	0	0	0	0	0	0	0	0	0	0	0	0	0	0	0	0	0	0
0	0	0	0	0	0	0	0	0	0	0	0	0	0	0	0	0	0	0	0	0	0	0	0	0	0	0	0	0
0	0	0	0	0	0	0	0	0	0	0	0	0	0	0	0	0	0	0	0	0	0	0	0	0	0	0	0	0
0	0	0	0	0	0	0	0	0	0	0	0	0	0	0	0	0	0	0	0	0	0	0	0	0	0	0	0	0
0	0	0	0	0	0	0	0	0	0	0	0	0	0	0	0	0	0	0	0	0	0	0	0	0	0	0	0	0
0	0	0	0	0	0	0	0	0	0	0	0	0	0	0	0	0	0	0	0	0	0	0	0	0	0	0	0	0
0	0	2	3	1	1	0	0	0	0	0	0	3	23	4	66	10	44	4	35	4	20	2	6	1	2	3	1	235
0	0	1	0	0	0	2	0	0	0	0	0	2	19	9	40	7	57	15	24	7	18	2	3	1	0	0	2	209
0	0	1	0	0	3	1	0	0	1	0	2	23	11	50	9	57	57	5	32	2	15	5	3	2	3	1	0	283
0	0	1	1	3	0	0	0	0	1	7	11	17	46	5	32	7	23	5	17	7	5	2	2	3	1	0	0	196
0	0	0	0	0	0	3	4	1	0	0	0	6	21	14	62	9	37	4	35	6	10	3	5	2	4	3	4	233
0	0	0	0	1	0	0	2	0	0	0	0	0	19	14	59	13	44	4	26	6	25	7	7	0	3	4	1	235
0	0	2	0	1	0	0	0	2	0	0	0	2	25	16	42	3	32	3	26	5	14	2	4	2	2	1	0	184
0	0	0	0	0	0	3	6	0	0	0	0	2	24	14	45	10	32	14	23	6	26	3	10	2	2	3	3	228
0	0	0	1	2	2	3	0	0	0	0	0	0	7	25	53	14	38	10	32	14	19	2	5	2	2	4	0	235
0	0	0	0	0	0	4	1	1	0	0	0	2	23	17	47	13	42	4	28	7	15	4	8	1	3	8	2	230
0	0	0	0	0	0	3	3	0	0	0	0	3	18	23	25	18	33	8	23	12	15	10	10	8	4	4	4	224
0	0	0	0	2	2	0	0	0	1	1	1	5	19	13	37	18	25	5	15	14	15	6	8	3	7	7	1	205
0	0	0	0	0	0	0	0	0	0	0	0	0	0	0	0	0	0	0	0	0	0	0	0	0	0	0	0	0
0	0	0	0	0	0	0	0	0	0	0	0	0	0	0	0	0	0	0	0	0	0	0	0	0	0	0	0	0
0	0	0	0	0	0	0	0	0	0	0	0	0	0	0	0	0	0	0	0	0	0	0	0	0	0	0	0	0
0	0	0	0	0	0	0	0	0	0	0	0	0	0	0	0	0	0	0	0	0	0	0	0	0	0	0	0	0
0	0	0	0	0	0	0	0	0	0	0	0	0	0	0	0	0	0	0	0	0	0	0	0	0	0	0	0	0
0	0	0	0	0	0	0	0	0	0	0	0	0	0	0	0	0	0	0	0	0	0	0	0	0	0	0	0	0
0	0	0	0	0	0	0	0	0	0	0	0	0	0	0	0	0	0	0	0	0	0	0	0	0	0	0	0	0
0	0	0	0	0	0	0	0	0	0	0	0	0	0	0	0	0	0	0	0	0	0	0	0	0	0	0	0	0
0	0	0	0	0	0	0	0	0	0	0	0	0	0	0	0	0	0	0	0	0	0	0	0	0	0	0	0	0
0	0	0	0	0	0	0	0	0	0	0	0	0	0	0	0	0	0	0	0	0	0	0	0	0	0	0	0	0
0	0	0	0	0	0	0	0	0	0	0	0	0	0	0	0	0	0	0	0	0	0	0	0	0	0	0	0	0
0	0	0	0	0	0	0	0	0	0	0	0	0	0	0	0	0	0	0	0	0	0	0	0	0	0	0	0	0
0	0	0	0	0	0	0	0	0	0	0	0	0	0	0	0	0	0	0	0	0	0	0	0	0	0	0	0	0
0	0	0	0	0	0	0	0	0	0	0	0	0	0	0	0	0	0	0	0	0	0	0	0	0	0	0	0	0
0	0	0	0	0	0	0	0	0	0	0	0	0	0	0	0	0	0	0	0	0	0	0	0	0	0	0	0	0
0	0	0	0	0	0	0	0	0	0	0	0	0	0	0	0	0	0	0	0	0	0	0	0	0	0	0	0	0
0	0	0	0	0	0	0	0	0	0	0	0	0	0	0	0	0	0	0	0	0	0	0	0	0	0	0	0	0
0	0	0	0	0	0	0	0	0	0	0	0	0	0	0	0	0	0	0	0	0	0	0	0	0	0	0	0	0
0	0	0	0	0	0	0	0	0	0	0	0	0	0	0	0	0	0	0	0	0	0	0	0	0	0	0	0	0
0	0	0	0	0	0	0	0	0	0	0	0	0	0	0	0	0	0	0	0	0	0	0	0	0	0	0	0	0
0	0	0	0	0	0	0	0	0	0	0	0	0	0	0	0	0	0	0	0	0	0	0	0	0	0	0	0	0
0	0	0	0	0	0	0	0	0	0	0	0	0	0	0	0	0	0	0	0	0	0	0	0	0	0	0	0	0
0	0	0	0	0	0	0	0	0	0	0	0	0	0	0	0	0	0	0	0	0	0	0	0	0	0	0	0	0
0	0	0	0	0	0	0	0	0	0	0	0	0	0	0	0	0	0	0	0	0	0	0	0	0	0	0	0	0
0	0	0	0	0	0	0	0	0	0	0	0	0	0	0	0	0	0	0	0	0	0	0	0	0	0	0	0	0
0	0	0	0	0	0	0	0	0	0	0	0	0	0	0	0	0	0	0	0	0	0	0	0	0	0	0	0	0
0	0	0	0	0	0	0	0	0	0	0	0	0	0	0	0	0	0	0	0	0	0	0	0	0	0	0	0	0
0	0	0	0	0	0	0	0	0	0	0	0	0	0	0	0	0	0	0	0	0	0	0	0	0	0	0	0	0
0	0	0	0	0	0	0	0	0	0	0	0	0	0	0	0	0	0	0	0	0	0	0	0	0	0	0	0	0
0	0	0	0	0	0	0	0	0	0	0	0	0	0	0	0	0	0	0	0	0	0	0	0	0	0	0	0	0
0	0	0	0	0	0	0	0	0	0	0	0	0	0	0	0	0	0	0	0	0	0	0	0	0	0	0	0	0
0	0	0	0	0	0	0	0	0	0	0	0	0	0	0	0	0	0	0	0	0	0	0	0	0	0	0	0	0
0	0	0	0	0	0	0	0	0	0	0	0	0	0	0	0	0	0	0	0	0	0	0	0	0	0	0	0	0
0	0	0	0	0	0	0	0	0	0	0	0	0	0	0	0	0	0	0	0	0	0	0	0	0	0	0	0	0
0	0	0	0	0	0	0	0	0	0	0	0	0	0	0	0	0	0	0	0	0	0	0	0	0	0	0	0	0
0	0	0	0	0	0	0	0	0	0	0	0	0	0	0	0	0	0	0	0	0	0	0	0	0	0	0	0	0
0	0	0	0	0	0	0	0	0	0	0	0	0	0	0	0	0	0	0	0	0	0	0	0	0	0	0	0	0
0	0	0	0	0	0	0	0	0	0	0	0	0	0	0	0	0	0	0	0	0	0	0	0	0	0	0	0	0
0	0	0	0	0	0	0	0	0	0	0	0	0	0	0	0	0	0	0	0	0	0	0	0	0	0	0	0	0
0	0	0	0	0	0	0	0	0	0	0	0	0	0	0	0	0	0	0	0	0	0	0	0	0	0	0	0	0
0	0	0	0	0	0	0	0	0	0	0	0	0	0	0	0	0	0	0	0	0	0	0	0	0	0	0	0	0
0	0	0	0	0	0	0	0	0	0	0	0	0	0	0	0	0	0	0	0	0	0	0	0	0	0	0	0	0
0	0	0	0	0	0	0	0	0	0	0	0	0	0	0	0	0	0	0	0	0	0	0	0	0	0	0	0	0
0	0	0	0	0	0	0	0	0	0	0	0	0	0	0	0	0	0	0	0	0	0	0	0	0	0	0	0	0
0	0	0	0	0	0	0	0	0	0	0	0	0	0	0	0	0	0	0	0	0	0	0	0	0	0	0	0	0
0	0	0	0	0	0	0	0	0	0	0	0	0	0	0	0	0	0	0	0	0	0	0	0	0	0	0	0	0
0	0	0	0	0	0	0	0	0	0	0	0	0	0	0	0	0	0	0	0	0	0	0	0	0	0	0	0	0
0	0	0	0	0	0	0	0	0	0	0	0	0	0	0	0	0	0	0	0	0	0	0	0	0	0	0	0	0
0	0	0	0	2	0	1	0	0	0	0	0	2	5	3	25	2	22	2	28	4	12	5	2	0	1	4	1	121
0	0	0	0	0	2	2	0	0	0	0	0	0	8	3	33	2	23	2	12	1	19	0	6	1	2	2	0	118
0	0	0	0	0	0	0	0	0	0	0	0	0	6	3	21	6	18	3	29	5	14	5	5	4	1	5	0	125
0	0	0	0	0	0	0	0	0	0	0	0	2	8	4	24	6	17	2	14	6	14	4	3	0	4	0	2	110
0	0	0	0	0	0	0	0	0	0	0	0	3	3	7	15	0	32	4	14	3	15	5	4	2	2	1	1	111
0	0	0	0	0	1	0	0	0	1	0	0	3	6	4	13	7	20	7	22	7	8	6	3	2	1	1	0	112
0	0	0	0	0	0	0	0	0	0	2	1	2	1	2	4	1	5	2	7	3	3	0	1	0	1	0	0	35
0	0	0	0	1	2	0	0	0	0	0	0	0	0	3	7	13	4	15	3	14	7	10	2	5	3	3	0	92
0	0	0	0	1	0	2	2	0	1	0	2	3	5	9	31	13	28	18	17	11	10	8	3	6	3	6	1	180
0	0	0	0	0	0	0	0	0	1	0	1	5	4	17	25	8	24	9	16	7	18	6	12	5	5	4	3	170
0	0	0	0	0	0	1	3	0	1	0	0	2	16	11	31	19	25	13	30	6	19	5	7	3	4	9	0	205
0	0	0	0	1	0	0	0	0	0	3	1	3	4	12	14	6	20	2	17	2	11	4	6	2	1	0	0	109
0	0	0	0	0	0	0	0	0	0	0	0	0	0	0	0	0	0	0	0	0	0	0	0	0	0	0	0	0
0	0	0	0	0	0	0	0	0	0	0	0	0	0	0	0	0	0	0	0	0	0	0	0	0	0	0	0	0
0	0	0	0	0	0	0	0	0	0	0	0	0	0	0	0	0	0	0	0	0	0	0	0	0	0	0	0	0
0	0	0	0	0	0	0	0	0	0	0	0	0	0	0	0	0	0	0	0	0	0	0	0	0	0	0	0	0
0	0	0	0	0	0	0	0	0	0	0	0	0	0	0	0	0	0	0	0	0	0	0	0	0	0	0	0	0
0	0	0	0	0	0	0	0	0	0	0	0	0	0	0	0	0	0	0	0	0	0	0	0	0	0	0	0	0
0	0	0	0	0	0	0	0	0	0	0	0	0	0	0	0	0	0	0	0	0	0	0	0	0	0	0	0	0
0	0	0	0	0	0	0	0	0	0	0	0	0	0	0	0	0	0	0	0	0	0	0	0	0	0	0	0	0
0	0	0	0	0	0	0	0	0	0	0	0	0	0	0	0	0	0	0	0	0	0	0	0	0	0	0	0	0
0	0	0	0	0	0	0	0	0	0	0	0	0	0	0	0	0	0	0	0	0	0	0	0	0	0	0	0	0
0	0	0	0	0	0	0	0	0	0	0	0	0	0	0	0	0	0	0	0	0	0	0	0	0	0	0	0	0
0	0	0	0	0	0	0	0	0	0	0	0	0	0	0	0	0	0	0	0	0	0	0	0	0	0	0	0	0
0	0	0	0	0	0	0	0	0	0	0	0	0	0	0	0	0	0	0	0	0	0	0	0	0	0	0	0	0
0	0	0	0	0	0	0	0	0	0	0	0	0	0	0	0	0	0	0	0	0	0	0	0	0	0	0	0	0
0	0	0	0	0	0	0	0	0	0	0	0	0	0	0	0	0	0	0	0	0	0	0	0	0	0	0	0	0
0	0	0	0	0	0	0	0	0	0	0	0	0	0	0	0	0	0	0	0	0	0	0	0	0	0	0	0	0
0	0	0	0	0	0	0	0	0	0	0	0	0	0	0	0	0	0	0	0	0	0	0	0	0	0	0	0	0
0	0	0	0	0	0	0	0	0	0	0	0	0	0	0	0	0	0	0	0	0	0	0	0	0	0	0	0	0
0	0	0	0	0	0	0	0	0	0	0	0	0	0	0	0	0	0	0	0	0	0	0	0	0	0	0	0	0
0	0	0	0	0	0	0	0	0	0	0	0	0	0	0	0	0	0	0	0	0	0	0	0	0	0	0	0	0
0	0	0	0	0	0	0	0	0	0	0	0	0	0	0	0	0	0	0	0	0	0	0	0	0	0	0	0	0
0	0	0	0	0	0	0	0	0	0	0	0	0	0	0	0	0	0	0	0	0	0	0	0	0	0	0	0	0
0	0	0	0	0	0	0	0	0	0	0	0	0	0	0	0	0	0	0	0	0	0	0	0	0	0	0	0	0
0	0	0	0	0	0	0	0	0	0	0	0	0	0	0	0	0	0	0	0	0	0	0	0	0	0	0	0	0
0	0	0	0	0	0	2	2	0	0	0	0	10	15	56	58	52	64	49	26	41	26	19	18	14	5	4	5	466
0	0	0	0	0	0	0	0	0	1	0	0	27	20	112	81	84	69	56	57	68	36	41	26	19	13	15	2	727
0	0	0	0	0	0	0	0	0	1	0	0	24	22	103	101	75	93	70	84	75	60	42	25	26	11	21	12	845
0	0	0	0	0	0	0	1	0	0	0	1	26	16	74	57	73	57	67	39	54	43	27	26	18	9	14	11	613
0	0	0	0	0	0	1	0	0	0	0	0	29	10	100	92	112	73	105	85	89	53	44	44	29	12	29	9	916
0	0	0	0	0	0	0	0	0	0	0	0	28	8	101	49	93	54	78	44	79	39	60	32	28	16	32	12	753
0	0	0	0	0	0	0	0	0	0	0	0	18	9	73	25	58	30	53	31	36	14	24	10	8	6	12	3	410
0	0	0	0	0	0	0	0	0	0	0	0	0	0	0	0	0	0	0	0	0	0	0	0	0	0	0	0	0
0	0	0	0	0	0	0	0	0	0	0	0	0	0	0	0	0	0	0	0	0	0	0	0	0	0	0	0	0
0	0	0	0	0	0	0	0	0	0	0	0	0	0	0	0	0	0	0	0	0	0	0	0	0	0	0	0	0
0	0	0	0	0	0	0	0	0	0	0	0	22	6	119	41	97	29	94	21	88	30	56	18	26	6	21	5	679
0	0	0	0	0	0	0	0	0	0	0	1	16	15	100	31	105	33	72	27	66	17	51	14	24	7	17	4	600
0	0	0	0	0	0	0	0	0	0	0	0	0	0	0	0	0	0	0	0	0	0	0	0	0	0	0	0	0
0	0	0	0	0	0	0	0	0	0	0	0	0	0	0	0	0	0	0	0	0	0	0	0	0	0	0	0	0
0	0	0	0	0	0	0	0	0	0	0	0	0	0	0	0	0	0	0	0	0	0	0	0	0	0	0	0	0
0	0	0	0	0	0	0	0	0	0	0	0	0	0	0	0	0	0	0	0	0	0	0	0	0	0	0	0	0
0	0	0	0	0	0	0	0	0	0	0	0	0	0	0	0	0	0	0	0	0	0	0	0	0	0	0	0	0
0	0	0	0	0	0	0	0	0	0	0	0	0	0	0	0	0	0	0	0	0	0	0	0	0	0	0	0	0
0	0	0	0	0	0	0	0	0	0	0	0	0	0	0	0	0	0	0	0	0	0	0	0	0	0	0	0	0
0	0	0	0	0	0	0	0	0	0	0	0	0	0	0	0	0	0	0	0	0	0	0	0	0	0	0	0	0
0	0	0	0	0	0	0	0	0	0	0	0	0	0	0	0	0	0	0	0	0	0	0	0	0	0	0	0	0
0	0	0	0	0	0	0	0	0	0	0	0	0	0	0	0	0	0	0	0	0	0	0	0	0	0	0	0	0
0	0	0	0	0	0	0	0	0	0	0	0	0	0	0	0	0	0	0	0	0	0	0	0	0	0	0	0	0
0	0	0	0	0	0	0	0	0	0	0	0	0	0	0	0	0	0	0	0	0	0	0	0	0	0	0	0	0
0	0	0	0	0	0	0	0	0	0	0	0	0	0	0	0	0	0	0	0	0	0	0	0	0	0	0	0	0
0	0	0	0	0	0	0	0	0	0	0	0	0	0	0	0	0	0	0	0	0	0	0	0	0	0	0	0	0
0	0	0	0	0	0	0	0	0	0	0	0	0	0	0	0	0	0	0	0	0	0	0	0	0	0	0	0	0
0	0	0	0	0	0	0	0	0	0	0	0	0	0	0	1	0	6	0	0	0	1	0	0	0	0	0	0	8
0	0	0	0	0	0	0	0	0	0	0	0	0	0	0	0	0	0	0	0	0	0	0	0	0	0	0	0	0
0	0	0	0	0	0	0	0	0	0	0	0	0	0	0	4	0	5	0	7	0	6	0	1	0	0	0	0	23
0	0	0	0	0	0	0	0	0	0	0	0	0	0	0	4	0	2	0	5	0	2	0	0	0	0	0	0	13
0	0	0	0	0	0	0	0	0	0	0	0	0	0	0	0	0	0	0	0	0	0	0	0	0	0	0	0	0
0	0	0	0	0	0	0	0	0	0	0	0	0	0	0	0	0	0	0	0	0	0	0	0	0	0	0	0	0
0	0	0	0	0	0	0	0	0	0	0	0	0	0	0	0	0	0	0	0	0	0	0	0	0	0	0	0	0
0	0	0	0	0	0	0	0	0	0	0	0	0	0	0	0	0	0	0	0	0	0	0	0	0	0	0	0	0
0	0	0	0	0	0	0	0	0	0	0	0	0	0	0	0	0	0	0	0	0	0	0	0	0	0	0	0	0
0	0	0	0	0	0	0	0	0	0	0	0	0	0	0	0	0	0	0	0	0	0	0	0	0	0	0	0	0
0	0	0	0	0	0	0	0	0	0	1	0	1	2	3	9	3	1	2	4	8	8	2	4	2	0	3	1	54
0	0	0	0	0	0	0	0	0	0	0	0	1	2	3	8	2	2	4	8	2	8	4	5	1	3	3	4	60
0	0	0	0	0	0	0	0	0	0	0	0	0	1	6	12	2	3	5	3	2	8	4	1	2	3	5	3	60
0	0	0	0	0	1	0	0	0	0	1	1	1	3	4	6	4	4	1	6	5	11	2	5	2	0	6	3	66
0	0	0	0	0	0	0	0	0	0	0	0	0	0	1	10	9	12	9	6	7	6	3	5	2	0	3	0	73
0	0	0	0	0	0	0	0	0	0	0	0	0	4	3	6	2	6	6	7	6	6	3	6	5	2	3	5	70
0	0	0	0	0	0	0	0	0	0	0	0	0	0	0	0	0	0	0	0	0	0	0	0	0	0	0	0	0
0	0	0	0	0	0	0	0	0	0	0	0	2	4	2	8	2	3	4	8	4	2	2	4	2	1	2	1	51
0	0	0	0	0	0	0	0	0	0	0	0	0	4	4	7	5	5	7	8	2	4	6	4	3	4	6	2	71
0	0	0	0	0	0	0	0	0	0	0	0	0	0	0	0	0	0	0	0	0	0	0	0	0	0	0	0	0
0	0	0	0	0	0	0	0	0	0	0	0	0	0	0	0	0	0	0	0	0	0	0	0	0	0	0	0	0
0	0	0	0	0	0	0	0	0	0	0	0	0	0	0	0	0	0	0	0	0	0	0	0	0	0	0	0	0
0	0	0	0	0	0	0	0	0	0	0	0	0	0	0	0	0	0	0	0	0	0	0	0	0	0	0	0	0
0	0	0	0	0	0	0	0	0	0	0	0	0	0	0	0	0	0	0	0	0	0	0	0	0	0	0	0	0
0	0	0	0	0	0	0	0	0	0	0	0	0	0	0	0	0	0	0	0	0	0	0	0	0	0	0	0	0
0	0	0	0	0	0	0	0	0	0	0	0	0	0	0	0	0	0	0	0	0	0	0	0	0	0	0	0	0
0	0	0	0	0	0	0	0	0	0	0	0	0	0	0	0	0	0	0	0	0	0	0	0	0	0	0	0	0
0	0	0	0	0	0	0	0	0	0	0	0	0	0	0	0	0	0	0	0	0	0	0	0	0	0	0	0	0
0	0	0	0	0	0	0	0	0	0	0	0	0	0	0	0	0	0	0	0	0	0	0	0	0	0	0	0	0
0	0	0	0	0	0	0	0	0	0	0	0	0	0	0	0	0	0	0	0	0	0	0	0	0	0	0	0	0
0	0	0	0	0	0	0	0	0	0	0	0	0	0	0	0	0	0	0	0	0	0	0	0	0	0	0	0	0
0	0	0	0	0	0	0	0	0	0	0	0	0	0	0	0	0	0	0	0	0	0	0	0	0	0	0	0	0
0	0	0	0	0	0	0	0	0	0	0	0	0	0	0	0	0	0	0	0	0	0	0	0	0	0	0	0	0
0	0	0	0	0	0	0	0	0	0	0	0	0	0	0	0	0	0	0	0	0	0	0	0	0	0	0	0	0
0	0	0	0	0	0	0	0	0	0	0	0	0	0	0	0	0	0	0	0	0	0	0	0	0	0	0	0	0
0	0	0	0	0	0	0	0	0	0	0	0	0	0	0	0	0	0	0	0	0	0	0	0	0	0	0	0	0
0	0	0	0	0	0	0	0	0	0	0	0	0	0	0	0	0	0	0	0	0	0	0	0	0	0	0	0	0
0	0	0	0	0	0	0	0	0	0	0	0	0	0	0	0	0	0	0	0	0	0	0	0	0	0	0	0	0
0	0	0	0	0	0	0	0	0	0	0	0	0	0	0	0	0	0	0	0	0	0	0	0	0	0	0	0	0
0	0	0	0	0	0	0	0	0	0	0	0	0	0	0	0	0	0	0	0	0	0	0	0	0	0	0	0	0
0	0	0	0	0	0	0	0	0	0	0	0	0	0	0	0	0	0	0	0	0	0	0	0	0	0	0	0	0
0	0	0	0	0	0	0	0	0	0	0	0	0	0	0	0	0	0	0	0	0	0	0	0	0	0	0	0	0
0	0	0	0	0	0	0	0	0	0	0	0	0	0	0	0	0	0	0	0	0	0	0	0	0	0	0	0	0
0	0	0	0	0	0	0	0	0	0	0	0	0	0	0	0	0	0	0	0	0	0	0	0	0	0	0	0	0
0	0	0	0	0	0	0	0	0	0	0	0	0	0	0	0	0	0	0	0	0	0	0	0	0	0	0	0	0
0	0	0	0	0	0	0	0	0	0	0	0	0	0	0	0	0	0	0	0	0	0	0	0	0	0	0	0	0
0	0	0	0	0	0	0	0	0	0	0	0	0	0	0	0	0	0	0	0	0	0	0	0	0	0	0	0	0
0	0	0	0	0	0	0	0	0	0	0	0	0	0	0	0	0	0	0	0	0	0	0	0	0	0	0	0	0
0	0	0	0	0	0	0	0	0	0	0	0	0	0	0	0	0	0	0	0	0	0	0	0	0	0	0	0	0
0	0	0	0	0	0	0	0	0	0	0	0	0	0	0	0	0	0	0	0	0	0	0	0	0	0	0	0	0
0	0	0	0	0	0	0	0	0	0	0	0	0	0	0	0	0	0	0	0	0	0	0	0	0	0	0	0	0
0	0	0	0	0	0	0	0	0	0	0	0	0	0	0	0	0	0	0	0	0	0	0	0	0	0	0	0	0
0	0	0	0	0	0	0	0	0	0	0	0	0	0	0	0	0	0	0	0	0	0	0	0	0	0	0	0	0
0	0	0	0	0	0	0	0	0	0	0	0	0	0	0	0	0	0	0	0	0	0	0	0	0	0	0	0	0
0	0	0	0	0	0	0	0	0	0	0	0	0	0	0	0	0	0	0	0	0	0	0	0	0	0	0	0	0
0	0	0	0	0	0	0	0	0	0	0	0	0	0	0	0	0	0	0	0	0	0	0	0	0	0	0	0	0
0	0	0	0	0	0	0	0	0	0	0	0	0	0	0	0	0	0	0	0	0	0	0	0	0	0	0	0	0
0	0	0	0	0	0	0	0	0	0	0	0	0	1	0	2	1	3	5	2	0	3	6	0	1	0	3	0	27
0	0	0	0	0	0	0	0	0	1	0	1	4	2	17	8	10	20	14	23	9	13	4	11	9	5	10	16	177
0	0	0	0	0	0	0	0	0	0	0	0	0	2	6	11	10	14	10	11	15	17	5	15	6	2	16	6	146
0	0	0	0	0	0	0	0	0	0	0	0	0	0	0	0	0	0	0	0	0	0	0	0	0	0	0	0	0
0	0	0	0	0	0	0	0	0	0	0	0	2	2	11	15	10	16	7	9	14	17	9	14	10	7	10	7	160
0	0	0	0	0	0	0	0	0	0	1	0	1	2	11	7	8	12	6	14	10	16	5	6	6	6	12	7	130
0	0	0	0	0	0	0	0	0	0	0	0	0	0	0	0	0	0	0	0	0	0	0	0	0	0	0	0	0
0	0	0	0	0	0	0	0	2	1	0	0	5	2	16	11	14	26	17	18	15	21	10	8	6	5	8	7	192
0	0	0	0	1	0	1	0	0	1	0	0	2	3	5	20	13	6	8	9	9	12	9	21	7	7	12	12	158
0	0	0	0	0	0	0	0	0	0	0	0	11	4	23	12	16	10	14	11	7	16	8	16	7	4	15	9	183
0	0	0	0	0	0	0	0	0	0	0	0	0	0	0	0	0	0	0	0	0	0	0	0	0	0	0	0	0
0	0	0	0	0	0	0	0	0	0	0	0	0	0	0	0	0	0	0	0	0	0	0	0	0	0	0	0	0
0	0	0	0	0	0	0	0	0	0	0	0	0	0	0	0	0	0	0	2	0	1	1	1	0	0	0	0	5
0	0	0	0	0	1	1	0	0	0	1	2	0	0	0	3	1	0	1	1	1	1	0	2	1	0	1	1	18
0	0	0	0	0	0	1	0	1	0	0	1	0	5	8	13	7	6	4	11	3	6	3	5	1	2	1	2	80
0	0	0	0	1	2	0	0	0	0	0	0	0	3	2	7	3	6	2	5	2	3	1	2	1	1	1	0	42
0	0	0	1	1	2	0	0	1	0	0	1	0	1	4	16	4	8	4	4	3	5	4	1	2	1	2	0	65
0	0	0	1	1	0	0	0	0	1	0	1	0	2	6	7	5	8	4	7	8	7	0	1	1	2	1	0	63
0	0	0	0	0	0	0	0	0	0	0	0	1	1	7	3	6	7	3	7	5	6	1	1	2	2	1	2	55
0	0	0	0	1	0	1	0	1	0	1	1	1	4	4	4	6	3	5	1	5	2	2	1	0	0	0	1	44
0	0	0	0	0	1	0	0	0	0	0	0	0	0	7	2	3	6	8	4	7	6	5	3	2	2	3	3	62
0	0	0	0	2	0	0	0	0	0	0	0	1	2	2	3	3	9	3	2	4	2	2	2	1	1	2	0	41
0	0	0	0	0	0	0	0	0	0	0	0	2	3	12	9	10	12	2	7	2	3	2	6	5	0	4	1	80
0	0	0	0	0	0	0	0	0	0	0	0	0	2	4	10	5	7	8	6	5	10	5	1	0	2	4	4	73
0	0	0	0	0	0	0	1	0	0	0	0	0	8	0	15	4	15	1	11	3	10	0	6	2	0	1	3	80
0	0	0	0	0	0	2	0	0	0	0	0	0	5	0	4	0	10	0	4	1	2	3	0	1	1	0	1	34
0	0	0	0	0	0	0	0	0	0	0	0	0	0	0	0	0	0	0	0	0	0	0	0	0	0	0	0	0
0	0	0	0	0	0	1	0	0	0	0	0	1	3	4	6	1	7	4	9	1	3	2	3	4	0	3	1	53
0	0	0	0	0	0	0	1	0	0	0	0	0	2	2	8	4	13	2	4	1	8	0	1	0	2	0	1	49
0	0	0	0	0	0	0	0	0	0	0	0	0	3	1	14	3	9	2	9	2	4	1	3	1	2	2	2	58
0	0	0	0	1	0	0	0	0	0	0	0	0	0	3	15	1	8	2	10	2	3	2	1	1	0	0	1	50
0	0	0	0	0	0	0	0	0	0	0	0	2	4	5	14	4	15	2	6	2	11	2	3	3	3	1	1	78
0	0	0	0	0	0	0	0	0	1	0	0	1	8	1	15	2	15	0	9	1	10	3	2	2	0	0	1	71
0	0	0	0	0	0	0	0	0	0	0	0	0	6	2	16	1	2	14	16	2	10	0	8	2	0	3	2	84
0	0	0	0	0	0	1	0	0	0	0	0	1	11	0	12	3	18	3	15	6	8	3	2	1	1	3	6	94
0	0	0	0	0	0	0	0	0	2	0	2	0	4	3	19	2	0	2	10	1	8	0	10	1	5	3	3	75
0	0	0	0	0	0	0	0	0	0	0	0	0	0	0	0	0	0	0	0	0	0	0	0	0	0	0	0	0
0	0	0	0	0	0	0	0	0	0	0	0	0	0	0	0	0	0	0	0	0	0	0	0	0	0	0	0	0
0	0	0	0	0	0	0	0	0	0	0	0	0	0	0	0	0	0	0	0	0	0	0	0	0	0	0	0	0
0	0	0	0	0	0	0	0	0	0	0	0	0	0	0	0	0	0	0	0	0	0	0	0	0	0	0	0	0
0	0	0	0	0	0	0	0	0	0	0	0	0	0	0	0	0	0	0	0	0	0	0	0	0	0	0	0	0
0	0	0	0	0	0	0	0	0	0	0	0	0	0	0	0	0	0	0	0	0	0	0	0	0	0	0	0	0
0	0	0	0	0	0	0	0	0	0	0	0	0	0	0	0	0	0	0	0	0	0	0	0	0	0	0	0	0
0	0	0	0	0	0	0	0	0	0	0	0	0	0	0	0	0	0	0	0	0	0	0	0	0	0	0	0	0
0	0	0	0	0	0	0	0	0	0	0	0	0	0	0	0	0	0	0	0	0	0	0	0	0	0	0	0	0
0	0	0	0	0	0	0	0	0	0	0	0	0	0	0	0	0	0	0	0	0	0	0	0	0	0	0	0	0
0	0	0	0	0	0	0	0	0	0	0	0	0	0	0	0	0	0	0	0	0	0	0	0	0	0	0	0	0
0	0	0	0	0	0	0	0	0	0	0	0	0	0	0	0	0	0	0	0	0	0	0	0	0	0	0	0	0
0	0	0	0	0	0	0	0	0	0	0	0	0	0	0	0	0	0	0	0	0	0	0	0	0	0	0	0	0
0	0	0	0	0	0	0	0	0	0	0	0	0	0	0	0	0	0	0	0	0	0	0	0	0	0	0	0	0
0	0	0	0	0	0	0	0	0	0	0	0	0	0	0	0	0	0	0	0	0	0	0	0	0	0	0	0	0
0	0	0	0	0	0	0	0	0	0	0	0	0	0	0	0	0	0	0	0	0	0	0	0	0	0	0	0	0
0	0	0	0	0	0	0	0	0	0	0	0	0	0	0	0	0	0	0	0	0	0	0	0	0	0	0	0	0
0	0	0	0	0	0	0	0	0	0	0	0	0	0	0	0	0	0	0	0	0	0	0	0	0	0	0	0	0
0	0	0	0	0	0	0	0	0	0	0	0	0	0	0	0	0	0	0	0	0	0	0	0	0	0	0	0	0
0	0	0	0	0	0	0	0	0	0	0	0	0	0	0	0	0	0	0	0	0	0	0	0	0	0	0	0	0
0	0	0	0	0	0	0	0	0	0	0	0	0	0	0	0	0	0	0	0	0	0	0	0	0	0	0	0	0
0	0	0	0	0	0	0	0	0	0	0	0	0	0	0	0	0	0	0	0	0	0	0	0	0	0	0	0	0
0	0	0	0	0	0	0	0	0	0	0	0	0	0	0	0	0	0	0	0	0	0	0	0	0	0	0	0	0
0	0	0	0	0	0	0	0	0	0	0	0	0	0	0	0	0	0	0	0	0	0	0	0	0	0	0	0	0
0	0	0	0	2	1	1	0	0	0	0	1	1	7	6	15	2	15	4	11	3	13	1	0	0	4	1	1	89
0	0	0	0	0	0	0	0	0	0	0	0	1	9	2	15	3	13	3	6	3	11	3	5	1	0	1	1	77
0	0	0	0	4	2	0	0	0	0	0	0	0	5	6	27	0	5	19	8	17	6	7	3	2	1	2	2	116
0	0	0	0	2	2	0	1	1	0	0	0	1	5	2	9	4	22	6	6	4	10	1	2	1	0	1	2	82
0	0	0	0	0	3	0	0	0	1	0	0	1	3	0	15	3	17	6	7	5	14	2	4	3	3	2	2	91
0	0	0	0	0	0	0	0	0	0	0	0	1	6	11	21	8	17	6	14	2	8	1	4	3	2	8	2	114
0	0	0	0	0	0	0	0	0	0	0	1	0	0	0	0	0	0	0	0	0	0	0	0	0	0	0	0	1
0	0	0	0	0	0	0	0	0	0	0	0	0	1	0	0	1	0	0	0	0	0	0	0	0	0	0	0	2
0	0	0	0	2	3	1	2	0	0	0	0	1	9	7	23	7	23	9	22	6	12	4	3	4	1	4	4	147
0	0	0	0	0	0	0	0	0	0	0	0	0	0	0	0	0	0	0	0	0	0	0	0	0	0	0	0	0
0	0	0	0	0	0	0	0	0	0	0	0	0	0	0	0	0	0	0	0	0	0	0	0	0	0	0	0	0
0	0	0	0	0	0	0	0	0	1	0	1	0	0	0	1	0	0	0	0	1	0	1	0	0	0	0	0	5
0	0	0	0	0	1	0	1	0	0	1	0	1	7	8	18	9	16	1	12	2	9	3	4	4	4	2	1	104
0	0	0	0	1	0	0	0	0	0	0	0	1	7	6	17	5	16	6	8	4	8	3	0	2	6	0	3	93
0	0	1	1	2	1	0	0	0	0	0	1	3	11	7	19	8	26	7	11	2	15	4	5	2	1	2	0	129
0	0	0	0	0	0	0	1	0	0	1	0	1	6	5	16	15	18	5	12	9	7	2	5	1	3	4	3	114
0	0	0	0	0	0	1	2	0	2	0	1	7	3	24	5	20	4	9	2	2	6	2	3	2	4	1	1	101
1	0	0	1	0	1	0	0	0	1	0	0	0	2	5	18	5	15	2	13	3	8	4	1	5	1	1	0	87
0	1	2	2	0	0	1	0	0	0	0	0	1	7	8	21	6	17	5	10	4	6	3	2	0	4	3	4	107
0	0	0	0	0	0	0	0	0	0	0	0	3	3	7	12	7	14	5	13	4	14	5	3	2	5	1	1	99
0	0	0	0	0	0	0	0	0	0	0	0	0	7	4	18	5	14	6	10	2	10	7	5	1	1	3	1	94
0	0	0	0	0	0	0	0	0	0	0	0	1	5	4	11	4	16	2	14	3	4	2	6	0	3	0	1	76
0	0	0	0	0	0	0	0	0	0	0	0	1	8	5	35	3	27	3	16	2	17	4	8	2	2	3	2	138
0	0	0	0	0	4	0	0	0	0	0	1	0	4	5	10	9	14	7	12	3	7	2	5	2	2	3	5	95
0	0	0	0	0	0	0	0	0	0	0	0	0	0	0	0	0	0	0	0	0	0	0	0	0	0	0	0	0
0	0	0	0	0	0	0	0	0	0	0	0	0	0	0	0	0	0	0	0	0	0	0	0	0	0	0	0	0
0	0	0	0	0	0	0	0	0	0	0	0	0	0	0	0	0	0	0	0	0	0	0	0	0	0	0	0	0
0	0	0	0	0	0	0	0	0	0	0	0	0	0	0	0	0	0	0	0	0	0	0	0	0	0	0	0	0
0	0	0	0	0	0	0	0	0	0	0	0	0	0	0	0	0	0	0	0	0	0	0	0	0	0	0	0	0
0	0	0	0	0	0	0	0	0	0	0	0	0	0	0	0	0	0	0	0	0	0	0	0	0	0	0	0	0
0	0	0	0	0	0	0	0	0	0	0	0	0	0	0	0	0	0	0	0	0	0	0	0	0	0	0	0	0
0	0	0	0	0	0	0	0	0	0	0	0	0	0	0	0	0	0	0	0	0	0	0	0	0	0	0	0	0
0	0	0	0	0	0	0	0	0	0	0	0	0	0	0	0	0	0	0	0	0	0	0	0	0	0	0	0	0
0	0	0	0	0	0	0	0	0	0	0	0	0	0	0	0	0	0	0	0	0	0	0	0	0	0	0	0	0
0	0	0	0	0	0	0	0	0	0	0	0	0	0	0	0	0	0	0	0	0	0	0	0	0	0	0	0	0
0	0	0	0	0	0	0	0	0	0	0	0	0	0	0	0	0	0	0	0	0	0	0	0	0	0	0	0	0
0	0	0	0	0	0	2	1	0	1	0	0	2	0	8	28	5	62	5	56	4	29	4	16	3	6	3	12	247
0	0	0	0	0	0	5	2	0	0	0	0	1	35	7	74	6	68	6	32	2	18	4	8	0	4	5	4	281
0	0	0	0	1	0	3	5	0	0	0	0	5	36	10	65	6	74	3	37	7	23	5	11	7	4	4	4	310
0	0	0	0	0	0	1	1	0	0	0	0	5	20	1	50	8	48	6	30	7	29	2	7	2	3	4	0	224
0	0	0	0	0	0	1	2	0	0	0	0	6	29	13	58	8	59	5	33	10	24	6	5	3	4	5	3	274
0	0	0	0	1	1	1	5	0	0	0	0	7	24	20	68	7	52	9	44	9	33	7	11	6	1	3	4	313
0	0	0	0	0	0	8	6	0	0	0	0	3	28	12	54	7	48	7	29	8	21	5	7	0	3	5	7	258
0	0	0	0	2	1	3	0	1	0	1	1	10	50	7	106	9	98	11	64	6	33	7	8	4	4	3	1	430
0	0	0	0	0	0	0	4	1	3	0	0	3	31	5	81	6	52	8	48	6	28	4	13	5	6	4	5	313
0	0	0	0	0	0	4	5	1	0	2	0	3	35	19	99	28	100	14	76	6	61	6	13	7	8	4	5	496
0	0	0	0	0	0	1	0	0	0	0	1	6	51	24	86	16	83	13	35	12	32	4	10	2	4	8	6	394
0	0	0	0	0	0	1	0	0	1	0	2	3	25	6	52	15	52	13	33	11	24	3	9	2	5	3	0	260
0	0	0	0	0	0	0	0	0	0	0	0	0	0	0	0	0	0	0	0	0	0	0	0	0	0	0	0	0
0	0	0	0	0	0	0	0	0	0	0	0	0	0	0	0	0	0	0	0	0	0	0	0	0	0	0	0	0
0	0	0	0	0	0	0	0	0	0	0	0	0	0	0	0	0	0	0	0	0	0	0	0	0	0	0	0	0
0	0	0	0	0	0	0	0	0	0	0	0	0	0	0	0	0	0	0	0	0	0	0	0	0	0	0	0	0
0	0	0	0	0	0	0	0	0	0	0	0	0	0	0	0	0	0	0	0	0	0	0	0	0	0	0	0	0
0	0	0	0	0	0	0	0	0	0	0	0	0	0	0	0	0	0	0	0	0	0	0	0	0	0	0	0	0
0	0	0	0	0	0	0	0	0	0	0	0	0	0	0	0	0	0	0	0	0	0	0	0	0	0	0	0	0
0	0	0	0	0	0	0	0	0	0	0	0	0	0	0	0	0	0	0	0	0	0	0	0	0	0	0	0	0
0	0	0	0	0	0	0	0	0	0	0	0	0	0	0	0	0	0	0	0	0	0	0	0	0	0	0	0	0
0	0	0	0	0	0	0	0	0	0	0	0	0	0	0	0	0	0	0	0	0	0	0	0	0	0	0	0	0
0	0	0	0	0	0	0	0	0	0	0	0	0	0	0	0	0	0	0	0	0	0	0	0	0	0	0	0	0
0	0	0	0	0	0	0	0	0	0	0	0	0	0	0	0	0	0	0	0	0	0	0	0	0	0	0	0	0
0	0	0	0	0	1	0	0	0	0	0	0	0	0	0	1	1	0	0	0	1	1	0	1	1	1	0	0	8
0	0	0	0	1	0	0	0	0	0	0	0	0	3	0	0	1	0	0	1	0	2	1	0	0	0	1	0	10
0	0	0	0	0	0	0	0	0	0	0	0	0	1	1	3	6	2	5	7	0	0	0	0	0	0	0	1	26
0	0	0	0	0	0	0	0	0	0	0	0	0	0	0	0	1	0	0	1	0	1	0	0	0	0	0	0	3
0	0	0	0	0	0	0	0	0	0	0	0	1	1	0	9	3	5	1	2	4	1	2	2	3	1	1	0	36
0	0	0	0	0	0	0	1	0	0	0	0	1	6	0	2	3	8	3	6	5	5	1	1	1	3	1	0	47
0	0	0	0	0	0	0	0	0	0	0	0	0	0	0	0	0	0	0	0	0	0	0	0	0	0	0	0	0
0	0	0	0	0	0	0	0	0	0	0	0	1	2	2	6	5	6	4	5	1	6	5	3	4	4	6	1	61
0	0	0	0	0	0	0	0	0	0	0	0	0	0	1	2	0	1	6	3	1	4	1	1	2	2	0	1	25
0	0	0	0	0	0	0	0	0	0	0	0	0	0	0	1	0	0	0	0	0	1	0	1	0	0	1	0	4
0	0	0	0	0	0	0	1	0	0	0	0	0	1	8	6	8	3	8	2	4	4	2	3	0	1	3	2	56
0	0	0	0	0	0	0	0	0	0	0	0	0	1	1	2	3	3	4	2	2	0	0	1	0	1	0	1	21
0	0	0	0	1	4	2	1	0	0	0	2	3	61	19	106	20	101	1	63	12	36	10	11	9	4	3	7	476
0	0	0	0	6	2	1	0	1	0	1	0	5	54	11	118	10	101	14	55	11	48	6	25	4	1	5	3	482
0	0	0	0	7	8	0	0	1	1	0	3	2	60	21	127	27	110	31	71	18	56	18	18	10	17	12	16	634
0	0	0	0	0	0	0	1	2	1	1	3	12	30	22	90	24	92	14	62	14	43	6	14	5	9	12	8	465
0	0	2	0	5	2	0	0	1	0	0	1	5	44	15	105	17	85	13	49	12	44	5	11	5	8	8	2	439
0	0	0	1	4	3	0	0	2	1	1	1	7	67	23	129	27	79	27	62	27	32	10	14	5	6	14	12	554
0	0	1	1	2	4	2	0	2	2	1	3	5	40	20	91	24	78	24	53	16	35	6	8	2	3	4	2	429
0	0	0	0	0	0	0	0	0	0	0	0	0	0	0	0	0	1	0	0	0	0	0	0	0	0	0	0	1
0	0	2	3	5	1	0	0	0	1	0	1	5	48	20	137	20	96	8	61	17	49	16	13	7	7	6	9	532
0	0	0	1	3	8	4	2	0	0	2	2	1	59	36	113	30	91	16	73	11	36	13	14	3	5	6	6	535
0	0	0	0	4	0	2	1	2	1	1	2	3	60	26	134	26	97	26	65	16	34	15	14	12	2	6	5	554
0	0	0	0	4	0	0	0	1	0	0	2	6	54	17	120	26	85	20	60	30	35	17	19	1	3	9	4	513
0	0	0	0	0	0	0	0	0	0	0	0	0	0	0	0	0	0	0	0	0	0	0	0	0	0	0	0	0
0	0	0	0	0	0	0	0	0	0	0	0	0	0	0	0	0	0	0	0	0	0	0	0	0	0	0	0	0
0	0	0	0	0	0	0	0	0	0	0	0	0	0	0	0	0	0	0	0	0	0	0	0	0	0	0	0	0
0	0	0	0	0	0	0	0	0	0	0	0	1	0	1	2	0	4	3	3	0	2	1	0	0	0	2	1	20
0	0	0	0	0	0	0	0	0	0	0	0	0	0	0	0	0	0	0	0	0	0	0	0	0	0	0	0	0
0	0	0	0	0	0	0	0	0	0	0	0	0	0	0	0	0	0	0	0	0	0	0	0	0	0	0	0	0
0	0	0	0	0	1	0	0	0	0	0	0	1	2	0	7	3	6	0	5	1	3	0	1	0	0	0	0	30
0	0	0	0	0	0	0	0	0	0	0	0	0	3	2	3	5	8	3	2	2	3	3	1	2	2	3	4	46
0	0	0	0	0	0	0	0	0	0	0	0	0	0	1	0	1	1	4	1	1	1	1	0	0	0	0	0	11
0	0	0	0	0	0	0	0	0	0	0	0	0	0	0	4	2	8	1	2	1	5	1	0	2	1	1	0	28
0	0	0	0	0	0	0	0	0	0	0	0	0	1	1	5	0	5	1	2	1	4	1	0	0	0	2	0	23
0	0	0	0	0	0	0	0	0	0	0	0	0	3	2	2	3	6	0	4	0	1	0	1	1	0	0	0	23
0	0	0	0	0	0	0	0	0	0	0	0	0	0	0	0	0	0	0	0	0	0	0	0	0	0	0	0	0
0	0	0	0	0	0	0	0	0	0	0	0	0	0	0	0	0	0	0	0	0	0	0	0	0	0	0	0	0
0	0	0	0	0	0	0	0	0	0	0	0	0	0	0	0	0	0	0	0	0	0	0	0	0	0	0	0	0
0	0	0	0	0	0	0	0	0	0	0	0	0	0	0	0	0	0	0	0	0	0	0	0	0	0	0	0	0
0	0	0	0	0	0	0	0	0	0	0	0	0	0	0	0	0	0	0	0	0	0	0	0	0	0	0	0	0
0	0	0	0	0	0	0	0	0	0	0	0	0	0	0	0	0	0	0	0	0	0	0	0	0	0	0	0	0
0	0	0	0	0	0	0	0	0	0	0	0	0	0	0	0	0	0	0	0	0	0	0	0	0	0	0	0	0
0	0	0	0	0	0	0	0	0	0	0	0	0	0	0	0	0	0	0	0	0	0	0	0	0	0	0	0	0
0	0	0	0	0	0	0	0	0	0	0	0	0	0	0	0	0	0	0	0	0	0	0	0	0	0	0	0	0
0	0	0	0	0	0	0	0	0	0	0	0	0	0	0	0	0	0	0	0	0	0	0	0	0	0	0	0	0
0	0	0	0	0	0	0	0	0	0	0	0	0	0	0	0	0	0	0	0	0	0	0	0	0	0	0	0	0
0	0	0	0	0	0	0	0	0	0	0	0	0	0	0	0	0	0	0	0	0	0	0	0	0	0	0	0	0
0	0	0	0	0	0	0	0	0	0	0	0	1	0	0	1	2	1	0	0	0	0	0	2	0	1	2	0	10
0	0	0	0	0	0	0	0	0	0	0	0	0	0	0	0	0	0	0	0	0	0	0	0	0	0	0	0	0
0	0	0	0	2	0	0	0	0	0	0	0	0	0	0	1	0	0	1	0	1	0	0	1	1	0	1	0	8
0	0	0	0	0	0	2	1	0	0	0	0	1	2	5	3	2	6	2	1	6	1	0	3	1	3	1	0	40
0	0	0	0	0	0	2	0	0	0	0	0	1	0	2	7	2	12	3	6	2	4	1	1	1	2	0	1	47
0	0	0	0	0	0	0	0	0	0	0	2	0	0	3	7	2	6	3	4	1	2	1	3	1	2	3	1	41
0	0	0	0	0	0	0	0	0	0	0	0	0	2	0	1	5	5	2	5	6	1	0	2	0	2	1	1	33
0	0	0	0	0	0	0	1	0	0	0	0	2	4	16	3	8	4	7	1	1	5	6	1	1	3	0	6	69
0	0	0	0	0	0	0	1	0	0	0	0	1	4	3	12	6	9	5	7	4	4	4	2	3	1	0	0	66
0	0	0	0	0	0	0	0	0	0	0	0	0	5	3	8	1	15	8	10	3	7	2	4	4	1	4	5	80
0	0	0	0	0	0	0	0	0	0	0	0	0	0	4	9	6	8	7	8	2	4	2	3	0	3	6	4	66
0	0	0	0	0	0	0	0	0	0	0	0	0	0	0	0	0	0	0	0	0	0	0	0	0	0	0	0	0
0	0	0	0	0	0	0	0	0	0	0	0	0	0	0	0	0	0	0	0	0	0	0	0	0	0	0	0	0
0	0	0	0	0	0	0	0	0	0	0	0	0	0	0	0	0	0	0	0	0	0	0	0	0	0	0	0	0
0	0	0	0	0	0	0	0	0	0	0	0	0	0	0	0	0	0	0	0	0	0	0	0	0	0	0	0	0
0	0	0	0	0	0	0	0	0	0	0	0	0	0	0	0	0	0	0	0	0	0	0	0	0	0	0	0	0
0	0	0	0	0	0	0	0	0	0	0	0	0	0	0	0	0	0	0	0	0	0	0	0	0	0	0	0	0
0	0	0	0	0	0	0	0	0	0	0	0	0	0	0	0	0	0	0	0	0	0	0	0	0	0	0	0	0
0	0	0	0	0	0	0	0	0	0	0	0	0	0	0	0	0	0	0	0	0	0	0	0	0	0	0	0	0
0	0	0	0	0	0	0	0	0	0	0	0	0	0	0	0	0	0	0	0	0	0	0	0	0	0	0	0	0
0	0	0	0	0	0	0	0	0	0	0	0	0	0	0	0	0	0	0	0	0	0	0	0	0	0	0	0	0
0	0	0	0	0	0	0	0	0	0	0	0	0	0	0	0	0	0	0	0	0	0	0	0	0	0	0	0	0
0	0	0	0	0	0	0	0	0	0	0	0	0	0	0	0	0	0	0	0	0	0	0	0	0	0	0	0	0
0	0	0	0	0	0	0	0	0	0	0	0	0	0	0	0	0	0	0	0	0	0	0	0	0	0	0	0	0
0	0	0	0	0	0	0	0	0	0	0	0	0	0	0	0	0	0	0	0	0	0	0	0	0	0	0	0	0
0	0	0	0	0	0	0	0	0	0	0	0	0	0	0	0	0	0	0	0	0	0	0	0	0	0	0	0	0
0	0	0	0	0	0	0	0	0	0	0	0	0	0	0	0	0	0	0	0	0	0	0	0	0	0	0	0	0
0	0	0	0	0	0	0	0	0	0	0	0	0	0	0	0	0	0	0	0	0	0	0	0	0	0	0	0	0
0	0	0	0	0	0	0	0	0	0	0	0	0	0	0	0	0	0	0	0	0	0	0	0	0	0	0	0	0
0	0	0	0	0	0	0	0	0	0	0	0	0	0	0	0	0	0	0	0	0	0	0	0	0	0	0	0	0
0	0	0	0	0	0	0	0	0	0	0	0	0	0	0	0	0	0	0	0	0	0	0	0	0	0	0	0	0
0	0	0	0	0	0	0	0	0	0	0	0	0	0	0	0	0	0	0	0	0	0	0	0	0	0	0	0	0
0	0	0	0	0	0	0	0	0	0	0	0	0	0	0	0	0	0	0	0	0	0	0	0	0	0	0	0	0
0	0	0	0	0	0	0	0	0	0	0	0	0	0	0	0	0	0	0	0	0	0	0	0	0	0	0	0	0
0	0	0	0	0	0	0	0	0	0	0	0	0	0	0	0	0	0	0	0	0	0	0	0	0	0	0	0	0
0	0	0	0	0	0	0	0	0	0	0	0	0	0	0	0	0	0	0	0	0	0	0	0	0	0	0	0	0
0	0	0	0	0	0	0	0	0	0	0	0	0	0	0	0	0	0	0	0	0	0	0	0	0	0	0	0	0
0	0	0	0	0	0	0	0	0	0	0	0	0	0	0	0	0	0	0	0	0	0	0	0	0	0	0	0	0
0	0	0	0	0	0	0	0	0	0	0	0	0	0	0	0	0	0	0	0	0	0	0	0	0	0	0	0	0
0	0	0	0	0	0	0	0	0	0	0	0	0	0	0	0	0	0	0	0	0	0	0	0	0	0	0	0	0
0	0	0	0	0	0	0	0	0	0	0	0	0	0	0	0	0	0	0	0	0	0	0	0	0	0	0	0	0
0	0	0	0	0	0	0	0	0	0	0	0	0	0	0	0	0	0	0	0	0	0	0	0	0	0	0	0	0
0	0	0	0	0	0	0	0	0	0	0	0	0	0	0	0	0	0	0	0	0	0	0	0	0	0	0	0	0
0	0	0	0	0	0	0	0	0	0	0	0	0	0	0	0	0	0	0	0	0	0	0	0	0	0	0	0	0
0	0	0	0	0	0	0	0	0	0	0	0	0	0	0	0	0	0	0	0	0	0	0	0	0	0	0	0	0
0	0	0	0	0	0	0	0	0	0	0	0	0	0	0	0	0	0	0	0	0	0	0	0	0	0	0	0	0
0	0	0	0	0	0	0	0	0	0	0	0	0	0	0	0	0	0	0	0	0	0	0	0	0	0	0	0	0
0	0	0	0	0	0	0	0	0	0	0	0	0	0	0	0	0	0	0	0	0	0	0	0	0	0	0	0	0
0	0	0	0	0	0	0	0	0	0	0	0	0	0	0	0	0	0	0	0	0	0	0	0	0	0	0	0	0
0	0	0	0	0	0	0	0	0	0	0	0	0	0	0	0	0	0	0	0	0	0	0	0	0	0	0	0	0
0	0	0	0	0	0	0	0	0	0	0	0	0	0	0	0	0	0	0	0	0	0	0	0	0	0	0	0	0
0	0	0	0	0	0	0	0	0	0	0	0	0	0	0	0	0	0	0	0	0	0	0	0	0	0	0	0	0
0	0	0	0	0	0	0	0	0	0	0	0	0	0	0	0	0	0	0	0	0	0	0	0	0	0	0	0	0
0	0	0	0	0	0	0	0	0	0	0	0	0	0	0	0	0	0	0	0	0	0	0	0	0	0	0	0	0
0	0	0	0	0	0	0	0	0	0	0	0	0	0	0	0	0	0	0	0	0	0	0	0	0	0	0	0	0
0	0	0	0	0	0	0	0	0	0	0	0	0	0	0	0	0	0	0	0	0	0	0	0	0	0	0	0	0
0	0	0	0	0	0	0	0	0	0	0	0	0	0	0	0	0	0	0	0	0	0	0	0	0	0	0	0	0
0	0	0	0	0	0	0	0	0	0	0	0	0	0	0	0	0	0	0	0	0	0	0	0	0	0	0	0	0
0	0	0	0	0	0	0	0	0	0	0	0	0	0	0	0	0	0	0	0	0	0	0	0	0	0	0	0	0
0	0	0	0	0	0	0	0	0	0	0	0	0	0	0	0	0	0	0	0	0	0	0	0	0	0	0	0	0
0	0	0	0	0	0	0	0	0	0	0	0	0	0	0	0	0	1	0	0	1	1	1	0	0	0	0	0	4
0	0	0	0	0	0	0	0	0	0	0	0	0	3	0	3	1	2	3	2	0	0	1	2	0	2	2	2	23
0	0	0	0	0	0	0	0	0	2	0	1	1	2	7	11	6	7	6	11	5	10	2	4	2	2	5	5	89
0	0	0	0	0	0	0	0	0	0	0	0	0	0	0	0	0	0	0	0	0	0	0	0	0	0	0	0	0
0	0	0	0	0	0	0	0	0	0	0	0	0	0	0	0	0	0	0	0	0	0	0	0	0	0	0	0	0
0	0	0	0	0	4	1	0	0	0	0	0	0	3	4	4	4	2	0	3	1	2	1	3	1	0	1	1	35
0	0	0	0	1	1	0	1	0	0	1	0	1	3	2	8	5	7	3	6	3	3	3	2	1	2	3	0	56
0	0	0	0	1	1	0	0	0	0	0	0	0	1	4	6	4	13	1	7	5	2	0	3	3	0	2	2	55
0	0	0	0	0	0	0	0	0	1	2	0	0	1	5	5	4	4	4	2	5	6	0	1	0	1	0	3	44
0	0	0	0	0	0	0	0	0	0	0	0	0	0	0	2	0	0	1	2	2	0	0	0	0	0	0	0	7
0	0	0	0	0	2	0	0	0	0	0	1	0	3	2	6	0	6	4	7	2	5	1	2	0	4	1	1	47
0	0	0	0	0	0	0	1	0	0	0	0	0	0	0	0	0	0	0	0	0	0	0	0	0	0	0	0	1
0	0	0	0	0	2	2	3	1	3	5	3	1	26	3	85	2	77	3	40	7	30	4	16	2	6	3	0	324
0	0	0	0	1	0	2	0	1	2	2	1	1	25	1	78	7	73	1	43	2	32	3	6	1	1	2	2	287
0	0	1	1	3	1	0	0	0	1	0	0	0	34	3	115	2	85	1	49	3	30	2	7	2	0	2	3	345
0	0	0	0	0	0	0	1	3	3	2	1	0	15	0	66	4	52	3	32	3	25	3	8	1	2	0	0	224
0	0	0	0	0	0	0	1	1	0	0	0	1	43	0	100	2	57	1	48	3	18	1	6	1	1	0	0	284
0	0	0	2	0	0	1	5	0	0	1	0	1	42	2	74	2	68	0	29	4	10	2	11	1	1	1	1	258
0	0	0	0	1	0	0	1	1	0	2	0	1	24	2	55	2	35	3	37	1	14	2	4	1	1	1	0	188
0	0	0	0	1	0	0	0	0	2	0	0	1	32	1	74	3	79	3	45	2	22	2	5	0	0	1	0	273
0	0	0	0	0	0	0	1	0	0	0	2	0	1	35	62	4	47	3	43	3	25	4	5	5	0	0	1	241
0	0	0	0	0	0	0	1	0	2	0	0	0	36	1	91	4	53	3	36	4	32	5	13	1	2	0	1	285
0	0	0	0	0	0	1	1	0	0	0	0	0	36	3	57	2	68	3	39	2	24	5	8	3	0	1	0	253
0	0	0	0	1	0	1	1	0	0	1	0	1	25	0	50	4	41	6	33	19	0	2	5	3	2	0	1	196
0	0	0	0	3	2	1	2	0	1	1	0	3	49	7	119	16	91	10	121	3	3	4	0	2	0	2	0	440
0	0	0	0	0	4	3	0	0	1	0	0	2	63	14	142	14	134	15	87	8	42	7	12	5	4	5	4	566
0	0	0	2	1	2	2	0	0	0	0	0	1	51	5	133	12	109	7	88	3	35	5	11	2	6	2	3	480
0	0	0	0	1	4	1	1	0	2	4	3	20	28	17	75	30	80	18	22	6	25	0	8	4	2	0	3	354
0	0	0	0	5	1	4	0	0	0	0	0	2	48	9	111	10	106	5	68	6	47	8	12	0	4	4	6	456
0	0	0	0	3	3	1	1	0	0	1	0	0	74	5	129	15	96	9	53	5	56	1	46	3	5	4	6	516
0	0	0	0	0	1	4	2	1	0	0	0	2	56	7	116	10	62	11	66	4	47	5	8	0	2	5	6	415
0	0	0	0	1	3	0	0	0	0	0	0	0	55	10	142	12	108	4	81	13	48	6	9	5	4	2	1	504
0	0	1	1	5	3	2	1	6	13	4	7	9	11	14	26	86	62	32	25	51	61	28	17	16	20	4	3	508
0	0	0	0	1	0	0	6	0	0	0	3	0	70	1	140	7	98	8	76	2	53	0	4	0	6	2	1	478
0	0	0	0	2	4	0	1	0	0	0	0	0	44	11	121	14	95	9	45	7	40	6	16	0	0	3	1	419
0	0	0	0	1	6	1	1	2	1	0	1	6	47	17	79	9	93	7	55	10	37	7	4	4	1	5	5	399
0	0	0	0	0	0	0	0	0	0	0	0	0	0	0	0	0	0	0	0	0	0	0	0	0	0	0	0	0
0	0	0	0	0	0	0	0	0	0	0	0	0	0	0	0	0	0	0	0	0	0	0	0	0	0	0	0	0
0	0	0	0	0	0	0	0	0	0	0	0	0	0	0	0	0	0	0	0	0	0	0	0	0	0	0	0	0
0	0	1	0	0	0	0	0	0	0	0	0	0	0	0	4	0	1	0	2	1	2	0	0	1	0	1	0	13
0	0	0	0	0	0	0	0	0	0	0	0	0	0	0	0	0	0	1	0	0	0	0	0	0	0	0	0	1
1	0	0	0	0	0	0	0	0	0	0	0	0	0	0	4	0	4	1	3	0	3	1	0	1	0	1	0	19
0	0	0	0	0	0	0	0	0	0	0	0	0	1	6	8	7	7	2	3	4	4	0	1	1	0	0	1	45
0	0	0	0	0	0	0	0	0	0	0	0	1	0	1	3	1	2	2	2	0	2	2	1	0	0	2	1	20
0	0	0	0	0	0	0	0	0	1	0	1	0	1	3	4	3	0	2	1	1	6	2	1	2	1	2	0	31
0	0	0	0	0	0	0	0	0	0	0	0	0	3	1	3	2	4	1	2	1	4	1	2	1	2	0	1	28
1	0	0	0	0	0	0	0	0	0	0	0	0	4	4	1	1	1	1	3	6	2	0	1	1	1	0	1	28
1	0	0	0	0	0	0	0	0	0	0	0	0	4	4	1	1	1	1	3	6	2	0	1	1	1	0	1	28
0	0	0	0	0	0	0	0	0	0	0	0	0	0	0	0	0	0	0	0	0	0	0	0	0	0	0	0	0
0	0	0	0	0	0	0	0	0	0	0	0	0	6	1	52	0	7	1	0	1	3	1	2	0	1	0	2	77
0	0	0	0	0	0	0	0	0	0	0	0	0	0	0	0	0	0	0	0	0	0	0	0	0	0	0	0	0
0	0	0	0	0	0	0	0	0	0	0	0	0	0	0	0	0	0	3	0	1	1	1	0	0	0	0	0	6
0	0	0	0	0	0	0	0	0	0	0	0	0	0	0	0	0	0	0	0	0	0	0	0	0	0	0	0	0
0	0	0	0	0	0	0	0	0	0	0	0	5	2	5	6	14	16	9	16	8	14	9	12	3	6	9	6	140
0	0	0	0	0	0	0	0	0	0	0	0	0	0	0	0	0	1	0	2	0	1	3	0	0	1	0	0	8
0	0	0	0	0	0	0	0	0	0	0	0	0	1	0	6	0	10	1	4	0	12	0	5	1	4	4	10	58
0	0	0	0	0	0	0	0	0	0	0	0	0	0	2	4	0	0	3	5	1	11	1	2	2	3	0	4	38
0	0	0	0	0	0	0	0	0	0	0	0	4	1	19	28	12	13	12	4	9	5	9	2	1	2	1	2	124
0	0	0	0	0	0	0	0	0	0	0	0	0	1	5	4	2	7	2	0	2	1	2	2	0	3	1	5	37
0	0	0	0	0	0	0	0	0	0	0	0	3	2	48	11	50	44	60	22	30	12	36	6	6	0	29	7	366
0	0	0	0	0	0	0	0	0	0	0	0	0	0	0	0	0	0	0	0	0	0	0	0	0	0	0	0	0
0	0	0	0	0	0	0	0	0	0	0	0	0	0	0	0	0	0	0	0	0	0	0	0	0	0	0	0	0
0	0	0	0	0	0	0	0	0	0	0	0	0	0	0	0	0	0	0	0	0	0	0	0	0	0	0	0	0
0	0	0	0	0	0	0	0	0	0	0	0	0	0	0	0	0	0	0	0	0	0	0	0	0	0	0	0	0
0	0	0	0	0	0	0	0	0	0	0	0	0	0	0	0	0	0	0	0	0	0	0	0	0	0	0	0	0
0	0	0	0	0	0	0	0	0	0	0	0	0	0	0	0	0	0	0	0	0	0	0	0	0	0	0	0	0
0	0	0	0	0	0	0	0	0	0	0	0	0	0	0	0	0	0	0	0	0	0	0	0	0	0	0	0	0
0	0	0	0	0	0	0	0	0	0	0	0	0	0	0	0	0	0	0	0	0	0	0	0	0	0	0	0	0
0	0	0	0	0	0	0	0	0	0	0	0	0	0	0	0	0	0	0	0	0	0	0	0	0	0	0	0	0
0	0	0	0	0	0	0	0	0	0	0	0	0	0	0	0	0	0	0	0	0	0	0	0	0	0	0	0	0
0	0	0	0	0	0	0	0	0	0	0	0	0	0	0	0	0	0	0	0	0	0	0	0	0	0	0	0	0
0	0	0	0	0	0	0	0	0	0	0	0	0	0	0	0	0	0	0	0	0	0	0	0	0	0	0	0	0
0	0	0	0	0	0	0	0	0	0	0	0	0	0	0	0	0	0	0	0	0	0	0	0	0	0	0	0	0
0	0	0	0	0	0	0	0	0	0	0	0	0	0	0	0	0	0	0	0	0	0	0	0	0	0	0	0	0
0	0	0	0	0	0	0	0	0	0	0	0	0	0	0	0	0	0	0	0	0	0	0	0	0	0	0	0	0
0	0	0	0	0	0	0	0	0	0	0	0	0	0	0	0	0	0	0	0	0	0	0	0	0	0	0	0	0
0	0	0	0	0	0	0	0	0	0	0	0	0	0	0	0	0	0	0	0	0	0	0	0	0	0	0	0	0
0	0	0	0	0	0	0	0	0	0	0	0	0	0	0	0	0	0	0	0	0	0	0	0	0	0	0	0	0
0	0	0	0	0	0	0	0	0	0	0	0	0	0	0	0	0	0	0	0	0	0	0	0	0	0	0	0	0
0	0	0	0	0	0	0	0	0	0	0	0	0	0	0	0	0	0	0	0	0	0	0	0	0	0	0	0	0
0	0	0	0	0	0	0	0	0	0	0	0	0	0	0	0	0	0	0	0	0	0	0	0	0	0	0	0	0
0	0	0	0	0	0	0	0	0	0	0	0	0	0	0	0	0	0	0	0	0	0	0	0	0	0	0	0	0
0	0	0	0	0	0	0	0	0	0	0	0	0	0	0	0	0	0	0	0	0	0	0	0	0	0	0	0	0
0	0	0	0	0	0	0	0	0	0	0	0	0	0	0	0	0	0	0	0	0	0	0	0	0	0	0	0	0
0	0	0	0	0	0	2	3	1	1	0	0	1	15	16	30	14	15	14	27	6	14	10	4	1	3	1	0	178
0	0	0	0	2	1	1	1	1	0	0	2	2	6	11	13	13	10	6	18	11	10	6	8	7	4	7	7	147
0	0	0	0	0	0	0	0	0	0	0	1	11	3	20	22	21	15	16	17	12	10	9	12	6	5	4	3	187
0	0	0	0	0	0	0	0	0	0	0	0	0	0	0	0	1	1	0	0	0	0	0	0	0	0	0	0	2
0	0	0	0	1	0	1	0	1	3	0	2	4	11	10	32	16	25	9	21	13	15	5	12	4	3	2	1	191
0	0	0	0	0	1	3	0	2	0	7	6	15	10	18	20	13	21	4	22	9	10	9	8	3	7	10	5	203
0	0	0	0	1	1	0	1	1	1	0	0	2	10	10	30	6	32	6	16	10	14	8	3	5	5	10	5	177
0	0	0	0	1	2	0	0	1	1	0	0	5	9	13	28	13	20	8	25	8	18	14	10	8	3	6	4	197
0	0	0	0	2	1	4	1	1	1	1	1	7	5	9	38	13	21	10	23	11	17	7	5	3	4	7	2	194
0	0	0	0	0	2	0	2	0	0	0	0	6	12	6	22	10	20	9	15	6	7	5	8	6	5	11	6	158
0	0	0	0	4	1	0	0	0	0	2	2	3	11	14	29	18	33	9	15	5	20	14	10	3	4	4	2	203
0	0	0	1	0	0	0	0	0	0	2	0	0	3	5	3	10	13	1	0	8	8	12	15	11	12	2	3	109
0	0	0	0	0	0	0	0	0	0	0	0	0	1	1	4	0	4	1	3	0	0	0	0	0	0	0	1	15
0	0	0	0	0	0	0	0	0	0	0	0	0	3	0	11	1	30	2	16	0	20	0	7	0	2	1	1	94
0	0	0	0	0	0	0	0	0	0	0	0	0	0	0	0	0	0	0	0	0	0	0	0	0	0	0	0	0
0	0	0	0	0	0	0	0	0	0	0	0	1	3	2	18	2	26	2	31	0	15	0	3	0	1	0	1	105
0	0	0	0	0	0	0	0	0	0	0	0	2	8	3	32	6	53	5	46	1	26	1	11	1	5	0	2	202
0	0	0	0	0	0	0	0	0	0	0	0	2	6	2	43	4	47	3	42	0	30	0	10	1	3	0	2	195
0	0	0	0	0	0	0	0	0	0	0	0	1	5	3	52	3	45	2	47	1	26	1	10	0	5	0	0	201
0	0	0	0	0	0	0	0	0	0	0	0	0	5	0	38	0	44	0	60	0	30	0	7	0	2	0	0	186
0	0	0	0	0	0	0	0	0	0	0	0	0	2	0	22	1	26	1	29	0	24	2	4	1	4	0	1	117
0	0	0	0	0	0	0	0	0	0	0	0	0	5	2	33	3	22	0	37	5	19	0	10	1	3	0	0	140
0	0	0	0	0	0	0	0	0	0	0	0	0	0	0	0	0	0	0	0	0	0	0	0	0	0	0	0	0
0	0	0	0	0	0	0	0	0	0	0	0	0	1	2	13	0	30	1	26	2	15	1	5	1	3	0	1	101
0	0	0	0	0	0	0	0	0	0	0	0	0	3	2	14	4	13	4	14	4	10	2	1	2	0	2	1	76
0	0	0	0	0	0	0	0	0	1	0	0	0	4	3	7	5	7	2	8	2	3	2	2	2	1	0	0	49
0	0	0	0	0	0	0	0	0	0	0	0	2	6	5	18	8	15	2	15	2	6	2	5	2	1	0	0	89
0	0	0	0	0	0	0	0	1	0	0	0	0	1	1	11	4	12	6	14	2	11	2	2	0	0	0	0	67
0	0	0	0	0	0	0	0	0	0	0	0	0	5	5	17	6	14	3	10	1	15	6	5	1	3	2	1	94
0	0	0	0	0	0	0	0	0	0	0	0	0	3	2	14	14	15	6	21	3	8	4	1	1	3	0	0	95
0	0	0	0	0	0	0	0	0	0	0	0	2	7	4	17	6	16	3	11	4	15	5	3	0	0	3	0	96
0	0	0	0	0	0	0	0	0	0	0	0	0	0	2	5	12	4	3	13	1	15	2	3	1	0	0	0	61
0	0	0	0	0	0	0	0	0	0	0	0	0	0	0	0	0	0	0	0	0	0	0	0	0	0	0	0	0
0	0	0	0	0	0	0	0	0	0	0	0	1	5	9	15	10	16	4	13	6	18	2	4	3	0	2	0	108
0	0	0	0	0	0	0	0	0	0	0	0	1	3	3	14	8	19	6	14	8	10	4	4	2	0	1	0	97
0	0	0	0	0	0	0	0	0	0	0	0	0	10	8	9	14	16	5	17	5	10	3	5	3	2	1	0	108
0	0	0	1	4	7	2	1	0	2	1	0	0	50	12	112	8	66	7	59	4	36	7	8	3	4	11	2	407
0	0	1	0	6	3	2	1	0	0	1	3	1	90	7	116	9	72	7	39	8	31	12	13	6	2	7	1	438
0	0	0	0	0	0	12	9	0	2	0	2	2	63	6	119	6	90	10	69	8	29	7	14	7	1	3	6	465
0	0	0	0	0	0	7	2	0	0	1	0	3	47	21	93	14	98	9	49	7	37	12	21	5	6	5	3	440
0	0	0	0	0	0	6	1	0	2	0	1	7	64	14	137	14	87	7	13	75	12	45	8	15	4	9	3	524
0	0	1	0	0	0	0	0	1	0	0	0	0	3	1	2	2	2	1	1	3	1	0	0	1	0	0	0	19
0	0	1	2	2	0	5	0	2	3	3	1	0	64	3	116	11	93	8	72	6	23	5	12	6	3	1	3	445
0	0	0	0	0	0	0	0	0	0	0	0	0	4	1	5	1	3	3	2	1	0	0	0	0	0	0	0	20
0	0	0	0	0	0	8	11	2	1	0	0	0	69	6	112	12	65	11	60	11	47	11	10	2	3	8	3	452
0	0	0	0	4	4	4	6	0	0	1	2	4	68	16	98	0	90	14	56	14	41	5	15	3	7	5	3	460
0	0	0	0	2	1	5	1	1	4	5	75	9	141	10	93	6	61	11	52	3	12	3	8	9	2	2	0	516
0	0	0	0	4	2	0	0	1	0	2	2	2	48	12	90	11	59	7	52	15	28	14	10	13	6	6	1	385
0	0	0	0	0	0	0	0	0	0	0	0	0	0	0	0	0	0	0	0	0	0	0	0	0	0	0	0	0
0	0	0	0	0	0	0	0	0	0	0	0	0	0	0	0	0	0	0	0	0	0	0	0	0	0	0	0	0
0	0	0	0	0	0	0	0	0	0	0	0	0	0	0	0	0	0	0	0	0	0	0	0	0	0	0	0	0
0	0	0	0	0	0	0	0	0	0	0	0	0	0	0	0	0	0	0	0	0	0	0	0	0	0	0	0	0
0	0	0	0	0	0	0	0	0	0	0	0	0	0	0	0	0	0	0	0	0	0	0	0	0	0	0	0	0
0	0	0	0	0	0	0	0	0	0	0	0	0	0	0	0	0	0	0	0	0	0	0	0	0	0	0	0	0
0	0	0	0	0	0	0	0	0	0	0	0	0	0	0	0	0	0	0	0	0	0	0	0	0	0	0	0	0
0	0	0	0	0	0	0	0	0	0	0	0	0	0	0	0	0	0	0	0	0	0	0	0	0	0	0	0	0
0	0	0	0	0	0	0	0	0	0	0	0	0	0	0	0	0	0	0	0	0	0	0	0	0	0	0	0	0
0	0	0	0	0	0	0	0	0	0	0	0	0	0	0	0	0	0	0	0	0	0	0	0	0	0	0	0	0
0	0	0	0	0	0	0	0	0	0	0	0	0	0	0	0	0	0	0	0	0	0	0	0	0	0	0	0	0
0	0	0	0	0	0	0	0	0	0	0	0	0	0	0	0	0	0	0	0	0	0	0	0	0	0	0	0	0
0	0	0	0	0	0	0	0	1	0	0	0	0	0	0	1	0	0	1	0	3	1	0	0	0	0	0	0	7
0	0	0	0	0	0	0	0	0	0	0	0	0	0	0	0	0	0	0	0	0	1	0	0	0	0	0	1	2
0	0	0	0	0	0	0	0	0	0	0	0	0	0	1	3	1	1	1	2	1	0	1	1	0	2	0	1	15
0	0	0	0	0	0	0	0	0	0	0	0	0	3	4	4	4	11	4	14	8	2	7	4	4	1	3	1	74
0	0	0	0	2	0	0	0	0	0	0	0	0	1	4	5	7	2	3	4	6	4	6	2	1	0	1	2	50
0	0	0	0	0	0	0	0	1	0	0	0	0	0	3	3	4	0	4	2	5	7	3	1	3	0	1	1	38
0	0	0	0	0	0	0	0	0	0	0	0	1	4	6	3	8	7	7	6	10	9	5	5	0	2	3	4	80
0	0	0	0	0	0	0	0	1	1	1	2	0	0	2	4	3	8	4	9	7	3	10	3	0	3	3	0	64
0	0	0	0	0	0	0	0	0	0	1	1	0	0	6	12	8	6	7	1	3	6	2	2	2	1	3	1	62
0	0	0	0	0	0	0	0	0	0	0	0	0	0	0	0	0	1	0	1	2	0	0	0	2	3	0	1	10
0	0	0	0	0	1	0	0	0	0	0	1	1	3	10	8	3	10	8	8	5	3	8	1	3	2	1	3	79
0	0	0	0	0	2	0	1	0	0	0	0	0	2	4	6	7	2	3	5	4	3	2	4	4	0	4	1	54
0	0	0	0	0	0	0	0	2	1	1	2	1	1	4	6	6	7	7	7	9	2	4	2	5	1	5	0	73
0	0	0	0	1	0	0	0	0	3	2	1	0	2	1	0	3	1	3	2	5	4	0	4	0	1	4	0	37
0	0	0	0	0	0	0	0	0	1	0	0	2	6	15	12	11	7	13	19	14	5	3	1	5	2	2	1	119
0	0	0	0	0	0	0	1	0	0	0	0	0	1	8	3	4	8	9	3	8	4	2	0	2	3	9	2	67
0	0	0	0	0	0	0	1	3	1	0	1	2	2	4	8	3	1	3	6	2	4	1	2	2	1	2	3	52
0	0	0	0	0	0	1	0	1	0	0	0	1	3	5	4	4	8	11	5	6	4	6	0	8	1	6	1	75
0	0	0	0	0	0	1	0	0	1	0	1	1	2	3	6	12	4	12	6	6	5	6	2	2	1	6	1	78
0	0	0	0	0	0	0	0	2	1	0	0	2	2	7	2	8	10	8	6	3	4	4	5	4	4	5	2	79
0	0	0	0	0	0	0	1	1	0	0	0	0	3	5	8	11	11	14	3	6	7	5	3	6	1	6	1	92
0	0	0	0	0	0	0	0	1	0	0	0	2	3	6	7	3	5	3	11	6	2	4	5	4	1	4	3	70
0	0	0	0	0	0	0	0	0	0	0	0	1	2	8	7	10	10	10	15	4	17	3	3	0	2	0	0	92
0	0	0	0	1	0	0	0	1	0	0	0	2	2	7	8	8	12	9	5	4	6	5	2	4	3	4	2	85
0	0	0	1	2	7	1	1	4	3	1	2	6	98	25	206	26	151	31	114	30	79	14	28	6	9	10	7	862
0	0	0	0	0	0	0	0	0	0	0	0	1	18	17	56	20	43	21	39	21	24	15	17	8	6	2	3	311
35	23	20	9	6	6	1	1	1	0	0	3	5	113	17	204	26	182	33	120	27	89	11	24	7	14	13	9	999
13	3	9	8	6	3	0	2	0	1	0	0	4	75	21	180	33	147	55	101	10	59	2	15	10	9	6	8	780
37	34	27	12	6	9	0	2	0	1	0	2	8	104	33	195	34	148	42	116	34	88	22	30	15	10	12	14	1035
0	0	0	0	0	0	0	2	0	0	0	0	0	0	1	7	4	12	1	6	4	3	3	3	2	0	2	0	50
0	0	0	0	0	0	0	0	0	1	0	0	1	0	4	5	9	7	6	10	7	4	7	2	2	0	3	2	70
0	0	0	0	0	0	0	1	0	0	1	0	0	1	2	6	8	4	3	3	6	8	3	3	1	1	3	1	55
1	0	1	0	1	3	1	3	0	0	1	1	4	91	29	154	30	141	24	137	23	69	23	26	10	16	8	8	805
29	27	2	0	10	2	2	0	1	4	0	1	6	113	34	181	27	182	36	44	39	81	23	33	15	16	10	15	933
26	34	16	17	6	8	1	2	1	3	1	11	7	83	48	195	40	171	51	115	34	73	29	50	14	13	14	10	1073
0	0	2	1	7	4	1	1	0	0	0	0	4	91	39	176	31	127	26	111	29	53	13	31	10	14	13	7	791
0	0	0	0	0	0	0	0	0	0	0	0	0	0	0	0	0	0	0	0	0	0	0	0	0	0	0	0	0
0	0	0	0	0	0	0	0	0	0	0	0	0	0	0	0	0	0	0	0	0	0	0	0	0	0	0	0	0
0	0	0	0	0	0	0	0	0	0	0	0	0	0	0	0	0	0	0	0	0	0	0	0	0	0	0	0	0
0	0	0	0	0	0	0	0	0	0	0	0	0	0	0	0	0	0	0	0	0	0	0	0	0	0	0	0	0
0	0	0	0	0	0	0	0	0	0	0	0	0	0	0	0	0	0	0	0	0	0	0	0	0	0	0	0	0
0	0	0	0	0	0	0	0	0	0	0	0	0	0	0	0	0	0	0	0	0	0	0	0	0	0	0	0	0
0	0	0	0	0	0	0	0	0	0	0	0	0	0	0	0	0	0	0	0	0	0	0	0	0	0	0	0	0
0	0	0	0	0	0	0	0	0	0	0	0	0	0	0	0	0	0	0	0	0	0	0	0	0	0	0	0	0
0	0	0	0	0	0	0	0	0	0	0	0	0	0	0	0	0	0	0	0	0	0	0	0	0	0	0	0	0
0	0	0	0	0	0	0	0	0	0	0	0	0	0	0	0	0	0	0	0	0	0	0	0	0	0	0	0	0
0	0	0	0	0	0	0	0	0	0	0	0	0	0	0	0	0	0	0	0	0	0	0	0	0	0	0	0	0
0	0	0	0	0	0	0	0	0	0	0	0	0	0	0	0	0	0	0	0	0	0	0	0	0	0	0	0	0
0	0	0	0	0	0	0	0	0	0	0	0	0	0	0	0	0	0	0	0	0	0	0	0	0	0	0	0	0
0	0	0	0	0	0	0	0	0	0	0	0	0	0	0	0	0	0	0	0	0	0	0	0	0	0	0	0	0
0	0	0	0	0	0	0	0	0	0	0	0	0	0	0	0	0	0	0	0	0	0	0	0	0	0	0	0	0
0	0	0	0	0	0	0	0	0	0	0	0	0	0	0	0	0	0	0	0	0	0	0	0	0	0	0	0	0
0	0	0	0	0	0	0	0	0	0	0	0	0	0	0	0	0	0	0	0	0	0	0	0	0	0	0	0	0
0	0	0	0	0	0	0	0	0	0	0	0	0	0	0	0	0	0	0	0	0	0	0	0	0	0	0	0	0
0	0	0	0	0	0	0	0	0	0	0	0	0	0	0	0	0	0	0	0	0	0	0	0	0	0	0	0	0
0	0	0	0	0	0	0	0	0	0	0	0	0	0	0	0	0	0	0	0	0	0	0	0	0	0	0	0	0
0	0	0	0	0	0	0	0	0	0	0	0	0	0	0	0	0	0	0	0	0	0	0	0	0	0	0	0	0
0	0	0	0	0	0	0	0	0	0	0	0	0	0	0	0	0	0	0	0	0	0	0	0	0	0	0	0	0
0	0	0	0	0	0	0	0	0	0	0	0	0	0	0	0	0	0	0	0	0	0	0	0	0	0	0	0	0
0	0	0	0	0	0	0	0	0	0	0	0	0	0	0	0	0	0	0	0	0	0	0	0	0	0	0	0	0
0	0	0	0	0	0	0	0	0	0	0	0	0	0	0	0	0	0	0	0	0	0	0	0	0	0	0	0	0
0	0	0	0	0	0	0	0	0	0	0	0	0	0	0	0	0	0	0	0	0	0	0	0	0	0	0	0	0
0	0	0	0	0	0	0	0	0	0	0	0	0	0	0	0	0	0	0	0	0	0	0	0	0	0	0	0	0
0	0	0	0	0	0	0	0	0	0	0	0	0	0	0	0	0	0	0	0	0	0	0	0	0	0	0	0	0
0	0	0	0	0	0	0	0	0	0	0	0	0	0	0	0	0	0	0	0	0	0	0	0	0	0	0	0	0
0	0	0	0	0	0	0	0	0	0	0	0	0	0	0	0	0	0	0	0	0	0	0	0	0	0	0	0	0
0	0	0	0	0	0	0	0	0	0	0	0	0	0	0	0	0	0	0	0	0	0	0	0	0	0	0	0	0
0	0	0	0	0	0	0	0	0	0	0	0	0	0	0	0	0	0	0	0	0	0	0	0	0	0	0	0	0
0	0	0	0	0	0	0	0	0	0	0	0	0	0	0	0	0	0	0	0	0	0	0	0	0	0	0	0	0
0	0	0	0	0	0	0	0	0	0	0	0	0	0	0	0	0	0	0	0	0	0	0	0	0	0	0	0	0
0	0	0	0	0	0	0	0	0	0	0	0	0	0	0	0	0	0	0	0	0	0	0	0	0	0	0	0	0
0	0	0	0	0	0	0	0	0	0	0	0	0	0	0	0	0	0	0	0	0	0	0	0	0	0	0	0	0
0	0	0	1	1	0	1	0	0	0	0	0	0	11	8	18	6	17	1	15	2	8	2	2	5	1	2	3	104
0	0	0	0	0	0	0	0	1	0	0	0	0	11	4	18	10	18	3	13	4	12	4	7	5	0	2	1	113
0	0	0	0	1	0	1	0	0	0	0	0	3	11	12	34	8	23	10	20	9	9	4	3	2	1	0	1	152
0	1	0	0	0	0	0	2	1	0	0	0	1	7	3	30	7	18	7	15	2	14	1	1	1	1	4	0	116
0	0	0	0	1	0	0	1	0	0	0	0	0	3	2	23	3	9	4	8	4	6	3	2	2	2	1	1	75
0	0	0	0	0	0	0	0	0	0	1	0	1	14	7	30	6	31	9	22	5	15	6	4	1	1	5	3	161
0	0	0	0	0	0	1	0	0	0	0	0	1	9	3	13	3	23	3	16	6	8	3	2	1	0	0	1	93
0	0	0	0	1	0	0	0	0	0	0	0	0	12	5	25	7	26	5	30	5	12	2	3	1	1	5	2	142
0	0	0	0	1	0	2	0	0	0	0	0	0	10	11	27	6	17	1	9	4	9	2	6	2	0	1	3	111
0	1	0	0	0	0	1	0	1	0	0	0	2	4	2	15	3	23	2	11	4	8	0	6	3	2	2	5	95
0	0	0	0	0	0	0	0	0	0	0	0	3	16	12	25	5	18	11	24	7	8	6	4	4	0	3	4	150
0	0	1	0	0	0	0	0	1	0	0	1	1	6	5	24	7	18	4	10	6	7	6	3	0	1	0	3	104
0	0	0	0	0	0	0	0	0	0	0	0	0	0	0	2	2	0	0	1	1	1	0	0	0	0	0	0	7
0	0	0	0	0	0	1	3	0	0	0	0	1	24	8	66	12	40	18	22	6	25	2	9	2	2	1	2	244
0	0	0	0	3	4	1	0	0	1	0	1	3	39	10	65	11	59	8	41	1	11	4	6	2	3	5	3	281
0	0	0	0	2	1	0	1	1	0	1	0	1	5	9	36	6	43	6	33	8	17	4	5	2	4	2	3	190
0	0	0	0	4	3	0	1	0	0	0	0	0	25	7	50	9	45	8	48	3	15	5	11	0	2	2	2	240
0	0	0	0	0	1	3	0	2	0	7	6	15	10	18	20	13	21	4	22	9	10	9	8	3	7	10	5	203
0	0	0	0	0	0	10	7	0	0	1	0	2	28	8	58	5	46	9	30	4	9	3	5	3	2	4	0	234
0	0	0	0	0	0	2	0	1	0	0	2	2	48	8	75	9	57	6	40	8	26	4	7	5	0	5	4	309
0	0	0	0	0	0	0	0	8	6	14	22	14	10	22	21	17	10	27	33	14	30	17	12	10	8	7	12	314
0	0	0	0	3	2	3	3	0	1	0	0	1	32	2	60	6	48	7	41	5	18	2	7	0	1	2	1	245
0	0	0	0	2	2	1	1	0	0	0	0	0	38	7	89	5	54	5	39	5	23	0	2	0	6	0	2	281
0	0	0	0	0	0	2	1	0	0	0	0	1	17	5	48	5	25	1	34	3	10	4	2	4	0	1	1	164
12	14	16	12	5	5	1	2	1	0	0	1	1	60	20	179	12	159	14	93	11	37	7	29	4	7	1	6	709
0	0	0	0	0	0	0	0	0	0	0	0	0	0	0	0	0	0	0	0	0	0	0	0	0	0	0	0	0
9	12	16	8	3	4	1	1	2	3	0	0	2	78	14	49	159	17	121	70	8	17	6	9	9	9	0	0	627
21	18	10	4	1	0	1	0	1	0	0	1	2	65	16	134	17	134	17	69	11	54	9	16	5	8	3	2	619
23	19	15	17	4	3	2	4	1	1	0	1	3	67	13	169	18	133	5	65	9	42	8	20	2	14	5	7	670
9	10	8	12	10	6	0	0	1	1	0	0	6	62	11	142	16	140	10	75	5	55	10	16	4	8	10	9	636
19	25	11	17	5	3	1	1	0	1	0	2	3	61	20	157	15	125	24	81	14	56	11	27	6	7	5	9	706
17	18	11	11	3	6	2	2	4	6	0	0	3	64	18	159	21	142	18	107	14	69	6	21	6	5	7	10	750
20	19	4	7	6	6	1	0	0	3	1	1	9	41	23	152	19	113	18	84	18	56	12	21	12	6	10	5	667
0	0	0	0	0	0	0	0	0	0	2	0	4	61	16	125	16	115	17	77	15	51	10	20	3	9	5	12	558
10	10	5	8	5	5	0	1	0	0	0	1	6	77	24	192	15	117	21	100	14	50	11	18	6	7	12	12	727
0	0	0	0	0	0	0	0	0	0	0	0	0	0	1	4	2	1	0	0	1	0	0	0	0	0	0	0	9
0	0	0	0	1	2	1	0	0	0	0	0	0	3	0	14	6	12	3	5	5	1	1	3	1	2	2	1	63
0	0	0	0	0	2	0	0	0	0	0	0	2	15	5	24	7	18	4	16	1	14	2	7	3	4	3	4	131
0	0	0	0	1	0	0	0	0	0	0	0	0	18	1	33	1	47	1	28	0	16	2	5	0	4	2	0	159
0	0	0	0	0	1	0	1	0	1	0	1	0	13	1	26	1	18	0	15	0	5	0	2	0	4	1	2	92
0	0	0	0	1	1	0	0	0	0	0	0	1	15	5	35	3	43	2	17	5	9	2	3	0	3	2	0	147
0	0	0	0	1	1	0	0	0	0	0	0	1	15	4	18	3	21	4	10	5	8	3	4	2	3	1	4	108
0	0	1	0	0	1	0	0	0	0	0	1	0	35	6	50	6	58	3	33	2	24	4	8	0	1	2	1	236
[truncated: 23,033 more rows]

## Sheet: Positives
<= 2 months, Male	<= 2 months, Female	3 - 12 months, Male	3 - 12 months, Female	13 - 24 months, Male	13 - 24 months, Female	Male, 25 - 59 months	Female, 25 - 59 months	5 - 9 Years, Male	5 - 9 Years, Female	Male, 10 - 14 Years	Female, 10 - 14 Years	15 - 19 Years, Male	15 - 19 Years, Female	20 - 24 Years, Male	20 - 24 Years, Female	25 - 29 Years, Male	25 - 29 Years, Female	Male, 30 - 34 Years	Female, 30 - 34 Years	Male, 35 - 39 Years	Female, 35 - 39 Years	Male, 40 - 44 Years	Female, 40 - 44 Years	Male, 45 - 49 Years	Female, 45 - 49 Years	50 Years +, Male	50 Years +, Female	Total
0	0	0	0	0	0	0	0	0	0	1	0	0	1	0	3	1	3	0	4	2	1	1	1	1	2	2	2	25
0	0	0	0	1	0	0	0	0	0	0	0	0	3	0	3	2	3	1	4	2	2	1	4	0	0	1	2	29
1	0	1	0	0	0	0	0	0	0	0	0	0	2	0	6	1	5	1	3	1	1	0	2	3	1	3	3	34
2	0	0	0	0	0	0	0	0	0	0	0	0	4	0	3	3	1	0	3	0	1	0	2	0	0	0	0	19
0	0	0	0	0	0	0	0	0	0	0	0	1	2	0	6	2	1	0	1	0	2	1	2	1	1	1	0	21
0	0	0	0	0	0	0	0	0	0	0	0	0	0	0	5	1	3	2	3	3	6	2	0	0	0	0	0	25
0	1	0	1	0	0	0	0	0	0	0	0	0	3	0	6	3	10	2	5	1	1	2	2	0	0	3	6	46
0	0	0	1	1	0	0	0	0	0	0	0	0	0	0	7	1	5	3	2	1	4	1	3	0	0	1	0	30
0	0	0	0	0	0	0	0	0	0	0	0	0	1	2	3	3	3	3	4	3	4	0	2	0	0	1	0	29
0	0	0	0	0	0	0	0	0	0	0	0	0	3	2	3	2	3	3	0	2	2	2	2	1	0	0	0	25
1	0	0	0	0	1	0	0	0	0	0	0	1	2	0	4	2	2	0	1	0	0	2	1	0	1	0	1	19
0	0	0	0	0	0	0	0	1	0	0	0	0	1	0	3	0	3	1	6	2	1	1	0	1	0	1	1	22
0	0	0	1	1	0	0	0	0	0	0	0	1	1	0	3	0	2	1	1	2	2	0	1	0	0	1	2	19
0	0	0	0	0	0	0	0	0	0	0	0	0	1	0	0	0	1	1	0	2	2	0	1	1	2	1	0	12
0	0	0	0	0	0	1	0	0	0	0	0	0	0	2	1	2	4	1	6	3	1	0	3	0	0	0	0	24
0	0	0	0	0	0	0	0	0	0	0	0	0	0	0	3	0	0	3	0	4	0	2	1	0	1	1	0	15
0	0	0	0	0	0	0	0	0	0	0	0	0	1	0	5	0	3	1	2	2	2	0	2	0	0	0	0	18
0	0	0	0	0	0	0	0	0	0	0	0	0	2	0	3	0	2	1	1	2	0	0	0	0	1	0	1	13
0	0	0	0	0	0	0	0	0	0	0	0	0	0	0	1	2	3	1	1	0	1	1	0	0	0	0	1	11
0	0	0	0	0	0	0	0	0	0	0	0	0	1	0	0	0	0	2	2	2	3	2	0	0	0	0	1	13
0	0	0	0	0	0	0	0	0	0	0	0	1	0	1	1	1	7	1	0	2	1	0	1	3	1	2	0	22
0	0	0	0	0	0	0	0	1	0	1	0	0	1	0	1	1	4	0	1	0	1	2	1	0	0	0	0	14
0	0	0	0	0	0	0	0	0	0	0	0	0	1	0	2	0	3	2	1	0	1	1	1	1	0	0	2	15
0	0	0	0	0	0	0	0	0	0	0	0	0	0	0	5	1	0	1	2	1	2	0	0	0	1	1	0	14
0	0	0	0	0	0	0	0	0	0	0	0	0	0	0	0	0	0	0	0	0	0	0	0	0	0	0	0	0
0	0	0	0	0	0	0	0	0	0	0	0	0	0	0	0	0	0	0	0	0	0	0	0	0	0	0	0	0
0	0	0	0	0	0	0	0	0	0	0	0	0	0	0	0	0	0	0	0	0	0	0	0	0	0	0	0	0
0	0	0	0	0	0	0	0	0	0	0	0	0	0	0	0	0	0	0	0	0	0	0	0	0	0	0	0	0
0	0	0	0	0	0	0	0	0	0	0	0	0	0	0	0	0	0	0	0	0	0	0	0	0	0	0	0	0
0	0	0	0	0	0	0	0	0	0	0	0	0	0	0	0	0	0	0	0	0	0	0	0	0	0	0	0	0
0	0	0	0	0	0	0	0	0	0	0	0	0	0	0	0	0	0	0	0	0	0	0	0	0	0	0	0	0
0	0	0	0	0	0	0	0	0	0	0	0	0	0	0	0	0	0	0	0	0	0	0	0	0	0	0	0	0
0	0	0	0	0	0	0	0	0	0	0	0	0	0	0	0	0	0	0	0	0	0	0	0	0	0	0	0	0
0	0	0	0	0	0	0	0	0	0	0	0	0	0	0	0	0	0	0	0	0	0	0	0	0	0	0	0	0
0	0	0	0	0	0	0	0	0	0	0	0	0	0	0	0	0	0	0	0	0	0	0	0	0	0	0	0	0
0	0	0	0	0	0	0	0	0	0	0	0	0	0	0	0	0	0	0	0	0	0	0	0	0	0	0	0	0
0	0	0	0	0	0	0	0	0	0	0	0	0	0	0	5	0	1	0	1	0	2	2	0	0	1	1	1	14
0	0	1	0	0	0	0	0	0	0	0	0	0	0	0	3	1	3	0	0	0	0	0	0	0	1	0	1	10
0	0	0	0	0	0	0	0	0	0	0	0	0	2	0	3	0	1	0	1	1	0	0	0	0	0	0	0	8
0	0	0	0	0	0	0	0	0	0	0	0	0	0	0	2	0	1	1	1	0	0	0	0	0	0	0	0	5
0	0	0	0	0	0	0	0	0	0	0	0	0	1	0	0	1	2	1	2	0	0	0	0	1	0	0	0	8
0	0	0	0	0	0	1	0	0	0	0	0	0	2	0	3	0	2	1	1	0	0	0	0	0	0	0	0	10
0	0	0	0	0	0	0	0	0	0	1	0	0	1	0	1	1	3	1	3	0	0	0	0	0	0	0	1	12
0	0	0	0	0	0	0	0	0	0	0	1	0	0	0	1	1	2	0	1	0	1	2	1	0	0	1	2	13
0	0	0	0	0	0	0	0	0	0	0	0	0	1	0	1	0	2	0	0	0	0	1	0	0	0	0	0	5
0	0	0	0	0	1	0	0	0	0	0	0	0	0	0	1	0	1	3	2	0	0	0	0	0	1	0	1	10
1	0	0	0	0	0	0	0	0	0	0	0	0	1	1	1	1	0	0	0	1	0	2	1	0	2	0	1	12
0	0	0	0	0	0	0	0	0	0	0	0	0	0	0	3	0	3	0	2	0	1	0	0	0	0	1	1	11
0	0	0	0	0	0	0	0	0	0	0	0	0	0	0	0	0	0	0	0	0	0	0	0	0	0	0	0	0
0	0	0	0	0	0	0	0	0	0	0	0	0	0	0	0	0	0	0	0	0	0	0	0	0	0	0	0	0
0	0	0	0	0	0	0	0	0	0	0	0	0	0	0	0	0	0	0	0	0	0	0	0	0	0	0	0	0
0	0	0	0	0	0	0	0	0	0	0	0	0	0	0	0	0	0	0	0	0	0	0	0	0	0	0	0	0
0	0	0	0	0	0	0	0	0	0	0	0	0	0	0	0	0	0	0	0	0	0	0	0	0	0	0	0	0
0	0	0	0	0	0	0	0	0	0	0	0	0	0	0	0	0	0	0	0	0	0	0	0	0	0	0	0	0
0	0	0	0	0	0	0	0	0	0	0	0	0	0	0	0	0	0	0	0	0	0	0	0	0	0	0	0	0
0	0	0	0	0	0	0	0	0	0	0	0	0	0	0	0	0	0	0	0	0	0	0	0	0	0	0	0	0
0	0	0	0	0	0	0	0	0	0	0	0	0	0	0	0	0	0	0	0	0	0	0	0	0	0	0	0	0
0	0	0	0	0	0	0	0	0	0	0	0	0	0	0	0	0	0	0	0	0	0	0	0	0	0	0	0	0
0	0	0	0	0	0	0	0	0	0	0	0	0	0	0	0	0	0	0	0	0	0	0	0	0	0	0	0	0
0	0	0	0	0	0	0	0	0	0	0	0	0	0	0	0	0	0	0	0	0	0	0	0	0	0	0	0	0
0	1	0	0	0	0	0	0	0	0	0	0	0	2	0	1	1	2	1	3	4	2	1	3	0	0	0	0	21
0	1	0	0	0	0	0	0	0	0	0	0	0	1	1	5	1	2	0	2	1	2	1	0	0	1	3	2	23
0	0	0	0	0	0	0	0	0	0	0	0	0	1	0	0	0	2	1	0	1	1	1	0	2	2	1	0	12
0	0	0	0	0	0	0	0	0	0	0	0	1	1	0	2	0	2	0	1	1	0	0	0	0	2	1	1	12
0	0	0	0	0	0	0	0	0	1	0	0	0	2	1	2	0	1	0	0	0	0	0	0	0	0	0	0	7
0	0	0	0	0	0	0	0	0	0	0	0	0	2	0	4	1	1	2	1	0	1	0	1	0	1	1	0	15
0	0	0	0	0	0	1	0	0	0	0	0	0	0	1	4	2	2	0	0	1	2	0	0	0	0	1	2	16
0	0	0	0	0	0	0	0	1	0	0	0	0	2	0	2	0	4	1	0	3	3	0	1	0	0	2	0	19
0	0	0	0	0	0	0	0	0	0	0	0	1	1	0	1	0	4	1	2	2	1	1	1	0	0	0	0	15
0	0	0	0	0	0	0	0	0	0	0	0	0	2	1	4	1	3	1	0	1	1	1	0	1	0	0	0	16
0	0	0	0	0	0	0	0	0	0	0	1	0	1	0	2	3	4	1	0	0	2	2	1	0	0	1	0	18
0	0	0	0	0	0	0	0	0	0	0	0	0	2	0	2	0	0	0	0	1	0	0	0	0	0	1	1	7
0	0	0	0	0	0	0	0	0	0	0	0	0	0	0	0	0	0	1	0	2	0	2	1	1	0	2	0	9
0	0	0	0	0	0	0	0	0	0	0	0	0	1	0	1	2	1	0	1	2	1	1	0	0	0	0	1	11
0	0	0	0	0	0	0	0	0	0	0	0	0	2	0	1	0	0	1	1	1	2	0	1	0	0	0	0	9
0	0	0	0	0	0	0	0	0	0	0	0	0	0	0	1	0	0	0	2	0	0	1	2	0	1	4	0	11
0	0	0	0	0	0	0	0	0	0	0	0	0	0	1	0	0	0	2	2	1	3	1	0	0	1	0	2	13
0	0	0	0	0	0	0	0	0	0	0	0	0	0	1	1	1	0	0	0	0	0	1	0	0	0	0	0	4
0	0	0	0	0	0	0	0	0	0	0	0	0	0	0	1	0	2	0	1	1	0	0	1	0	0	0	0	6
0	0	0	0	0	0	0	0	0	0	0	0	1	0	0	0	2	1	1	1	1	0	2	1	0	1	1	2	14
0	0	0	0	0	0	0	0	0	0	0	0	0	0	0	1	0	4	2	0	2	2	0	0	0	0	2	1	14
0	0	0	0	0	0	0	0	0	1	0	0	0	0	0	1	1	1	0	2	1	0	3	1	0	1	0	1	13
0	0	0	1	0	0	0	0	0	0	0	0	0	0	0	1	0	1	0	1	1	1	0	0	0	0	0	0	6
0	0	0	0	0	0	0	0	0	0	0	1	0	1	0	1	0	0	1	0	0	0	1	1	0	0	0	0	6
0	0	0	0	0	0	0	0	0	0	1	0	0	1	0	3	0	3	0	3	0	2	0	1	2	0	0	0	16
0	0	0	0	1	0	0	0	0	0	0	0	0	0	0	1	2	1	1	0	0	0	1	1	0	0	2	1	11
0	0	0	0	0	0	0	0	1	0	0	0	0	0	0	0	0	3	1	0	1	2	0	2	0	0	0	1	11
0	0	0	0	0	0	0	0	0	0	0	0	0	2	0	3	1	0	0	1	0	0	1	0	0	0	1	0	9
0	0	0	0	0	0	0	0	0	0	0	0	0	0	0	2	0	1	1	3	1	3	2	2	0	0	1	0	16
0	0	0	0	0	0	0	0	0	0	0	1	0	1	0	2	2	0	0	1	0	1	0	3	0	1	1	1	14
0	0	0	0	0	0	0	0	0	0	2	0	0	1	0	2	3	2	0	1	2	0	2	0	0	0	0	0	15
0	0	0	0	0	0	0	0	0	0	0	0	0	1	2	6	2	0	0	1	0	2	1	0	1	1	0	0	17
0	0	0	0	0	0	1	0	0	0	0	0	0	1	0	3	0	0	0	1	2	0	0	1	0	0	1	0	10
0	0	0	0	0	0	0	0	0	0	0	0	0	0	0	0	0	1	1	0	1	1	0	0	0	1	1	1	7
0	0	0	0	0	0	0	0	0	0	0	0	0	0	0	2	1	3	0	2	1	2	1	0	0	0	1	0	13
0	0	0	0	0	0	0	0	0	0	1	0	0	0	1	0	0	2	0	1	0	1	0	2	1	0	3	0	12
0	0	0	0	0	0	0	0	0	0	0	0	0	0	0	0	1	0	2	1	0	1	0	0	0	0	2	0	7
0	0	0	0	0	0	0	0	0	0	0	0	1	0	0	2	0	3	1	0	1	0	0	1	1	1	1	0	12
0	0	0	0	0	0	0	0	0	0	0	0	0	0	2	2	1	2	0	1	1	0	1	3	0	2	1	0	16
0	0	0	0	0	0	0	0	0	0	1	0	0	0	0	1	1	1	0	2	0	2	0	0	0	0	0	0	8
0	0	0	0	0	0	0	0	0	0	0	0	0	0	0	0	0	3	0	1	0	0	0	0	0	1	1	2	8
0	0	0	0	0	0	0	1	0	0	0	0	0	0	0	5	1	1	0	2	1	4	3	0	2	0	3	0	23
0	0	0	0	0	0	0	0	0	0	0	0	0	0	0	0	0	1	1	0	1	1	0	0	1	0	1	2	8
0	0	0	0	0	0	0	0	0	0	1	0	0	0	2	2	0	2	1	0	1	0	0	1	1	0	0	1	12
0	0	0	0	0	0	0	0	0	0	0	0	0	1	0	4	1	0	0	0	1	0	0	0	0	0	0	0	7
0	0	0	0	0	0	0	0	0	0	0	1	0	0	0	5	1	3	1	1	1	0	0	0	0	0	1	1	15
0	0	0	0	0	0	0	1	0	0	0	0	0	1	0	6	0	2	0	1	1	1	0	1	1	1	0	0	16
0	0	0	0	1	0	0	0	0	0	0	0	0	0	0	2	0	1	1	0	1	0	0	0	2	2	1	1	12
0	0	0	0	0	0	0	0	0	0	0	0	0	0	0	0	0	1	0	0	1	0	0	1	0	1	0	0	4
0	0	0	0	0	0	0	0	1	0	0	0	0	0	0	1	1	1	0	1	0	0	0	0	0	0	0	0	5
0	0	0	0	0	0	0	0	0	0	0	0	0	1	0	2	0	0	0	1	2	1	0	1	0	1	2	0	11
0	0	0	0	0	0	0	0	0	0	0	0	0	0	0	0	0	0	1	0	1	1	0	0	0	0	0	0	3
0	0	0	0	0	0	0	0	0	0	0	0	0	0	0	0	1	0	0	1	1	1	0	0	0	0	0	0	4
0	0	0	0	0	0	0	0	0	0	0	0	0	0	0	0	0	0	2	0	0	1	0	0	3	1	1	0	8
0	0	0	0	0	0	0	0	0	0	0	0	0	0	0	1	0	1	0	0	1	1	0	0	0	0	0	0	4
0	0	0	0	0	0	0	0	0	0	0	0	0	1	1	1	1	0	0	1	1	2	0	0	1	1	2	0	12
0	0	0	0	0	0	0	0	0	0	0	0	0	0	0	0	0	0	0	0	0	0	0	0	0	0	0	0	0
0	0	0	0	0	0	0	0	0	0	0	0	0	0	0	1	0	4	1	1	0	2	0	0	0	1	0	0	10
0	0	0	0	0	0	0	0	0	0	0	0	0	1	0	1	0	0	0	0	0	0	0	0	1	0	0	0	3
0	0	0	0	0	0	0	0	0	0	0	0	0	0	0	0	0	0	0	0	0	0	0	0	0	0	0	1	1
0	0	1	0	0	0	0	0	0	0	0	0	0	0	1	3	0	3	1	1	3	2	3	0	0	1	0	1	20
0	0	0	0	0	0	0	0	0	0	0	1	0	0	0	5	0	2	1	0	2	2	2	1	1	1	1	1	20
0	0	0	0	0	0	0	0	0	0	0	0	0	2	0	3	3	1	3	2	0	1	2	0	0	0	1	0	18
0	0	0	0	0	0	0	0	0	0	0	0	0	0	0	2	0	0	0	3	2	0	2	0	0	0	0	0	9
0	0	0	0	0	0	0	0	0	0	0	0	0	0	0	0	0	3	1	0	0	0	5	0	2	0	1	1	13
0	0	0	0	0	0	0	0	0	0	0	0	0	1	0	0	0	0	2	4	0	0	0	1	0	0	0	1	9
0	0	0	0	0	0	0	0	0	0	0	0	0	1	0	3	0	0	3	0	1	0	0	0	2	0	1	0	11
0	0	0	0	0	0	0	0	0	0	0	0	0	0	1	2	2	0	2	3	0	0	0	1	1	0	1	0	13
0	0	0	0	0	0	0	0	0	0	0	0	0	1	0	2	0	0	0	2	2	1	1	3	0	0	0	1	13
0	0	0	0	0	0	0	0	0	0	0	0	0	0	0	2	0	0	1	1	2	0	1	1	0	2	1	1	12
0	0	0	0	0	0	0	0	0	0	0	0	0	1	0	2	0	1	1	3	0	1	2	0	4	2	0	0	17
0	0	0	0	0	0	0	0	0	0	0	0	0	0	0	2	0	2	1	0	1	1	1	3	0	1	1	1	14
0	0	0	0	0	0	0	0	0	0	0	0	1	0	0	0	0	0	1	0	1	1	1	1	1	1	0	0	8
0	0	0	0	0	0	0	0	0	0	0	0	0	3	1	1	1	3	2	1	0	0	0	0	1	0	1	0	14
0	0	0	0	0	0	0	0	0	0	0	0	0	2	0	0	0	2	0	2	3	1	0	2	0	1	0	0	13
0	0	0	0	0	0	0	0	0	0	0	0	0	0	1	2	1	1	0	0	0	0	0	0	0	0	0	0	5
0	0	0	0	0	0	0	0	0	0	0	0	0	1	0	1	1	1	1	1	1	2	0	0	0	0	2	0	11
1	0	0	0	0	0	0	0	0	0	0	0	0	0	0	2	1	3	2	4	0	1	0	1	0	0	0	0	15
0	0	0	0	0	0	0	0	0	0	0	0	1	1	0	2	2	3	2	0	0	0	0	1	0	0	1	2	15
0	0	0	0	0	0	0	0	0	0	0	0	0	0	1	4	0	2	0	2	1	2	1	0	0	0	0	0	13
0	0	0	0	0	0	0	0	0	0	0	0	0	1	0	3	0	1	0	2	1	2	1	0	0	1	0	1	13
0	0	0	0	1	0	0	0	0	0	0	0	1	2	0	1	1	1	0	1	0	0	0	0	1	0	0	0	9
0	0	0	0	0	0	0	0	0	0	0	0	0	0	0	2	0	3	2	0	0	2	0	1	0	0	1	0	11
0	0	0	0	0	0	0	0	0	0	0	0	0	1	0	1	2	0	0	0	0	0	1	1	1	0	0	0	7
0	0	0	0	0	0	0	0	0	0	0	0	0	3	1	4	1	6	2	5	3	3	0	1	1	2	1	1	34
0	0	1	0	0	0	0	0	0	0	0	1	0	2	0	7	1	1	2	3	2	0	0	0	0	0	0	0	20
0	0	0	0	0	0	0	0	0	0	0	0	0	3	0	3	1	3	0	5	2	0	2	4	1	0	2	0	26
0	0	0	0	0	0	0	0	0	0	0	0	0	0	0	0	0	1	1	1	2	2	3	2	0	0	0	0	12
0	0	0	0	0	0	0	0	0	0	0	0	0	1	0	3	0	1	0	1	0	1	2	1	0	1	1	0	12
0	0	0	0	0	0	0	0	0	0	0	0	1	3	0	1	0	1	2	6	0	1	0	0	1	1	1	0	18
0	0	0	0	0	0	0	0	0	0	0	0	0	2	1	5	0	2	3	1	1	1	2	0	0	0	2	0	20
0	0	0	0	0	0	0	0	0	0	0	0	0	1	0	1	0	1	1	1	3	2	0	1	0	0	0	1	12
0	0	0	0	0	0	0	0	0	0	0	0	0	2	0	3	1	6	0	1	0	3	0	2	2	2	0	1	23
0	0	0	0	1	0	0	0	0	0	0	1	0	2	0	2	1	5	1	1	1	4	2	1	4	1	4	2	33
0	0	0	0	0	0	0	0	0	0	0	0	0	0	0	6	0	2	0	2	1	1	0	0	1	0	1	1	15
0	0	0	0	0	0	0	0	0	0	0	0	0	2	0	3	2	4	1	0	0	2	0	3	2	0	2	1	22
0	0	0	0	0	0	0	0	0	0	0	0	0	1	0	3	0	3	5	3	1	0	0	1	0	0	0	0	17
3	0	0	0	0	0	1	0	0	0	0	0	1	0	0	2	1	2	0	5	1	2	1	1	1	2	0	0	23
0	0	0	0	0	0	0	0	0	0	0	0	0	0	0	2	0	2	0	3	0	4	1	0	1	0	0	0	13
0	0	0	0	0	0	0	0	0	0	0	0	0	0	0	1	2	2	0	0	0	0	1	0	0	1	1	4	12
0	0	0	0	0	0	0	0	0	0	0	0	0	0	0	1	2	0	1	0	1	4	1	0	0	0	0	0	10
0	0	0	0	0	0	0	0	0	0	0	0	0	1	1	0	1	1	0	1	0	1	2	0	1	1	1	0	11
0	0	0	0	0	0	0	0	1	0	1	1	0	2	0	1	0	0	4	1	1	0	1	2	0	0	0	2	17
0	0	0	0	0	0	0	0	0	0	0	0	0	1	0	1	3	3	2	3	1	3	0	2	0	0	0	2	21
0	0	0	0	0	0	0	0	0	1	0	0	0	4	0	3	0	2	0	2	1	1	1	0	0	0	1	1	17
0	0	0	0	0	0	0	0	0	0	0	0	0	1	0	0	0	5	0	2	0	0	1	0	1	1	1	0	12
0	0	0	0	0	0	0	0	0	0	1	0	0	0	0	1	0	2	0	3	0	3	1	1	1	1	1	1	16
0	0	0	0	0	0	0	0	0	0	0	0	0	1	0	2	0	0	1	0	1	2	2	2	1	1	1	0	14
0	0	0	0	0	0	0	0	0	0	0	0	0	0	0	1	0	0	0	0	0	2	0	1	0	0	1	0	5
0	0	0	0	0	0	0	0	0	0	0	0	0	0	1	2	0	1	0	0	1	0	1	0	1	0	1	1	9
0	0	0	0	0	0	0	0	0	0	0	0	0	0	0	2	0	1	0	0	1	2	0	0	1	0	0	0	7
0	0	0	0	0	0	0	0	0	0	0	0	0	0	1	0	0	0	0	1	2	1	0	0	0	1	0	0	6
0	0	0	0	0	0	0	0	0	0	0	0	0	0	0	1	11	1	0	0	0	1	1	0	1	0	0	0	16
0	0	0	0	0	0	0	0	0	0	0	0	0	1	0	2	0	1	2	1	0	0	0	0	0	0	0	1	8
0	0	0	0	0	0	0	0	0	0	0	0	0	0	0	2	2	0	0	2	2	0	0	0	0	0	0	0	8
0	0	0	0	0	2	0	0	0	0	0	0	0	3	1	1	0	2	2	1	0	1	0	3	0	0	0	0	16
0	0	0	0	0	0	0	0	0	0	0	0	1	1	0	3	0	0	0	1	0	1	0	0	0	0	1	0	8
0	0	0	0	0	0	0	0	0	0	0	0	0	0	1	0	0	0	0	1	0	0	1	1	0	0	2	0	6
0	0	0	0	0	0	0	0	0	0	0	0	0	1	0	0	1	0	0	3	0	0	0	0	0	0	0	0	5
0	0	0	0	0	0	0	0	0	0	0	0	0	0	0	0	0	1	1	2	0	1	0	0	0	0	2	0	7
0	0	0	0	0	0	0	0	0	0	0	0	0	0	0	0	0	0	0	0	0	0	0	0	0	0	0	0	0
0	0	0	0	0	0	0	0	0	0	0	0	0	0	0	0	0	0	0	0	0	0	0	0	0	0	0	0	0
0	0	0	0	0	0	0	0	0	0	0	0	0	0	0	0	0	0	0	0	0	0	0	0	0	0	0	0	0
0	0	0	0	0	0	0	0	0	0	0	0	0	0	0	0	0	0	0	0	0	0	0	0	0	0	0	0	0
0	0	0	0	0	0	0	0	0	0	0	0	0	0	0	0	0	0	0	0	0	0	0	0	0	0	0	0	0
0	0	0	0	0	0	0	0	0	0	0	0	0	0	0	0	0	0	0	0	0	0	0	0	0	0	0	0	0
0	0	0	0	0	0	0	0	0	0	0	0	0	0	0	0	0	0	0	0	0	0	0	0	0	0	0	0	0
0	0	0	0	0	0	0	0	0	0	0	0	0	0	0	0	0	0	0	0	0	0	0	0	0	0	0	0	0
0	0	0	0	0	0	0	0	0	0	0	0	0	0	0	0	0	0	0	0	0	0	0	0	0	0	0	0	0
0	0	0	0	0	0	0	0	0	0	0	0	0	0	0	0	0	0	0	0	0	0	0	0	0	0	0	0	0
0	0	0	0	0	0	0	0	0	0	0	0	0	0	0	0	0	0	0	0	0	0	0	0	0	0	0	0	0
0	0	0	0	0	0	0	0	0	0	0	0	0	0	0	0	0	0	0	0	0	0	0	0	0	0	0	0	0
0	0	0	0	0	0	0	0	0	0	0	0	0	0	0	0	0	0	0	0	0	1	0	0	0	0	0	0	1
0	0	0	0	0	0	0	0	0	0	0	0	0	0	0	0	0	0	0	0	0	0	0	0	0	0	0	0	0
0	0	0	0	0	0	0	0	0	0	0	0	0	0	0	0	0	0	0	0	0	0	1	0	0	0	0	0	1
0	0	0	0	0	0	0	0	0	0	0	0	0	0	0	0	0	0	0	0	0	0	0	0	0	0	0	0	0
0	0	0	0	0	0	0	0	0	0	0	0	0	0	0	0	0	0	0	0	0	0	0	0	0	0	0	0	0
0	0	0	0	0	0	0	0	0	0	0	0	0	0	0	0	0	0	0	0	0	0	0	0	0	0	0	0	0
0	0	0	0	0	0	0	0	0	0	0	0	0	0	0	0	0	0	0	0	0	0	0	0	0	0	0	0	0
0	0	0	0	0	0	0	0	0	0	0	0	0	0	0	0	0	0	0	0	0	0	0	0	0	0	0	0	0
0	0	0	0	0	0	0	0	0	0	0	0	0	0	0	0	0	0	0	0	0	0	0	0	0	0	0	0	0
0	0	0	0	0	0	0	0	0	0	0	0	0	0	0	1	1	0	2	0	0	0	0	0	0	0	0	0	4
0	0	0	0	0	0	0	0	0	0	0	0	0	0	0	0	0	0	0	0	1	0	0	0	0	0	0	0	1
0	0	0	0	0	0	0	0	0	0	0	0	0	0	0	0	0	0	0	0	0	0	0	0	0	0	0	0	0
0	0	0	0	0	0	0	0	0	0	0	0	0	0	0	0	0	0	0	0	0	0	0	1	0	0	0	0	1
0	0	0	0	0	0	0	0	0	0	0	0	0	0	0	0	0	0	0	0	0	0	0	0	0	0	0	0	0
0	0	0	0	0	0	0	0	0	0	0	0	0	0	0	0	0	0	0	0	0	0	0	0	1	0	0	0	1
0	0	0	0	0	0	0	0	0	0	0	0	0	0	0	0	0	0	0	0	0	0	0	0	0	0	0	0	0
0	0	0	0	0	0	0	0	0	0	0	0	0	0	0	0	0	0	0	0	0	0	0	0	0	0	0	0	0
0	0	0	0	0	0	0	0	0	0	0	0	0	0	0	0	0	0	0	0	0	0	0	0	0	0	0	0	0
0	0	0	0	0	0	0	0	0	0	0	0	0	0	0	0	0	0	0	0	0	0	0	1	0	0	0	0	1
0	0	0	0	0	0	0	0	0	0	0	0	0	0	0	0	0	0	0	0	0	0	1	0	0	0	0	0	1
0	0	0	0	0	0	0	0	0	0	0	0	0	0	0	0	0	0	0	0	0	0	0	0	0	0	0	0	0
0	0	0	0	0	0	0	0	0	0	0	0	0	0	0	0	0	0	0	0	0	0	0	0	0	0	0	0	0
0	0	0	0	0	0	0	0	0	0	0	0	0	0	0	0	0	0	0	0	0	0	0	0	0	0	0	0	0
0	0	0	0	0	0	0	0	0	0	0	0	0	0	0	0	0	0	0	0	0	0	0	0	0	0	0	0	0
0	0	0	0	0	0	0	0	0	0	0	0	0	0	0	0	0	0	0	0	0	0	0	0	0	0	0	0	0
0	0	0	0	0	0	0	0	0	0	0	0	0	0	0	0	0	0	0	0	0	0	0	0	0	0	0	0	0
0	0	0	0	0	0	0	0	0	0	0	0	0	0	0	0	0	0	0	0	0	0	0	0	0	0	0	0	0
0	0	0	0	0	0	0	0	0	0	0	0	0	0	0	0	0	0	0	0	0	0	0	0	0	0	0	0	0
0	0	0	0	0	0	0	0	0	0	0	0	0	0	0	0	0	0	0	0	0	0	0	0	0	0	0	0	0
0	0	0	0	0	0	0	0	0	0	0	0	0	0	0	0	0	0	0	0	0	0	0	0	0	0	0	0	0
0	0	0	0	0	0	0	0	0	0	0	0	0	0	0	0	0	0	0	0	0	0	0	0	0	0	0	0	0
0	0	0	0	0	0	0	0	0	0	0	0	0	0	0	0	0	0	0	0	0	0	0	0	0	0	0	0	0
0	0	0	0	0	0	0	0	0	0	0	0	0	0	0	0	0	0	0	0	0	0	0	0	0	0	0	0	0
0	0	0	0	0	0	0	0	0	0	0	0	0	0	0	0	0	0	0	0	0	0	0	0	0	0	0	0	0
0	0	0	0	0	0	0	0	0	0	0	0	0	0	0	0	0	0	0	0	0	0	0	0	0	0	0	0	0
0	0	0	0	0	0	0	0	0	0	0	0	0	0	0	0	0	0	0	0	0	0	0	0	0	0	0	0	0
0	0	0	0	0	0	0	0	0	0	0	0	0	0	0	0	0	0	0	0	0	0	0	0	0	0	0	0	0
0	0	0	0	0	0	0	0	0	0	0	0	0	0	0	0	0	0	0	0	0	0	0	0	0	0	0	0	0
0	0	0	0	0	0	0	0	0	0	0	0	0	0	0	0	0	0	0	0	0	0	0	0	0	0	0	0	0
0	0	0	0	0	0	0	0	0	0	0	0	0	0	0	0	0	0	0	0	0	0	0	0	0	0	0	0	0
0	0	0	0	0	0	0	0	0	0	0	0	0	0	0	0	0	0	0	0	0	0	0	0	0	0	0	0	0
0	0	0	0	0	0	0	0	0	0	0	0	0	0	0	0	0	0	0	0	0	0	0	0	0	0	0	0	0
0	0	0	0	0	0	0	0	0	0	0	0	0	0	0	0	0	0	0	0	0	0	0	0	0	0	0	0	0
0	0	0	0	0	0	0	0	0	0	0	0	0	0	0	0	0	0	0	0	0	0	0	0	0	0	0	0	0
0	0	0	0	0	0	0	0	0	0	0	0	0	0	0	0	0	0	0	0	0	0	0	0	0	0	0	0	0
0	0	0	0	0	0	0	0	0	0	0	0	0	0	0	0	0	0	0	0	0	0	0	0	0	0	0	0	0
0	0	0	0	0	0	0	0	0	0	0	0	0	0	0	0	0	0	0	0	0	0	0	0	0	0	0	0	0
0	0	0	0	0	0	0	0	0	0	0	0	0	0	0	0	0	0	0	0	0	0	0	0	0	0	0	0	0
0	0	0	0	0	0	0	0	0	0	0	0	0	0	0	0	0	0	0	0	0	0	0	0	0	0	0	0	0
0	0	0	0	0	0	0	0	0	0	0	0	0	0	0	0	0	0	0	0	0	0	0	0	0	0	0	0	0
0	0	0	0	0	0	0	0	0	0	0	0	0	0	0	0	0	0	0	0	0	0	0	0	0	0	0	0	0
0	0	0	0	0	0	0	0	0	0	0	0	0	0	0	0	0	0	0	0	0	0	0	0	0	0	0	0	0
0	0	0	0	0	0	0	0	0	0	0	0	0	0	0	0	0	0	0	0	0	0	0	0	0	0	0	0	0
0	0	0	0	0	0	0	0	0	0	0	0	0	0	0	0	0	0	0	0	0	0	0	0	0	0	0	0	0
0	0	0	0	0	0	0	0	0	0	0	0	0	0	0	0	0	0	0	0	0	0	0	0	0	0	0	0	0
0	0	0	0	0	0	0	0	0	0	0	0	0	0	0	0	0	0	0	0	0	0	0	0	0	0	0	0	0
0	0	0	0	0	0	0	0	0	0	0	0	0	0	0	0	0	0	0	0	0	0	0	0	0	0	0	0	0
0	0	0	0	0	0	0	0	0	0	0	0	0	0	0	0	0	0	0	0	0	0	0	0	0	0	0	0	0
0	0	0	0	0	0	0	0	0	0	0	0	0	0	0	0	0	0	0	0	0	0	0	0	0	0	0	0	0
0	0	0	0	0	0	0	0	0	0	0	0	0	0	0	0	0	0	0	0	0	0	0	0	0	0	0	0	0
0	0	0	0	0	0	0	0	0	0	0	0	0	0	0	0	0	0	0	0	0	0	0	0	0	0	0	0	0
0	0	0	0	0	0	0	0	0	0	0	0	0	0	0	0	0	0	0	0	0	0	0	0	0	0	0	0	0
0	0	0	0	0	0	0	0	0	0	0	0	0	0	0	0	0	0	0	0	0	0	0	0	0	0	0	0	0
0	0	0	0	0	0	0	0	0	0	0	0	0	0	0	0	0	0	0	0	0	0	0	0	0	0	0	0	0
0	0	0	0	0	0	0	0	0	0	0	0	0	0	0	0	0	0	0	0	0	0	0	0	0	0	0	0	0
0	0	0	0	0	0	0	0	0	0	0	0	0	0	0	0	0	0	0	0	0	0	0	0	0	0	0	0	0
0	0	0	0	0	0	0	0	0	0	0	0	0	0	0	0	0	0	0	0	0	0	0	0	0	0	0	0	0
0	0	0	0	0	0	0	0	0	0	0	0	0	0	0	0	0	0	0	0	0	0	0	0	0	0	0	0	0
0	0	0	0	0	0	0	0	0	0	0	0	0	0	0	0	0	0	0	0	0	0	0	0	0	0	0	0	0
0	0	0	0	0	0	0	0	0	0	0	0	0	0	0	0	0	0	0	0	0	0	0	0	0	0	0	0	0
0	0	0	0	0	0	0	0	0	0	0	0	0	0	0	0	0	0	0	0	0	0	0	0	0	0	0	0	0
0	0	0	0	0	0	0	0	0	0	0	0	0	0	0	0	0	0	0	0	0	0	0	0	0	0	0	0	0
0	0	0	0	0	0	0	0	0	0	0	0	0	0	0	0	0	0	0	0	0	0	0	0	0	0	0	0	0
0	0	0	0	0	0	0	0	0	0	0	0	0	0	0	0	0	0	0	0	0	0	0	0	0	0	0	0	0
0	0	0	0	0	0	0	0	0	0	0	0	0	0	0	0	0	0	0	0	0	0	0	0	0	0	0	0	0
0	0	0	0	0	0	0	0	0	0	0	0	0	0	0	0	0	0	0	0	0	0	0	0	0	0	0	0	0
0	0	0	0	0	0	0	0	0	0	0	0	0	0	0	0	0	0	0	0	0	0	0	0	0	0	0	0	0
0	0	0	0	0	0	0	0	0	0	0	0	0	0	0	0	0	0	0	0	0	0	0	0	0	0	0	0	0
0	0	0	0	0	0	0	0	0	0	0	0	0	0	0	0	0	0	0	0	0	0	0	0	0	0	0	0	0
0	0	0	0	0	0	0	0	0	0	0	0	0	0	0	0	0	0	0	0	0	0	0	0	0	0	0	0	0
0	0	0	0	0	0	0	0	0	0	0	0	0	0	0	0	0	0	0	0	0	0	0	0	0	0	0	0	0
0	0	0	0	0	0	0	0	0	0	0	0	0	0	0	0	0	0	0	0	0	0	0	0	0	0	0	0	0
0	0	0	0	0	0	0	0	0	0	0	0	0	0	0	0	0	0	0	0	0	0	0	0	0	0	0	0	0
0	0	0	0	0	0	0	0	0	0	0	0	0	0	0	0	0	0	0	0	0	0	0	0	0	0	0	0	0
0	0	0	0	0	0	0	0	0	0	0	0	0	0	0	0	0	0	0	0	0	0	0	0	0	0	0	0	0
0	0	0	0	0	0	0	0	0	0	0	0	0	0	0	0	0	0	0	0	0	0	0	0	0	0	0	0	0
0	0	0	0	0	0	0	0	0	0	0	0	0	0	0	0	0	0	0	0	0	0	0	0	0	0	0	0	0
0	0	0	0	0	0	0	0	0	0	0	0	0	0	0	0	0	0	0	0	0	0	0	0	0	0	0	0	0
0	0	0	0	0	0	0	0	0	0	0	0	0	0	0	0	0	0	0	0	0	0	0	0	0	0	0	0	0
0	0	0	0	0	0	0	0	0	0	0	0	0	0	0	0	0	0	0	0	0	0	0	0	0	0	0	0	0
0	0	0	0	0	0	0	0	0	0	0	0	0	0	0	0	0	0	0	0	0	0	0	0	0	0	0	0	0
0	0	0	0	0	0	0	0	0	0	0	0	0	0	0	0	0	0	0	0	0	0	0	0	0	0	0	0	0
0	0	0	0	0	0	0	0	0	0	0	0	0	0	0	0	0	0	0	0	0	0	0	0	0	0	0	0	0
0	0	0	0	0	0	0	0	0	0	0	0	0	0	0	0	0	0	0	0	0	0	0	0	0	0	0	0	0
0	0	0	0	0	0	0	0	0	0	0	0	0	0	0	0	0	0	0	0	0	0	0	0	0	0	0	0	0
0	0	0	0	0	0	0	0	0	0	0	0	0	0	0	0	0	0	0	0	0	0	0	0	0	0	0	0	0
0	0	0	0	0	0	0	0	0	0	0	0	0	0	0	0	0	0	0	0	0	0	0	0	0	0	0	0	0
0	0	0	0	0	0	0	0	0	0	0	0	0	0	0	0	0	0	0	0	0	0	0	0	0	0	0	0	0
0	0	0	0	0	0	0	0	0	0	0	0	0	0	0	0	0	0	0	0	0	0	0	0	0	0	0	0	0
0	0	0	0	0	0	0	0	0	0	0	0	0	0	0	0	0	0	0	0	0	0	0	0	0	0	0	0	0
0	0	0	0	0	0	0	0	0	0	0	0	0	0	0	0	0	0	0	0	0	0	0	0	0	0	0	0	0
0	0	0	0	0	0	0	0	0	0	0	0	0	0	0	0	0	0	0	0	0	0	0	0	0	0	0	0	0
0	0	0	0	0	0	0	0	0	0	0	0	0	0	0	0	0	0	0	0	0	0	0	0	0	0	0	0	0
0	0	0	0	0	0	0	0	0	0	0	0	0	0	0	0	0	0	0	0	0	0	0	0	0	0	0	0	0
0	0	0	0	0	0	0	0	0	0	0	0	0	0	0	0	0	0	0	0	0	0	0	0	0	0	0	0	0
0	0	0	0	0	0	0	0	0	0	0	0	0	0	0	0	0	0	0	0	0	0	0	0	0	0	0	0	0
0	0	0	0	0	0	0	0	0	0	0	0	0	0	0	0	0	0	0	0	0	0	0	0	0	0	0	0	0
0	0	0	0	0	0	0	0	0	0	0	0	0	0	0	0	0	0	0	0	0	0	0	0	0	0	0	0	0
0	0	0	0	0	0	0	0	0	0	0	0	0	0	0	0	0	0	0	0	0	0	0	0	0	0	0	0	0
0	0	0	0	0	0	0	0	0	0	0	0	0	0	0	0	0	0	0	0	0	0	0	0	0	0	0	0	0
0	0	0	0	0	0	0	0	0	0	0	0	0	0	0	0	0	0	0	0	0	0	0	0	0	0	0	0	0
0	0	0	0	0	0	0	0	0	0	0	0	0	0	0	0	0	0	0	0	0	0	0	0	0	0	0	0	0
0	0	0	0	0	0	0	0	0	0	0	0	0	0	0	0	0	0	0	0	0	0	0	0	0	0	0	0	0
0	0	0	0	0	0	0	0	0	0	0	0	0	0	0	0	0	0	0	0	0	0	0	0	0	0	0	0	0
0	0	0	0	0	0	0	0	0	0	0	0	0	0	0	0	0	0	0	0	0	0	0	0	0	0	0	0	0
0	0	0	0	0	0	0	0	0	0	0	0	0	0	0	0	0	0	0	0	0	0	0	0	0	0	0	0	0
0	0	0	0	0	0	0	0	0	0	0	0	0	0	0	0	0	0	0	0	0	0	0	0	0	0	0	0	0
0	0	0	0	0	0	0	0	0	0	0	0	0	0	0	0	0	0	0	0	0	0	0	0	0	0	0	0	0
0	0	0	0	0	0	0	0	0	0	0	0	0	0	0	0	0	0	0	0	0	0	0	0	0	0	0	0	0
0	0	0	0	0	0	0	0	0	0	0	0	0	0	0	0	0	0	0	0	0	0	0	0	0	0	0	0	0
0	0	0	0	0	0	0	0	0	0	0	0	1	0	0	0	0	2	0	2	0	1	1	0	0	2	1	0	10
0	0	0	0	0	0	0	0	0	0	0	0	0	0	0	2	1	2	2	0	1	0	1	0	1	0	1	2	13
0	0	0	0	0	0	0	0	0	0	0	0	1	0	0	1	1	5	2	0	1	1	1	0	0	1	0	0	14
0	0	0	0	0	0	0	0	0	0	0	0	0	0	0	1	0	1	1	3	0	1	0	0	1	0	0	2	10
0	0	0	0	0	0	0	0	0	0	0	0	0	0	1	1	0	0	1	1	0	1	0	0	0	0	0	3	8
0	0	1	0	0	0	0	0	0	0	0	0	0	0	0	0	0	1	0	0	1	0	1	1	0	1	0	0	6
0	0	0	0	0	0	0	0	0	0	0	0	0	0	0	4	0	0	1	0	1	1	2	2	0	0	1	0	12
0	0	0	0	0	0	0	0	0	0	0	0	0	0	1	1	1	1	0	0	2	0	0	2	1	0	0	0	9
0	0	0	0	0	0	0	0	0	0	0	0	0	0	0	3	0	0	0	0	1	0	0	0	0	0	1	0	5
0	0	0	0	0	0	0	0	0	0	0	0	0	0	0	0	0	1	1	2	0	1	2	1	0	0	0	0	8
0	0	0	0	0	0	0	0	0	0	0	0	0	0	2	1	0	0	1	1	0	1	0	0	0	0	0	0	6
0	0	0	0	0	0	0	0	0	0	0	0	0	0	0	0	0	1	1	0	1	0	0	0	0	0	1	1	5
0	0	0	0	0	0	0	0	0	0	0	0	0	0	0	0	0	0	0	0	0	0	0	0	0	0	0	0	0
0	0	0	0	0	0	0	0	0	0	0	0	0	0	0	0	0	0	0	0	0	0	0	0	0	0	0	0	0
0	0	0	0	0	0	0	0	0	0	0	0	0	0	0	0	0	0	0	0	0	0	0	0	0	0	0	0	0
0	0	0	0	0	0	0	0	0	0	0	0	0	0	0	0	0	0	0	0	0	0	0	0	0	0	0	0	0
0	0	0	0	0	0	0	0	0	0	0	0	0	0	0	0	0	0	0	0	0	0	0	0	0	0	0	0	0
0	0	0	0	0	0	0	0	0	0	0	0	0	0	0	0	0	0	0	0	0	0	0	0	0	0	0	0	0
0	0	0	0	0	0	0	0	0	0	0	0	0	0	0	0	0	0	0	0	0	0	0	0	0	0	0	0	0
0	0	0	0	0	0	0	0	0	0	0	0	0	0	0	0	0	0	0	0	0	0	0	0	0	0	0	0	0
0	0	0	0	0	0	0	0	0	0	0	0	0	0	0	0	0	0	0	0	0	0	0	0	0	0	0	0	0
0	0	0	0	0	0	0	0	0	0	0	0	0	0	0	0	0	0	0	0	0	0	0	0	0	0	0	0	0
0	0	0	0	0	0	0	0	0	0	0	0	0	0	0	0	0	0	0	0	0	0	0	0	0	0	0	0	0
0	0	0	0	0	0	0	0	0	0	0	0	0	0	0	0	0	0	0	0	0	0	0	0	0	0	0	0	0
0	0	0	0	0	0	0	0	0	0	0	0	0	0	0	1	0	2	0	1	1	2	0	1	0	0	1	2	11
0	0	0	0	0	0	0	0	0	0	0	0	0	1	0	2	0	2	0	1	1	1	0	0	1	0	1	0	10
0	0	0	0	0	0	0	1	0	0	0	0	0	0	0	0	0	0	1	0	2	1	0	0	0	1	1	0	7
0	0	0	0	0	0	0	0	0	0	0	0	0	1	0	1	2	0	1	3	0	1	0	4	0	0	0	1	14
0	0	0	0	0	0	0	0	0	0	0	0	0	0	0	0	0	0	0	2	0	1	0	2	1	0	0	0	6
0	0	0	0	0	0	0	0	0	1	1	0	0	1	0	0	0	0	0	1	0	0	1	1	0	0	0	0	6
0	0	0	0	0	0	0	0	0	0	0	0	0	0	0	1	0	1	0	1	2	0	0	0	0	0	0	1	6
0	0	0	0	0	0	0	0	0	0	0	0	0	0	0	0	0	1	3	1	2	0	1	1	0	1	0	0	10
0	0	0	0	0	0	1	0	1	0	0	0	0	0	0	0	0	0	0	0	1	0	0	0	0	0	1	0	4
0	0	0	0	0	0	0	0	0	0	0	0	0	1	0	0	0	1	0	1	0	0	0	2	0	1	0	0	6
0	0	0	0	0	0	0	0	0	0	0	0	0	0	0	0	0	2	1	0	0	1	0	1	0	0	0	0	5
0	0	0	0	0	0	0	0	0	1	0	0	0	0	0	0	1	0	1	1	2	0	0	1	0	0	0	0	7
0	0	0	0	0	0	0	0	0	0	0	0	0	0	0	0	0	0	0	0	0	0	0	0	0	0	0	0	0
0	0	0	0	0	0	0	0	0	0	0	0	0	0	0	0	0	0	0	0	0	0	0	0	0	0	0	0	0
0	0	0	0	0	0	0	0	0	0	0	0	0	0	0	0	0	0	0	0	0	0	0	0	0	0	0	0	0
0	0	0	0	0	0	0	0	0	0	0	0	0	0	0	0	0	0	0	0	0	0	0	0	0	0	0	0	0
0	0	0	0	0	0	0	0	0	0	0	0	0	0	0	0	0	0	0	0	0	0	0	0	0	0	0	0	0
0	0	0	0	0	0	0	0	0	0	0	0	0	0	0	0	0	0	0	0	0	0	0	0	0	0	0	0	0
0	0	0	0	0	0	0	0	0	0	0	0	0	0	0	0	0	0	0	0	0	0	0	0	0	0	0	0	0
0	0	0	0	0	0	0	0	0	0	0	0	0	0	0	0	0	0	0	0	0	0	0	0	0	0	0	0	0
0	0	0	0	0	0	0	0	0	0	0	0	0	0	0	0	0	0	0	0	0	0	0	0	0	0	0	0	0
0	0	0	0	0	0	0	0	0	0	0	0	0	0	0	0	0	0	0	0	0	0	0	0	0	0	0	0	0
0	0	0	0	0	0	0	0	0	0	0	0	0	0	0	0	0	0	0	0	0	0	0	0	0	0	0	0	0
0	0	0	0	0	0	0	0	0	0	0	0	0	0	0	0	0	0	0	0	0	0	0	0	0	0	0	0	0
0	0	0	0	0	0	0	0	0	0	0	0	0	0	0	0	0	0	0	0	0	0	0	0	0	0	0	0	0
0	0	0	0	0	0	0	0	0	0	0	0	0	0	0	0	0	0	0	0	0	0	0	0	0	0	0	0	0
0	0	0	0	0	0	0	0	0	0	0	0	0	0	0	0	0	0	0	0	0	0	0	0	0	0	0	0	0
0	0	0	0	0	0	0	0	0	0	0	0	0	0	0	0	0	0	0	0	0	0	0	0	0	0	0	0	0
0	0	0	0	0	0	0	0	0	0	0	0	0	0	0	0	0	0	0	0	0	0	0	0	0	0	0	0	0
0	0	0	0	0	0	0	0	0	0	0	0	0	0	0	0	0	0	0	0	0	0	0	0	0	0	0	0	0
0	0	0	0	0	0	0	0	0	0	0	0	0	0	0	0	0	0	0	0	0	0	0	0	0	0	0	0	0
0	0	0	0	0	0	0	0	0	0	0	0	0	0	0	0	0	0	0	0	0	0	0	0	0	0	0	0	0
0	0	0	0	0	0	0	0	0	0	0	0	0	0	0	0	0	0	0	0	0	0	0	0	0	0	0	0	0
0	0	0	0	0	0	0	0	0	0	0	0	0	0	0	0	0	0	0	0	0	0	0	0	0	0	0	0	0
0	0	0	0	0	0	0	0	0	0	0	0	0	0	0	0	0	0	0	0	0	0	0	0	0	0	0	0	0
0	0	0	0	0	0	0	0	0	0	0	0	0	0	0	0	0	0	0	0	0	0	0	0	0	0	0	0	0
0	0	0	0	0	0	0	0	0	0	0	0	0	0	0	0	0	0	0	0	0	0	0	0	0	0	0	0	0
0	0	0	0	0	0	0	0	0	0	0	0	0	0	0	0	0	0	0	0	0	0	0	0	0	0	0	0	0
0	0	0	0	0	0	0	0	0	0	0	0	0	0	0	0	0	0	0	0	0	0	0	0	0	0	0	0	0
0	0	0	0	0	0	0	0	0	0	0	0	0	0	0	0	0	0	0	0	0	0	0	0	0	0	0	0	0
0	0	0	0	0	0	0	0	0	0	0	0	0	0	0	0	0	0	0	0	0	0	0	0	0	0	0	0	0
0	0	0	0	0	0	0	0	0	0	0	0	0	0	0	0	0	0	0	0	0	0	0	0	0	0	0	0	0
0	0	0	0	0	0	0	0	0	0	0	0	0	0	0	0	0	0	0	0	0	0	0	0	0	0	0	0	0
0	0	0	0	0	0	0	0	0	0	0	0	0	0	0	0	0	0	0	0	0	0	0	0	0	0	0	0	0
0	0	0	0	0	0	0	0	0	0	0	0	0	0	0	0	0	0	0	0	0	0	0	0	0	0	0	0	0
0	0	0	0	0	0	0	0	0	0	0	0	0	0	0	0	0	0	0	0	0	0	0	0	0	0	0	0	0
0	0	0	0	0	0	0	0	0	0	0	0	0	0	0	0	0	0	0	0	0	0	0	0	0	0	0	0	0
0	0	0	0	0	0	0	0	0	0	0	0	0	0	0	0	0	0	0	0	0	0	0	0	0	0	0	0	0
0	0	0	0	0	0	0	0	0	0	0	0	0	0	0	0	0	0	0	0	0	0	0	0	0	0	0	0	0
0	0	0	0	0	0	0	0	0	0	0	0	0	0	0	0	0	0	0	0	0	0	0	0	0	0	0	0	0
0	0	0	0	0	0	0	0	0	0	0	0	0	0	0	0	0	0	0	0	0	0	0	0	0	0	0	0	0
0	0	0	0	0	0	0	0	0	0	0	0	0	0	0	0	0	0	0	0	0	0	0	0	0	0	0	0	0
0	0	0	0	0	0	0	0	0	0	0	0	0	0	0	0	0	0	0	0	0	0	0	0	0	0	0	0	0
0	0	0	0	0	0	0	0	0	0	0	0	0	0	0	0	0	0	0	0	0	0	0	0	0	0	0	0	0
0	0	0	0	0	0	0	0	0	0	0	0	0	0	0	0	0	0	0	0	0	0	0	0	0	0	0	0	0
0	0	0	0	0	0	0	0	0	0	0	0	0	0	0	0	0	0	0	0	0	0	0	0	0	0	0	0	0
0	0	0	0	0	0	0	0	0	0	0	0	0	0	0	0	0	0	0	0	0	0	0	0	0	0	0	0	0
0	0	0	0	0	0	0	0	0	0	0	0	0	0	0	0	0	0	0	0	0	0	0	0	0	0	0	0	0
0	0	0	0	0	0	0	0	0	0	0	0	0	0	0	0	0	0	0	0	0	0	0	0	0	0	0	0	0
0	0	0	0	0	0	0	0	0	0	0	0	0	0	0	0	0	0	0	0	0	0	0	0	0	0	0	0	0
0	0	0	0	0	0	0	0	0	0	0	0	0	2	0	4	0	5	0	3	0	2	0	0	0	0	0	0	16
0	0	0	0	0	0	0	0	0	0	0	0	1	3	1	2	1	6	0	1	1	1	1	2	1	0	0	0	21
0	0	0	0	0	0	0	0	0	0	0	0	0	3	0	5	0	6	1	3	0	3	0	1	0	1	0	0	23
0	0	0	0	0	0	0	0	0	0	0	0	0	0	1	2	1	0	1	6	0	2	0	2	0	0	0	0	15
0	0	0	0	0	0	0	0	0	0	0	0	0	2	0	2	0	1	2	3	0	2	0	1	0	0	0	0	13
0	0	0	0	0	0	0	0	0	0	0	0	0	1	0	1	3	5	1	5	2	2	0	0	0	0	0	0	20
0	0	0	0	0	0	0	0	0	0	0	0	0	0	0	4	0	7	0	2	0	2	0	0	0	0	0	0	15
0	0	0	0	0	0	0	0	0	0	0	0	1	2	0	4	1	4	0	3	1	2	1	2	1	0	0	0	22
0	0	0	0	0	0	0	0	0	0	0	0	0	1	1	10	2	7	2	8	5	5	2	2	1	0	0	1	47
0	0	0	0	0	0	0	0	0	0	0	0	0	1	0	4	1	3	1	3	0	2	1	2	0	1	0	2	21
0	0	0	0	0	0	0	0	0	0	0	0	0	1	0	4	0	3	0	2	0	0	2	0	0	0	0	0	12
0	0	0	0	0	0	0	0	0	0	0	0	0	1	1	4	1	5	1	2	1	0	1	1	0	0	0	0	18
0	0	0	0	0	0	0	0	0	0	0	0	0	0	1	0	2	2	4	3	1	1	1	2	0	0	0	1	18
0	0	0	0	0	0	0	0	0	0	0	0	0	0	0	2	2	1	4	3	1	0	2	0	1	0	0	0	16
0	0	0	0	0	0	0	0	0	0	0	0	0	1	1	2	3	1	6	2	2	1	2	0	1	0	2	2	26
0	0	0	0	0	0	0	0	0	0	0	0	0	2	2	2	2	2	2	3	4	3	1	1	2	2	1	0	29
0	0	0	0	0	0	0	0	0	0	0	0	0	0	3	2	4	2	2	2	3	0	0	1	0	1	0	0	20
0	0	0	0	0	0	0	0	0	0	0	0	0	1	0	1	0	2	3	2	3	1	3	2	1	0	1	0	20
0	0	0	0	0	0	0	0	0	0	0	0	0	0	1	0	2	3	1	6	0	0	0	0	0	1	3	2	19
0	0	0	0	0	0	0	0	0	0	0	0	0	0	0	3	2	1	1	0	3	1	2	1	3	1	0	1	19
0	0	0	0	0	0	0	0	0	0	0	0	0	0	0	2	4	1	4	2	1	2	1	0	2	1	2	1	23
0	0	0	0	0	0	0	0	0	0	0	0	0	0	1	0	1	2	2	1	7	0	1	1	0	1	2	0	19
0	0	0	0	0	0	0	0	0	0	0	0	0	0	1	0	0	1	0	1	2	0	1	1	0	1	2	0	10
0	0	0	0	0	0	0	0	0	0	0	0	0	1	0	1	0	1	3	0	1	1	0	0	1	1	2	0	12
0	0	0	0	0	0	0	0	0	0	0	0	0	0	0	0	0	0	0	0	0	0	0	0	0	0	0	0	0
0	0	0	0	0	0	0	0	0	0	0	0	0	0	0	0	0	0	0	0	0	0	0	0	0	0	0	0	0
0	0	0	0	0	0	0	0	0	0	0	0	0	0	0	0	0	0	0	0	0	0	0	0	0	0	0	0	0
0	0	0	0	0	0	0	0	0	0	0	0	0	0	0	0	0	0	0	0	0	0	0	0	0	0	0	0	0
0	0	0	0	0	0	0	0	0	0	0	0	0	0	0	0	0	0	0	0	0	0	0	0	0	0	0	0	0
0	0	0	0	0	0	0	0	0	0	0	0	0	0	0	0	0	0	0	0	0	0	0	0	0	0	0	0	0
0	0	0	0	0	0	0	0	0	0	0	0	0	0	0	0	0	0	0	0	0	0	0	0	0	0	0	0	0
0	0	0	0	0	0	0	0	0	0	0	0	0	0	0	0	0	0	0	0	0	0	0	0	0	0	0	0	0
0	0	0	0	0	0	0	0	0	0	0	0	0	0	0	0	0	0	0	0	0	0	0	0	0	0	0	0	0
0	0	0	0	0	0	0	0	0	0	0	0	0	0	0	0	0	0	0	0	0	0	0	0	0	0	0	0	0
0	0	0	0	0	0	0	0	0	0	0	0	0	0	0	0	0	0	0	0	0	0	0	0	0	0	0	0	0
0	0	0	0	0	0	0	0	0	0	0	0	0	0	0	0	0	0	0	0	0	0	0	0	0	0	0	0	0
0	0	0	0	0	0	0	0	0	0	0	0	0	0	0	0	0	0	0	0	0	0	0	0	0	0	0	0	0
0	0	0	0	0	0	0	0	0	0	0	0	0	0	0	0	0	0	0	0	0	0	0	0	0	0	0	0	0
0	0	0	0	0	0	0	0	0	0	0	0	0	0	0	0	0	0	0	0	0	0	0	0	0	0	0	0	0
0	0	0	0	0	0	0	0	0	0	0	0	0	0	0	0	0	0	0	0	0	0	0	0	0	0	0	0	0
0	0	0	0	0	0	0	0	0	0	0	0	0	0	0	0	0	0	0	0	0	0	0	0	0	0	0	0	0
0	0	0	0	0	0	0	0	0	0	0	0	0	0	0	0	0	0	0	0	0	0	0	0	0	0	0	0	0
0	0	0	0	0	0	0	0	0	0	0	0	0	0	0	0	0	0	0	0	0	0	0	0	0	0	0	0	0
0	0	0	0	0	0	0	0	0	0	0	0	0	0	0	0	0	0	0	0	0	0	0	0	0	0	0	0	0
0	0	0	0	0	0	0	0	0	0	0	0	0	0	0	0	0	0	0	0	0	0	0	0	0	0	0	0	0
0	0	0	0	0	0	0	0	0	0	0	0	0	0	0	0	0	0	0	0	0	0	0	0	0	0	0	0	0
0	0	0	0	0	0	0	0	0	0	0	0	0	0	0	0	0	0	0	0	0	0	0	0	0	0	0	0	0
0	0	0	0	0	0	0	0	0	0	0	0	0	0	0	0	0	0	0	0	0	0	0	0	0	0	0	0	0
0	0	0	0	0	0	0	0	0	0	0	0	0	0	0	0	0	0	0	0	0	0	0	0	0	0	0	0	0
0	0	0	0	0	0	0	0	0	0	0	0	0	0	0	0	0	0	0	0	0	0	0	0	0	0	0	0	0
0	0	0	0	0	0	0	0	0	0	0	0	0	0	0	1	0	0	1	0	0	0	0	0	0	0	0	0	2
0	0	0	0	0	0	0	0	0	0	0	0	0	0	0	0	0	0	0	0	0	0	0	0	0	0	0	0	0
0	0	0	0	0	0	0	0	0	0	0	0	0	0	0	0	0	0	0	0	0	0	0	0	0	0	0	0	0
0	0	0	0	0	0	0	0	0	0	0	0	0	0	0	0	0	0	0	0	0	0	0	0	0	0	0	0	0
0	0	0	0	0	0	0	0	0	0	0	0	0	0	0	0	0	0	0	0	0	0	0	0	0	0	0	0	0
0	0	0	0	0	0	0	0	0	0	0	0	0	0	0	0	0	1	0	0	0	0	0	0	0	0	0	0	1
0	0	0	0	0	0	0	0	0	0	0	0	0	0	0	1	0	0	0	0	0	0	0	0	0	0	0	0	1
0	0	0	0	0	0	0	0	0	0	0	0	0	0	0	0	0	0	0	0	0	0	0	0	0	0	0	0	0
0	0	0	0	0	0	0	0	0	0	0	0	0	0	0	0	0	0	1	1	0	0	0	0	0	0	0	0	2
0	0	0	0	0	0	0	0	0	0	0	0	0	0	0	2	1	1	0	1	0	0	0	0	0	0	0	0	5
0	0	0	0	0	0	0	0	0	0	0	0	0	0	0	0	0	0	0	0	0	0	0	0	0	0	0	0	0
0	0	0	0	0	0	0	0	0	0	0	0	0	0	0	0	0	0	0	0	0	0	0	0	0	0	0	0	0
0	0	0	0	0	0	0	0	0	0	0	0	0	0	0	0	0	0	0	0	0	0	0	0	0	0	0	0	0
0	0	0	0	0	0	0	0	0	0	0	0	0	0	0	0	0	0	0	0	0	0	0	0	0	0	0	0	0
0	0	0	0	0	0	0	0	0	0	0	0	0	0	0	0	0	0	0	0	0	0	0	0	0	0	0	0	0
0	0	0	0	0	0	0	0	0	0	0	0	0	0	0	0	0	0	0	0	0	0	0	0	0	0	0	0	0
0	0	0	0	0	0	0	0	0	0	0	0	0	0	0	0	0	0	0	0	0	0	0	0	0	0	0	0	0
0	0	0	0	0	0	0	0	0	0	0	0	0	0	0	0	0	0	0	0	0	0	0	0	0	0	0	0	0
0	0	0	0	0	0	0	0	0	0	0	0	0	0	0	0	0	0	0	0	0	0	0	0	0	0	0	0	0
0	0	0	0	0	0	0	0	0	0	0	0	0	0	0	0	0	0	0	0	0	0	0	0	0	0	0	0	0
0	0	0	0	0	0	0	0	0	0	0	0	0	0	0	0	0	0	0	0	0	0	0	0	0	0	0	0	0
0	0	0	0	0	0	0	0	0	0	0	0	0	0	0	0	0	0	0	0	0	0	0	0	0	0	0	0	0
0	0	0	0	0	0	0	0	0	0	0	0	0	0	0	0	0	0	0	0	0	0	0	0	0	0	0	0	0
0	0	0	0	0	0	0	0	0	0	0	0	0	0	0	0	0	0	0	0	0	0	0	0	0	0	0	0	0
0	0	0	0	0	0	0	0	0	0	0	0	0	0	0	0	0	0	0	0	0	0	0	0	0	0	0	0	0
0	0	0	0	0	0	0	0	0	0	0	0	0	0	0	0	0	0	0	0	0	0	0	0	0	0	0	0	0
0	0	0	0	0	0	0	0	0	0	0	0	0	0	0	0	0	0	0	0	0	0	0	0	0	0	0	0	0
0	0	0	0	0	0	0	0	0	0	0	0	0	0	0	0	0	0	0	0	0	0	0	0	0	0	0	0	0
0	0	0	0	0	0	0	0	0	0	0	0	0	0	0	0	0	0	0	0	0	0	0	0	0	0	0	0	0
0	0	0	0	0	0	0	0	0	0	0	0	0	0	0	0	0	0	0	0	0	0	0	0	0	0	0	0	0
0	0	0	0	0	0	0	0	0	0	0	0	0	0	0	0	0	0	0	0	0	0	0	0	0	0	0	0	0
0	0	0	0	0	0	0	0	0	0	0	0	0	0	0	0	0	0	0	0	0	0	0	0	0	0	0	0	0
0	0	0	0	0	0	0	0	0	0	0	0	0	0	0	0	0	0	0	0	0	0	0	0	0	0	0	0	0
0	0	0	0	0	0	0	0	0	0	0	0	0	0	0	0	0	0	0	0	0	0	0	0	0	0	0	0	0
0	0	0	0	0	0	0	0	0	0	0	0	0	0	0	0	0	0	0	0	0	0	0	0	0	0	0	0	0
0	0	0	0	0	0	0	0	0	0	0	0	0	0	0	0	0	0	0	0	0	0	0	0	0	0	0	0	0
0	0	0	0	0	0	0	0	0	0	0	0	0	0	0	0	0	0	0	0	0	0	0	0	0	0	0	0	0
0	0	0	0	0	0	0	0	0	0	0	0	0	0	0	0	0	0	0	0	0	0	0	0	0	0	0	0	0
0	0	0	0	0	0	0	0	0	0	0	0	0	0	0	0	0	0	0	0	0	0	0	0	0	0	0	0	0
0	0	0	0	0	0	0	0	0	0	0	0	0	0	0	0	0	0	0	0	0	0	0	0	0	0	0	0	0
0	0	0	0	0	0	0	0	0	0	0	0	0	0	0	0	0	0	0	0	0	0	0	0	0	0	0	0	0
0	0	0	0	0	0	0	0	0	0	0	0	0	0	0	0	0	0	0	0	0	0	0	0	0	0	0	0	0
0	0	0	0	0	0	0	0	0	0	0	0	0	0	0	0	0	0	0	0	0	0	0	0	0	0	0	0	0
0	0	0	0	0	0	0	0	0	0	0	0	0	0	0	0	0	0	0	0	0	0	0	0	0	0	0	0	0
0	0	0	0	0	0	0	0	0	0	0	0	0	0	0	0	0	0	0	0	0	0	0	0	0	0	0	0	0
0	0	0	0	0	0	0	0	0	0	0	0	0	0	0	0	0	0	0	0	0	0	0	0	0	0	0	0	0
0	0	0	0	0	0	0	0	0	0	0	0	0	0	0	0	0	0	0	0	0	0	0	0	0	0	0	0	0
0	0	0	0	0	0	0	0	0	0	0	0	0	0	0	0	0	0	0	0	0	0	0	0	0	0	0	0	0
0	0	0	0	0	0	0	0	0	0	0	0	0	0	0	0	0	0	0	0	0	0	0	0	0	0	0	0	0
0	0	0	0	0	0	0	0	0	0	0	0	0	0	0	0	0	0	0	0	0	0	0	0	0	0	0	0	0
0	0	0	0	0	0	0	0	0	0	0	0	0	0	0	0	0	0	0	0	0	0	0	0	0	0	0	0	0
0	0	0	0	0	0	0	0	0	0	0	0	0	0	0	0	0	0	0	0	0	0	0	0	0	0	0	0	0
0	0	0	0	0	0	0	0	0	0	0	0	0	0	0	0	0	0	0	0	0	0	0	0	0	0	0	0	0
0	0	0	0	0	0	0	0	0	0	0	0	0	0	0	0	0	0	0	0	0	0	0	0	0	0	0	0	0
0	0	0	0	0	0	0	0	0	0	0	0	0	0	0	0	0	0	0	0	0	0	0	0	0	0	0	0	0
0	0	0	0	0	0	0	0	0	0	0	0	0	0	0	0	0	0	0	0	0	0	0	0	0	0	0	0	0
0	0	0	0	0	0	0	0	0	0	0	0	0	0	0	0	0	0	0	0	0	0	0	0	0	0	0	0	0
0	0	0	0	0	0	0	0	0	0	0	0	0	0	0	0	0	0	0	0	0	0	0	0	0	0	0	0	0
0	0	0	0	0	0	0	0	0	0	0	0	0	0	0	0	0	0	0	0	0	0	0	0	0	0	0	0	0
0	0	0	0	0	0	0	0	0	0	0	0	0	0	0	0	0	0	0	0	0	0	0	0	0	0	0	0	0
0	0	0	0	0	0	0	0	0	0	0	0	0	0	0	0	0	0	0	0	0	0	0	0	0	0	0	0	0
0	0	0	0	0	0	0	0	0	0	0	0	0	0	0	0	0	0	0	0	0	0	0	0	0	0	0	0	0
0	0	0	0	0	0	0	0	0	0	0	0	0	0	0	0	0	0	0	0	0	0	0	0	0	0	0	0	0
0	0	0	0	0	0	0	0	0	0	0	0	0	0	0	0	0	0	0	0	0	0	0	0	0	0	0	0	0
0	0	0	0	0	0	0	0	0	0	0	0	0	0	0	0	0	0	0	0	0	0	0	0	0	0	0	0	0
0	0	0	0	0	0	0	0	0	0	0	0	0	0	0	0	0	0	0	0	0	0	0	0	0	0	0	0	0
0	0	0	0	0	0	0	0	0	0	0	0	0	0	0	0	0	0	0	0	0	0	0	0	0	0	0	0	0
0	0	0	0	0	0	0	0	0	0	0	0	0	0	0	0	0	0	0	0	0	0	0	0	0	0	0	0	0
0	0	0	0	0	0	0	0	0	0	0	0	0	0	0	0	0	0	0	0	0	0	0	0	0	0	0	0	0
0	0	0	0	0	0	0	0	0	0	0	0	0	0	0	0	0	0	0	0	0	0	0	0	0	0	0	0	0
0	0	0	0	0	0	0	0	0	0	0	0	0	0	0	0	0	0	0	0	0	0	0	0	0	0	0	0	0
0	0	0	0	0	0	0	0	0	0	0	0	0	0	0	0	0	0	0	0	0	0	0	0	0	0	0	0	0
0	0	0	0	0	0	0	0	0	0	0	0	0	0	0	0	0	0	0	0	0	0	0	0	0	0	0	0	0
0	0	0	0	0	0	0	0	0	0	0	0	0	0	0	0	0	0	0	0	0	0	0	0	0	0	0	0	0
0	0	0	0	0	0	0	0	0	0	0	0	0	0	0	0	0	0	0	0	0	0	0	0	0	0	0	0	0
0	0	0	0	0	0	0	0	0	0	0	0	0	0	0	0	0	0	0	0	0	0	0	0	0	0	0	0	0
0	0	0	0	0	0	0	0	0	0	0	0	0	0	0	0	0	0	0	0	0	0	0	0	0	0	0	0	0
0	0	0	0	0	0	0	0	0	0	0	0	0	0	0	0	0	0	0	0	0	0	0	0	0	0	0	0	0
0	0	0	0	0	0	0	0	0	0	0	0	0	0	0	0	0	0	0	0	0	0	0	0	0	0	0	0	0
0	0	0	0	0	0	0	0	0	0	0	0	0	0	0	0	0	0	0	0	0	0	0	0	0	0	0	0	0
0	0	0	0	0	0	0	0	0	0	0	0	0	0	0	0	0	0	0	0	0	0	0	0	0	0	0	0	0
0	0	0	0	0	0	0	0	0	0	0	0	0	0	0	0	0	0	0	0	0	0	0	0	0	0	0	0	0
0	0	0	0	0	0	0	0	0	0	0	0	0	0	0	0	0	0	0	1	0	0	0	0	0	0	0	0	1
0	0	0	0	0	0	0	0	0	0	0	0	0	2	0	0	0	0	0	0	0	0	0	0	0	0	0	0	2
0	0	0	0	0	0	0	0	0	0	0	0	0	0	0	0	0	0	0	0	0	0	0	0	0	0	0	0	0
0	0	0	0	0	0	0	0	0	0	0	0	0	0	0	0	0	0	0	0	0	0	0	0	0	0	0	0	0
0	0	0	0	0	0	0	0	0	0	0	0	0	0	0	0	0	0	0	0	0	0	0	0	0	0	0	0	0
0	0	0	0	0	0	0	0	0	0	0	0	0	0	0	0	0	0	0	0	0	0	0	0	0	0	0	0	0
0	0	0	0	0	0	0	0	0	0	0	0	0	0	0	1	0	0	0	0	0	0	1	0	0	0	0	0	2
0	0	0	0	0	0	0	0	0	0	0	0	0	0	0	0	0	0	0	0	0	0	0	0	0	0	0	0	0
0	0	0	0	0	0	0	0	0	0	0	0	0	0	0	0	0	0	0	0	0	0	0	0	0	0	0	0	0
0	0	0	0	0	0	0	0	0	0	0	0	0	0	0	0	0	0	0	0	0	0	0	0	0	0	0	0	0
0	0	1	0	0	0	0	0	0	0	0	0	0	0	0	0	0	0	0	1	0	0	0	0	0	0	0	0	2
0	0	0	0	0	0	0	0	0	0	0	0	0	0	0	0	0	0	0	0	0	0	0	0	0	0	0	0	0
0	0	0	0	0	0	0	0	0	0	0	0	0	0	0	0	0	0	0	0	0	0	0	0	0	0	0	0	0
0	0	0	0	0	0	0	0	0	0	0	0	0	0	0	0	0	0	0	0	0	0	0	0	0	0	0	0	0
0	0	0	0	0	0	0	0	0	0	0	0	0	0	0	0	0	0	0	0	0	0	0	0	0	0	0	0	0
0	0	0	0	0	0	0	0	0	0	0	0	0	0	0	0	0	0	0	0	0	0	0	0	0	0	0	0	0
0	0	0	0	0	0	0	0	0	0	0	0	0	0	0	0	0	0	0	0	0	0	0	0	0	0	0	0	0
0	0	0	0	0	0	0	0	0	0	0	0	0	0	0	0	0	0	0	0	0	0	0	0	0	0	0	0	0
0	0	0	0	0	0	0	0	0	0	0	0	0	0	0	0	0	0	0	0	0	0	0	0	0	0	0	0	0
0	0	0	0	0	0	0	0	0	0	0	0	0	0	0	1	0	0	0	1	0	1	0	0	0	0	0	0	3
0	0	0	0	0	0	0	0	0	0	0	0	0	0	0	0	0	0	0	0	0	0	0	0	0	0	0	0	0
0	0	0	0	0	0	0	0	0	0	0	0	0	0	0	0	0	0	0	0	0	0	0	0	0	0	0	0	0
0	0	0	0	0	0	0	0	0	0	0	0	0	0	0	0	0	0	0	0	0	0	0	0	0	0	0	0	0
0	0	0	0	0	0	0	0	0	0	0	0	0	0	0	0	0	0	0	0	0	0	0	0	0	0	0	0	0
0	0	0	0	0	0	0	0	0	0	0	0	0	0	1	2	1	3	0	2	3	2	0	2	0	1	1	2	20
0	0	0	0	0	1	0	0	0	0	0	0	0	1	0	3	1	1	0	1	1	1	0	2	1	0	1	0	14
0	0	0	0	0	0	0	0	0	0	0	0	0	2	0	2	0	3	0	1	3	1	0	0	1	0	1	1	15
0	0	0	0	0	0	0	0	0	0	0	0	0	0	0	2	1	1	0	1	1	2	1	3	2	1	1	0	16
0	0	0	0	0	0	0	0	0	0	0	0	0	1	0	2	1	1	0	0	0	0	3	0	3	1	1	0	13
0	0	0	0	0	0	0	0	0	0	0	0	0	1	0	1	1	2	3	1	0	0	1	1	0	1	0	0	12
1	1	0	0	0	0	0	0	0	0	0	0	0	0	1	4	2	4	1	0	1	1	1	0	1	0	0	1	19
0	0	0	0	0	0	0	0	0	0	0	0	0	0	0	2	1	1	0	2	2	1	0	2	0	0	2	1	14
0	0	0	0	0	0	0	0	0	0	0	0	0	0	0	2	2	1	0	3	5	2	1	3	0	0	2	0	21
0	0	0	0	0	0	0	0	0	0	0	1	0	2	0	2	1	3	3	2	2	0	1	0	0	1	2	0	20
0	0	0	0	0	0	0	0	0	0	0	0	0	0	0	1	0	3	1	2	2	1	0	1	1	0	1	2	15
0	0	0	0	0	0	0	0	0	0	0	0	0	0	0	0	2	0	1	2	1	0	1	0	2	0	0	2	11
0	0	0	0	0	0	0	0	0	0	0	0	0	0	0	0	0	0	0	0	0	0	0	0	0	0	0	0	0
0	0	0	0	0	0	0	0	0	0	0	0	0	0	0	0	0	0	0	0	0	0	0	0	0	0	0	0	0
0	0	0	0	0	0	0	0	0	0	0	0	0	0	0	0	0	0	0	0	0	0	0	0	0	0	0	0	0
0	0	0	0	0	0	0	0	0	0	0	0	0	0	0	0	0	0	0	0	0	0	0	0	0	0	0	0	0
0	0	0	0	0	0	0	0	0	0	0	0	0	0	0	0	0	0	0	0	0	0	0	0	0	0	0	0	0
0	0	0	0	0	0	0	0	0	0	0	0	0	0	0	0	0	0	0	0	0	0	0	0	0	0	0	0	0
0	0	0	0	0	0	0	0	0	0	0	0	0	0	0	0	0	0	0	0	0	0	0	0	0	0	0	0	0
0	0	0	0	0	0	0	0	0	0	0	0	0	0	0	0	0	0	0	0	0	0	0	0	0	0	0	0	0
0	0	0	0	0	0	0	0	0	0	0	0	0	0	0	0	0	0	0	0	0	0	0	0	0	0	0	0	0
0	0	0	0	0	0	0	0	0	0	0	0	0	0	0	0	0	0	0	0	0	0	0	0	0	0	0	0	0
0	0	0	0	0	0	0	0	0	0	0	0	0	0	0	0	0	0	0	0	0	0	0	0	0	0	0	0	0
0	0	0	0	0	0	0	0	0	0	0	0	0	0	0	0	0	0	0	0	0	0	0	0	0	0	0	0	0
0	0	0	0	0	0	0	0	0	0	0	0	0	0	0	2	0	0	0	1	0	4	1	2	1	0	1	0	12
0	0	0	0	0	0	0	0	0	0	0	0	0	0	0	2	0	1	1	3	1	1	0	0	2	1	1	0	13
1	0	0	0	0	0	0	0	0	0	0	0	0	0	0	0	2	3	0	2	1	0	0	0	0	1	0	2	12
0	0	0	0	0	0	0	0	0	0	0	0	0	0	0	2	0	4	1	0	1	0	1	1	1	0	0	0	11
0	0	1	0	0	0	0	0	0	0	0	0	0	1	0	4	0	2	0	0	1	1	1	1	1	0	1	1	15
0	0	0	0	0	0	0	0	0	0	0	0	0	0	0	0	0	2	3	2	2	0	0	0	1	0	0	1	11
0	0	0	0	0	0	0	0	0	0	0	0	0	0	0	0	2	3	2	0	4	1	1	1	0	1	4	2	21
0	0	0	0	0	0	0	0	0	0	0	0	0	0	1	2	0	2	1	2	0	1	0	1	1	2	0	0	13
0	0	0	0	0	0	0	0	0	1	0	0	0	1	0	1	1	1	1	0	0	0	0	0	2	0	2	2	12
0	0	0	0	1	0	0	0	0	0	0	0	0	1	0	2	0	2	1	3	0	0	0	0	1	1	2	0	14
0	0	0	0	0	0	0	0	0	0	0	0	0	1	0	3	1	1	1	2	1	1	1	0	0	0	0	1	13
0	0	0	0	0	0	0	0	0	0	0	0	0	0	0	0	0	2	2	1	1	0	1	0	0	0	0	1	8
0	0	0	0	0	0	0	0	0	0	0	0	0	0	0	0	0	0	0	0	0	0	0	0	0	0	0	0	0
0	0	0	0	0	0	0	0	0	0	0	0	0	0	0	0	0	0	0	0	0	0	0	0	0	0	0	0	0
0	0	0	0	0	0	0	0	0	0	0	0	0	0	0	0	0	0	0	0	0	0	0	0	0	0	0	0	0
0	0	0	0	0	0	0	0	0	0	0	0	0	0	0	0	0	0	0	0	0	0	0	0	0	0	0	0	0
0	0	0	0	0	0	0	0	0	0	0	0	0	0	0	0	0	0	0	0	0	0	0	0	0	0	0	0	0
0	0	0	0	0	0	0	0	0	0	0	0	0	0	0	0	0	0	0	0	0	0	0	0	0	0	0	0	0
0	0	0	0	0	0	0	0	0	0	0	0	0	0	0	0	0	0	0	0	0	0	0	0	0	0	0	0	0
0	0	0	0	0	0	0	0	0	0	0	0	0	0	0	0	0	0	0	0	0	0	0	0	0	0	0	0	0
0	0	0	0	0	0	0	0	0	0	0	0	0	0	0	0	0	0	0	0	0	0	0	0	0	0	0	0	0
0	0	0	0	0	0	0	0	0	0	0	0	0	0	0	0	0	0	0	0	0	0	0	0	0	0	0	0	0
0	0	0	0	0	0	0	0	0	0	0	0	0	0	0	0	0	0	0	0	0	0	0	0	0	0	0	0	0
0	0	0	0	0	0	0	0	0	0	0	0	0	0	0	0	0	0	0	0	0	0	0	0	0	0	0	0	0
0	0	0	0	0	0	0	0	0	0	0	0	0	0	0	0	0	0	0	0	0	0	0	0	0	0	0	0	0
0	0	0	0	0	0	0	0	0	0	0	0	0	0	0	0	0	0	0	0	0	0	0	0	0	0	0	0	0
0	0	0	0	0	0	0	0	0	0	0	0	0	0	0	0	0	0	0	0	0	0	0	0	0	0	0	0	0
0	0	0	0	0	0	0	0	0	0	0	0	0	0	0	0	0	0	0	0	0	0	0	0	0	0	0	0	0
0	0	0	0	0	0	0	0	0	0	0	0	0	0	0	0	0	0	0	0	0	0	0	0	1	0	0	0	1
0	0	0	0	0	0	0	0	0	0	0	0	0	1	0	0	0	0	0	0	0	0	0	0	0	0	0	0	1
0	0	0	0	0	0	0	0	0	0	0	0	0	0	0	0	0	0	0	0	0	0	0	0	0	0	0	0	0
0	0	0	0	0	0	0	0	0	0	0	0	0	0	0	0	0	0	0	0	0	0	0	0	0	0	0	0	0
0	0	0	0	0	0	0	0	0	0	0	0	0	0	0	0	0	0	0	0	0	0	0	0	0	0	0	0	0
0	0	0	0	0	0	0	0	0	0	0	0	0	0	0	0	0	0	0	0	0	0	0	0	0	0	0	0	0
0	0	0	0	0	0	0	0	0	0	0	0	0	0	0	0	0	0	0	0	0	0	0	0	0	0	0	0	0
0	0	0	0	0	0	0	0	0	0	0	0	0	0	0	0	0	0	0	0	0	0	0	0	0	0	0	0	0
0	0	0	0	0	0	0	0	0	0	0	0	0	0	0	0	0	0	0	0	0	0	0	0	0	0	0	0	0
0	0	0	0	0	0	0	0	0	0	0	0	0	0	0	0	0	0	0	0	0	0	0	0	0	0	0	0	0
0	0	0	0	0	0	0	0	0	0	0	0	0	0	0	0	0	0	0	0	0	0	0	0	0	0	0	0	0
0	0	0	0	0	0	0	0	0	0	0	0	0	0	0	0	0	0	0	0	0	0	0	0	0	0	0	0	0
0	0	0	0	0	0	0	0	0	0	0	0	0	0	0	0	0	0	0	0	0	0	0	0	0	0	0	0	0
0	0	0	0	0	0	0	0	0	0	0	0	0	0	0	0	0	0	0	0	0	0	0	0	0	0	0	0	0
0	0	0	0	0	0	0	0	0	0	0	0	0	0	0	0	0	0	0	0	0	0	0	0	0	0	0	0	0
0	0	0	0	0	0	0	0	0	0	0	0	0	0	0	0	0	0	0	0	0	0	0	0	0	0	0	0	0
0	0	0	0	0	0	0	0	0	0	0	0	0	0	0	0	0	0	0	0	0	0	0	0	0	0	0	0	0
0	0	0	0	0	0	0	0	0	0	0	0	0	0	0	0	0	0	0	0	0	0	0	0	0	0	0	0	0
0	0	0	0	0	0	0	0	0	0	0	0	0	0	0	0	0	0	0	0	0	0	0	0	0	0	0	0	0
0	0	0	0	0	0	0	0	0	0	0	0	0	0	0	0	0	0	0	0	0	0	0	0	0	0	0	0	0
0	0	0	0	0	0	0	0	1	0	0	0	0	0	2	0	1	3	0	5	1	3	1	0	0	0	0	3	20
0	1	0	0	0	0	0	0	0	0	0	0	1	0	0	5	3	3	3	2	2	2	0	3	0	1	2	0	28
0	0	0	0	0	0	0	0	0	1	0	0	0	0	1	4	1	0	1	3	1	1	1	1	1	0	0	1	17
0	0	0	0	0	0	0	0	0	0	0	0	0	1	0	1	0	3	1	0	1	4	1	0	1	3	2	0	18
0	0	0	0	0	0	0	0	0	0	0	0	0	0	2	2	1	1	1	4	1	2	1	0	1	0	1	1	18
0	0	0	0	0	0	0	0	0	0	0	0	0	1	1	2	1	3	2	1	1	0	1	0	1	0	0	0	14
0	0	0	0	0	0	0	0	0	0	0	0	0	1	0	5	0	1	1	4	0	2	1	2	2	1	1	1	22
0	0	0	0	0	0	0	0	0	0	0	0	0	1	1	3	0	7	3	2	1	0	0	2	1	0	0	0	21
0	0	0	0	0	0	0	0	0	0	0	0	0	0	0	1	1	3	0	3	3	5	0	2	2	1	1	0	22
0	0	0	0	0	0	0	0	0	0	0	0	1	2	0	0	3	5	1	4	1	2	2	0	0	6	1	0	28
0	0	0	0	0	0	0	0	0	0	0	0	0	0	0	2	1	1	1	6	0	4	1	0	0	0	2	1	19
0	0	0	0	0	0	0	0	0	0	0	0	0	1	1	4	0	1	1	1	0	2	2	1	2	0	1	0	17
0	0	0	0	0	0	0	0	0	0	0	0	0	3	3	8	3	6	9	11	9	8	7	2	2	1	4	2	78
0	0	0	1	1	1	1	1	0	0	0	0	0	0	1	13	1	6	5	7	10	5	4	2	4	2	4	1	70
0	0	0	0	0	0	0	0	0	0	0	0	4	2	2	7	7	3	6	6	7	6	7	4	3	0	1	2	67
0	0	0	0	0	0	0	0	0	0	0	1	0	2	1	4	4	5	4	3	4	4	3	3	2	0	3	0	43
0	0	0	0	0	0	0	0	0	1	0	0	1	0	3	8	3	5	3	7	4	6	1	0	2	2	1	0	47
0	0	0	0	0	0	1	0	0	0	0	0	0	0	2	2	3	6	6	7	3	2	1	2	0	1	2	1	39
0	0	0	0	0	0	1	0	0	0	1	0	1	4	3	3	2	3	2	6	6	5	2	0	0	4	2	4	49
0	0	0	0	0	0	0	0	0	0	0	0	1	4	3	7	5	9	4	5	11	5	5	3	1	3	3	2	71
0	0	0	0	0	0	0	0	0	0	0	0	1	2	1	8	5	6	9	9	8	4	2	4	0	3	4	2	68
0	0	0	0	0	0	0	0	0	0	0	0	1	2	1	8	5	6	9	9	8	4	2	4	0	3	4	2	68
0	0	0	0	0	0	0	0	0	0	0	0	0	1	3	7	3	5	6	2	7	4	9	4	6	1	5	0	63
0	0	0	0	0	0	0	0	0	0	0	0	0	1	1	2	3	7	0	5	5	4	4	2	0	2	7	3	46
0	0	0	0	0	0	0	0	0	0	0	0	0	0	0	0	0	0	0	0	0	0	0	0	0	0	0	0	0
0	0	0	0	0	0	0	0	0	0	0	0	0	0	0	0	0	0	0	0	0	0	0	0	0	0	0	0	0
0	0	0	0	0	0	0	0	0	0	0	0	0	0	0	0	0	0	0	0	0	0	0	0	0	0	0	0	0
0	0	0	0	0	0	0	0	0	0	0	0	0	0	0	0	0	0	0	0	0	0	0	0	0	0	0	0	0
0	0	0	0	0	0	0	0	0	0	0	0	0	0	0	0	0	0	0	0	0	0	0	0	0	0	0	0	0
0	0	0	0	0	0	0	0	0	0	0	0	0	0	0	0	0	0	0	0	0	0	0	0	0	0	0	0	0
0	0	0	0	0	0	0	0	0	0	0	0	0	0	0	0	0	0	0	0	0	0	0	0	0	0	0	0	0
0	0	0	0	0	0	0	0	0	0	0	0	0	0	0	0	0	0	0	0	0	0	0	0	0	0	0	0	0
0	0	0	0	0	0	0	0	0	0	0	0	0	0	0	0	0	0	0	0	0	0	0	0	0	0	0	0	0
0	0	0	0	0	0	0	0	0	0	0	0	0	0	0	0	0	0	0	0	0	0	0	0	0	0	0	0	0
0	0	0	0	0	0	0	0	0	0	0	0	0	0	0	0	0	0	0	0	0	0	0	0	0	0	0	0	0
0	0	0	0	0	0	0	0	0	0	0	0	0	0	0	0	0	0	0	0	0	0	0	0	0	0	0	0	0
0	0	0	0	0	0	0	0	0	0	0	0	0	0	0	0	0	0	0	0	0	0	0	0	0	0	0	0	0
0	0	0	0	0	0	0	0	0	0	0	0	0	0	0	0	0	0	0	0	0	0	0	0	0	0	0	0	0
0	0	0	0	0	0	0	0	0	0	0	0	0	0	0	0	0	0	0	0	0	0	0	0	0	0	0	0	0
0	0	0	0	0	0	0	0	0	0	0	0	0	0	0	0	0	0	0	0	0	0	0	0	0	0	0	0	0
0	0	0	0	0	0	0	0	0	0	0	0	0	0	0	0	0	0	0	0	0	0	0	0	0	0	0	0	0
0	0	0	0	0	0	0	0	0	0	0	0	0	0	0	0	0	0	0	0	0	0	0	0	0	0	0	0	0
0	0	0	0	0	0	0	0	0	0	0	0	0	0	0	0	0	0	0	0	0	0	0	0	0	0	0	0	0
0	0	0	0	0	0	0	0	0	0	0	0	0	0	0	0	0	0	0	0	0	0	0	0	0	0	0	0	0
0	0	0	0	0	0	0	0	0	0	0	0	0	0	0	0	0	0	0	0	0	0	0	0	0	0	0	0	0
0	0	0	0	0	0	0	0	0	0	0	0	0	0	0	0	0	0	0	0	0	0	0	0	0	0	0	0	0
0	0	0	0	0	0	0	0	0	0	0	0	0	0	0	0	0	0	0	0	0	0	0	0	0	0	0	0	0
0	0	0	0	0	0	0	0	0	0	0	0	0	0	0	0	0	0	0	0	0	0	0	0	0	0	0	0	0
0	0	0	0	0	0	0	0	0	0	0	0	0	0	0	0	0	0	0	0	0	0	0	0	0	0	0	0	0
0	0	0	0	0	0	0	0	0	0	0	0	0	0	0	0	0	0	0	0	0	0	0	0	0	0	0	0	0
0	0	0	0	0	0	0	0	0	0	0	0	0	0	0	0	0	0	0	0	0	0	0	0	0	0	0	0	0
0	0	0	0	0	0	0	0	0	0	0	0	0	0	0	0	0	0	0	0	0	0	0	0	0	0	0	0	0
0	0	0	0	0	0	0	0	0	0	0	0	0	0	0	0	0	0	0	0	0	0	0	0	0	0	0	0	0
0	0	0	0	0	0	0	0	0	0	0	0	0	0	0	0	0	0	0	0	0	0	0	0	0	0	0	0	0
0	0	0	0	0	0	0	0	0	0	0	0	0	0	0	0	0	0	0	0	0	0	0	0	0	0	0	0	0
0	0	0	0	0	0	0	0	0	0	0	0	0	0	0	0	0	0	0	0	0	0	0	0	0	0	0	0	0
0	0	0	0	0	0	0	0	0	0	0	0	0	0	0	0	0	0	0	0	0	0	0	0	0	0	0	0	0
0	0	0	0	0	0	0	0	0	0	0	0	0	0	0	0	0	0	0	0	0	0	0	0	0	0	0	0	0
0	0	0	0	0	0	0	0	0	0	0	0	0	0	0	0	0	0	0	0	0	0	0	0	0	0	0	0	0
0	0	0	0	0	0	0	0	0	0	0	0	0	0	0	0	0	0	0	0	0	0	0	0	0	0	0	0	0
0	0	0	0	0	0	0	0	0	0	0	0	0	0	0	0	0	0	0	0	0	0	0	0	0	0	0	0	0
0	0	0	0	0	0	0	0	0	0	0	0	0	0	0	0	0	0	0	0	0	0	0	0	0	0	0	0	0
0	0	0	0	0	0	0	0	0	0	0	0	0	0	0	0	0	0	0	0	0	0	0	0	0	0	0	0	0
0	0	0	0	0	0	0	0	0	0	0	0	0	0	0	0	0	0	0	0	0	0	0	0	0	0	0	0	0
0	0	0	0	0	0	0	0	0	0	0	0	0	0	0	0	0	0	0	0	0	0	0	0	0	0	0	0	0
0	0	0	0	0	0	0	0	0	0	0	0	0	0	0	0	0	0	0	0	0	0	0	0	0	0	0	0	0
0	0	0	0	0	0	0	0	0	0	0	0	0	0	0	0	0	0	0	0	0	0	0	0	0	0	0	0	0
0	0	0	0	0	0	0	0	0	0	0	0	0	0	0	0	0	0	0	0	0	0	0	0	0	0	0	0	0
0	0	0	0	0	0	0	0	0	0	0	0	0	0	0	0	0	0	0	0	0	0	0	0	0	0	0	0	0
0	0	0	0	0	0	0	0	0	0	0	0	0	0	0	0	0	0	0	0	0	0	0	0	0	0	0	0	0
0	0	0	0	0	0	0	0	0	0	0	0	0	0	0	0	0	0	0	0	0	0	0	0	0	0	0	0	0
0	0	0	0	0	0	0	0	0	0	0	0	0	0	0	0	0	0	0	0	0	0	0	0	0	0	0	0	0
0	0	0	0	0	0	0	0	0	0	0	0	0	0	0	0	0	0	0	0	0	0	0	0	0	0	0	0	0
0	0	0	0	0	0	0	0	0	0	0	0	0	0	0	0	0	0	0	0	0	0	0	0	0	0	0	0	0
0	0	0	0	0	0	0	0	0	0	0	0	0	0	0	0	0	0	0	0	0	0	0	0	0	0	0	0	0
0	0	0	0	0	0	0	0	0	0	0	0	0	0	0	0	0	0	0	0	0	0	0	0	0	0	0	0	0
0	0	0	0	0	0	0	0	0	0	0	0	0	0	0	0	0	0	0	0	0	0	0	0	0	0	0	0	0
0	0	0	0	0	0	0	0	0	0	0	0	0	0	0	0	0	0	0	0	0	0	0	0	0	0	0	0	0
0	0	0	0	0	0	0	0	0	0	0	0	0	0	0	0	0	0	0	0	0	0	0	0	0	0	0	0	0
0	0	0	0	0	0	0	0	0	0	0	0	0	0	0	0	0	0	0	0	0	0	0	0	0	0	0	0	0
0	0	0	0	0	0	0	0	0	0	0	0	0	0	0	0	0	0	0	0	0	0	0	0	0	0	0	0	0
0	0	0	0	0	0	0	0	0	0	0	0	0	0	0	0	0	0	0	0	0	0	0	0	0	0	0	0	0
0	0	0	0	0	0	0	0	0	0	0	0	0	0	0	0	0	0	0	0	0	0	0	0	0	0	0	0	0
0	0	0	0	0	0	0	0	0	0	0	0	0	0	0	0	0	0	0	0	0	0	0	0	0	0	0	0	0
0	0	0	0	0	0	0	0	0	0	0	0	0	0	0	0	0	0	0	0	0	0	0	0	0	0	1	0	1
0	0	0	0	0	0	0	0	0	0	0	0	0	0	0	0	0	0	0	0	0	0	0	0	0	0	0	0	0
0	0	0	0	0	0	0	0	0	0	0	0	0	0	0	0	0	0	0	0	0	0	0	0	0	0	0	0	0
0	0	0	0	0	0	0	0	0	0	0	0	0	0	0	0	0	0	0	0	0	0	0	0	0	0	0	0	0
0	0	0	0	0	0	0	0	0	0	0	0	0	0	0	0	0	0	0	0	0	0	0	0	0	0	0	0	0
0	0	0	0	0	0	0	0	0	0	0	0	0	0	0	0	0	0	0	0	0	0	0	0	0	0	0	0	0
0	0	0	0	0	0	0	0	0	0	0	0	0	0	0	0	0	0	0	0	0	0	1	0	0	0	0	0	1
0	0	0	0	0	0	0	0	0	0	0	0	0	0	0	0	0	0	0	0	0	0	0	0	0	0	0	0	0
0	0	0	0	0	0	0	0	0	0	0	0	0	0	0	0	0	1	0	0	0	0	0	0	0	0	0	0	1
0	0	0	0	0	0	0	0	0	0	0	0	0	0	0	0	0	0	0	0	0	0	1	0	0	0	0	0	1
0	0	0	0	0	0	0	0	0	0	0	0	0	0	0	0	0	0	0	0	0	0	0	0	0	0	0	0	0
0	0	0	0	0	0	0	0	0	0	0	0	0	0	0	0	0	0	0	0	0	0	0	0	0	0	0	0	0
0	0	0	0	0	0	0	0	0	0	0	0	0	0	0	0	0	0	0	0	0	0	0	0	0	0	0	0	0
0	0	0	0	0	0	0	0	0	0	0	0	0	0	0	0	0	0	0	0	0	0	0	0	0	0	0	0	0
0	0	0	0	0	0	0	0	0	0	0	0	0	0	0	0	0	0	0	0	0	0	0	0	0	0	0	0	0
0	0	0	0	0	0	0	0	0	0	0	0	0	0	0	0	0	0	0	0	0	0	0	0	0	0	0	0	0
0	0	0	0	0	0	0	0	0	0	0	0	0	0	0	0	0	0	0	1	0	0	0	0	0	0	0	0	1
0	0	0	0	0	0	0	0	0	0	0	0	0	0	0	0	0	0	0	0	0	0	0	0	0	0	0	0	0
0	0	0	0	0	0	0	0	0	0	0	0	0	0	0	0	0	0	0	0	0	0	0	0	0	0	0	0	0
0	0	0	0	0	0	0	0	0	0	0	0	0	0	0	0	0	0	0	0	0	0	0	0	0	0	0	0	0
0	0	0	0	0	0	0	0	0	0	0	0	0	0	0	0	0	0	0	0	0	0	0	0	0	0	0	0	0
0	0	0	0	0	0	0	0	0	0	0	0	0	0	0	0	0	0	0	0	0	0	0	0	0	0	0	0	0
0	0	0	0	0	0	0	0	0	0	0	0	0	0	0	0	0	0	0	0	0	0	0	0	0	0	0	0	0
0	0	0	0	0	0	0	0	0	0	0	0	0	0	0	0	1	0	0	0	0	0	0	0	0	0	0	0	1
0	0	0	0	0	0	0	0	0	0	0	0	0	0	0	0	0	0	0	0	0	0	0	0	0	0	0	0	0
0	0	0	0	0	0	0	0	0	0	0	0	0	0	0	0	0	0	0	0	0	0	0	0	0	0	0	0	0
0	0	0	0	0	0	0	0	0	0	0	0	0	0	0	0	0	0	0	0	0	0	0	0	0	0	0	0	0
0	0	0	0	0	0	0	0	0	0	0	0	0	0	0	0	0	0	0	0	0	0	0	0	0	0	0	0	0
0	0	0	0	0	0	0	0	0	0	0	0	0	0	0	0	0	0	0	0	0	0	0	0	0	0	0	0	0
0	0	0	0	0	0	0	0	0	0	0	0	0	0	0	0	0	0	0	0	0	0	0	0	0	0	0	0	0
0	0	0	0	0	0	0	0	0	0	0	0	0	0	0	0	0	0	0	0	0	0	0	0	0	0	0	0	0
0	0	0	0	0	0	0	0	0	0	0	0	0	0	0	0	0	0	0	0	0	0	0	0	0	0	0	0	0
0	0	0	0	0	0	0	0	0	0	0	0	0	0	0	0	0	0	0	0	0	0	0	0	0	0	0	0	0
0	0	0	0	0	0	0	0	0	0	0	0	0	0	0	0	0	0	0	0	0	0	0	0	0	0	0	0	0
0	0	0	0	0	0	0	0	0	0	0	0	0	0	0	0	0	0	0	0	0	0	0	0	0	0	0	0	0
0	0	0	0	0	0	0	0	0	0	0	0	0	0	0	0	0	0	0	0	0	0	0	0	0	0	0	0	0
0	0	0	0	0	0	0	0	0	0	0	0	0	0	0	0	0	0	0	0	0	0	0	0	0	0	0	0	0
0	0	0	0	0	0	0	0	0	0	0	0	0	0	0	0	0	0	0	0	0	0	0	0	0	0	0	0	0
0	0	0	0	0	0	0	0	0	0	0	0	0	0	0	0	0	0	0	0	0	0	0	0	0	0	0	0	0
0	0	0	0	0	0	0	0	0	0	0	0	0	0	0	0	0	0	0	0	0	0	0	0	0	0	0	0	0
0	0	0	0	0	0	0	0	0	0	0	0	0	0	0	0	0	0	1	0	0	0	0	0	0	0	0	0	1
0	0	0	0	0	0	0	0	0	0	0	0	0	0	0	0	0	0	0	0	0	0	0	0	0	0	0	0	0
0	0	0	0	0	0	0	0	0	0	0	0	0	0	0	0	0	0	0	0	0	0	0	0	0	0	0	0	0
0	0	0	0	0	0	0	0	0	0	0	0	0	0	0	0	0	0	0	0	0	0	0	0	0	0	0	0	0
0	0	0	0	0	0	0	0	0	0	0	0	0	0	0	0	0	0	0	0	0	0	0	0	0	0	0	0	0
0	0	0	0	0	0	0	0	0	0	0	0	0	0	0	0	0	0	0	0	0	0	0	0	0	0	0	0	0
0	0	0	0	0	0	0	0	0	0	0	0	0	0	0	0	0	1	1	0	0	0	0	0	0	0	0	0	2
0	0	0	0	0	0	0	0	0	0	0	0	0	0	0	0	0	0	0	0	0	0	0	0	0	0	0	0	0
0	0	0	0	0	0	0	0	0	0	0	0	0	0	0	0	2	0	0	0	0	0	0	0	0	0	0	0	2
0	0	0	0	0	0	0	0	0	0	0	0	0	0	1	0	0	0	1	0	0	0	0	0	0	0	0	0	2
0	0	0	0	0	0	0	0	0	0	0	0	0	0	0	0	1	0	0	0	0	0	1	0	0	0	1	0	3
0	0	0	0	0	0	0	0	0	0	0	0	0	0	0	0	0	0	2	0	1	0	0	0	0	0	0	0	3
0	0	0	0	0	0	0	0	0	0	0	0	0	0	0	0	0	0	0	0	0	0	0	0	0	0	0	0	0
0	0	0	0	0	0	0	0	0	0	0	0	0	0	1	0	1	0	2	0	0	0	1	0	0	0	0	0	5
0	0	0	0	0	0	0	0	0	0	0	0	0	0	0	0	0	0	1	0	2	0	2	0	0	0	0	0	5
0	0	0	0	0	0	0	0	0	0	0	0	0	0	0	0	1	0	0	0	0	0	0	0	0	0	0	0	1
0	0	0	0	0	0	0	0	0	0	0	0	1	0	2	0	0	0	2	0	2	1	1	0	0	0	0	0	9
0	0	0	0	0	0	0	0	0	0	0	0	0	0	0	0	0	0	0	0	1	0	2	0	0	0	0	0	3
0	0	0	0	0	0	0	0	0	0	0	0	0	0	0	0	0	0	0	0	1	0	1	0	0	0	0	0	2
0	0	0	0	0	0	0	0	0	0	0	0	0	0	0	0	0	0	0	0	0	0	0	0	0	0	0	0	0
0	0	0	0	0	0	0	0	0	0	0	0	0	0	0	0	0	0	0	1	0	1	0	0	0	0	0	0	2
0	0	0	0	0	0	0	0	0	0	0	0	0	0	0	0	0	0	0	0	0	1	0	0	0	0	0	0	1
0	0	0	0	0	0	0	0	0	0	0	0	0	0	0	0	1	0	0	1	0	0	1	0	0	1	0	0	4
0	0	0	0	0	0	0	0	0	0	0	0	0	1	0	0	0	0	0	1	0	0	0	0	1	0	0	0	3
0	0	0	0	0	0	0	0	0	0	0	0	0	0	0	0	0	0	0	0	0	0	0	1	0	0	0	0	1
0	0	0	0	0	0	0	0	0	0	0	0	0	0	0	0	0	0	0	0	0	0	0	0	0	0	0	0	0
0	0	0	0	0	0	0	0	0	0	0	0	0	0	0	0	0	0	0	0	0	0	0	0	0	0	0	0	0
0	0	0	0	0	0	0	0	0	0	0	0	0	0	0	0	0	0	0	0	0	0	0	0	0	0	0	0	0
0	0	0	0	0	0	0	0	0	0	0	0	0	0	0	0	0	0	0	0	1	1	0	0	0	0	0	0	2
0	0	0	0	0	0	0	0	0	0	0	0	0	0	0	0	0	0	0	0	0	0	0	0	0	0	0	0	0
0	0	0	0	0	0	0	0	0	0	0	0	0	0	0	0	0	0	3	1	0	1	0	0	0	0	0	0	5
0	0	0	0	0	0	0	0	0	0	0	0	0	0	0	0	0	0	0	0	0	0	0	0	0	0	0	0	0
0	0	0	0	0	0	0	0	0	0	0	0	0	0	0	0	0	0	0	0	0	0	1	0	0	1	0	0	2
0	0	0	0	0	0	0	0	0	0	0	0	0	0	0	0	0	0	0	0	0	0	1	0	0	0	1	1	3
0	0	0	0	0	0	0	0	0	0	0	0	0	0	0	0	1	0	0	0	1	1	1	0	0	2	0	0	6
0	0	0	0	0	0	0	0	0	0	0	0	0	0	0	0	0	0	0	1	0	0	0	1	0	0	0	0	2
0	0	0	0	0	0	0	0	0	0	0	0	0	0	0	0	0	0	0	1	0	0	0	2	1	0	0	0	4
0	0	0	0	0	0	0	0	0	0	0	0	0	0	0	0	0	0	0	0	0	0	0	0	0	0	0	0	0
0	0	0	0	0	0	0	0	0	0	1	0	0	0	0	0	0	0	0	0	0	0	0	0	0	0	0	0	1
0	0	0	0	0	0	0	0	0	0	0	0	0	0	0	0	0	0	0	0	0	0	0	0	0	0	0	0	0
0	0	0	0	0	0	0	0	0	0	0	0	0	0	0	1	0	0	0	0	0	0	0	0	0	0	0	0	1
0	0	0	0	0	0	0	0	0	0	0	0	0	0	0	0	0	0	1	0	1	0	0	0	0	0	0	1	3
0	0	0	0	0	0	0	0	0	0	0	0	0	0	0	1	0	0	0	0	0	1	0	0	0	0	0	0	2
0	0	0	0	0	0	0	0	0	0	0	0	0	0	0	0	0	0	0	0	0	1	0	0	1	0	1	1	4
0	0	1	0	0	0	0	0	0	0	0	1	0	1	0	3	2	2	1	0	2	2	0	1	3	1	2	1	23
0	1	0	2	0	0	0	0	0	0	1	0	0	1	4	2	0	5	0	2	4	3	1	4	2	2	3	0	37
4	0	0	0	0	0	0	0	0	2	0	0	0	3	1	5	2	4	2	2	5	6	3	4	2	1	1	3	50
1	1	0	0	0	0	0	0	2	0	1	0	0	0	1	3	0	3	0	2	3	3	3	5	1	3	2	3	37
0	2	0	1	1	0	1	0	2	0	0	1	0	1	0	3	0	2	4	4	0	0	1	1	2	1	3	4	34
1	1	0	0	0	0	0	0	0	0	0	0	0	0	1	5	4	4	7	2	5	2	0	2	0	1	2	1	38
3	0	1	0	0	0	2	0	0	1	0	0	1	2	0	2	2	3	4	3	3	1	2	2	2	1	2	3	40
1	1	0	0	0	1	0	0	0	0	0	1	0	1	1	3	1	5	4	1	2	0	4	6	3	0	2	3	40
0	0	2	0	0	0	0	0	0	1	0	0	0	1	1	2	1	4	3	4	3	0	1	2	2	5	4	2	38
0	0	0	0	0	0	0	0	0	1	0	2	1	3	1	2	2	3	4	3	1	3	8	3	1	5	3	3	49
0	0	1	0	0	1	0	0	0	1	0	0	0	1	1	6	2	5	1	4	3	1	5	0	3	0	5	1	41
0	0	0	0	0	1	0	0	0	0	0	0	0	0	0	5	1	2	1	2	4	3	3	2	1	2	1	6	34
0	3	0	0	0	0	0	0	0	0	0	0	0	0	0	2	0	3	1	3	2	1	1	0	0	2	0	1	19
0	0	0	0	0	0	0	1	0	0	0	0	0	0	0	1	0	2	2	1	1	2	0	0	0	0	1	1	12
0	0	0	0	0	0	0	0	0	0	0	0	0	1	0	1	1	2	2	1	2	1	2	0	3	0	3	1	20
0	0	0	0	0	0	0	0	0	0	0	0	0	1	0	0	0	0	0	1	1	0	1	2	1	2	2	1	12
2	1	0	0	0	0	0	1	0	0	0	0	0	0	0	2	0	1	2	1	3	0	2	2	1	2	2	3	25
2	0	0	0	2	0	0	0	0	0	0	0	0	0	0	1	0	2	2	3	1	4	1	2	1	0	2	0	23
0	0	0	0	0	0	0	0	0	0	0	0	0	0	0	4	1	4	3	0	3	3	0	0	1	0	1	0	20
0	0	0	0	0	0	0	0	0	0	0	0	0	0	0	0	0	0	1	1	0	3	1	0	0	0	1	0	7
0	0	0	0	0	0	0	0	0	0	0	1	0	1	0	2	0	2	1	3	0	0	0	1	1	0	1	1	14
0	0	0	0	0	0	0	0	0	0	0	0	0	0	0	3	1	2	0	0	2	1	2	2	4	1	0	4	22
0	0	0	0	2	0	0	0	0	0	0	0	0	1	0	0	0	1	3	2	5	1	0	0	1	0	0	1	17
0	0	0	0	0	0	0	0	0	0	0	0	0	1	0	4	0	0	0	2	2	1	1	1	1	1	0	0	14
0	0	0	0	0	0	1	0	0	0	0	0	1	0	0	3	4	3	2	6	3	4	2	3	3	4	4	1	44
0	0	0	0	0	0	0	0	0	0	0	0	0	0	1	6	4	3	2	4	1	6	3	4	0	1	1	1	37
0	0	0	0	0	0	0	0	0	0	0	0	0	0	4	2	6	5	4	4	4	2	7	2	2	2	2	1	47
0	0	0	0	0	0	0	0	0	0	0	0	0	0	4	2	6	5	4	4	4	2	7	2	2	2	2	1	47
0	0	0	0	0	0	0	0	0	0	0	0	0	2	1	4	3	5	2	6	7	6	1	0	3	0	0	1	41
0	0	0	1	0	0	0	0	0	0	0	0	0	2	1	2	1	6	3	3	3	3	0	4	2	0	0	1	32
0	0	0	0	0	0	0	0	0	0	0	0	0	1	1	3	2	5	3	3	8	2	3	0	3	0	0	0	34
0	0	0	0	0	0	0	0	0	0	0	0	0	1	2	7	1	8	6	4	6	5	5	2	5	4	5	2	63
0	0	0	0	0	0	0	0	0	0	0	0	1	1	1	2	5	3	3	1	5	5	4	1	4	1	5	0	42
0	0	0	0	0	0	0	0	0	0	0	0	0	2	2	0	4	4	4	3	5	5	4	5	2	0	3	1	44
0	0	0	0	0	0	0	0	0	0	0	0	0	1	0	2	3	1	3	3	4	2	7	3	3	1	3	1	37
0	0	0	0	0	1	0	0	0	0	0	0	0	1	1	1	1	2	5	3	6	3	1	2	0	0	2	2	31
0	0	0	0	0	0	0	0	0	0	0	0	0	0	0	0	0	0	0	0	0	0	0	0	0	0	0	0	0
0	0	0	0	0	0	0	0	0	0	0	0	0	0	0	0	0	0	0	0	0	0	0	0	0	0	0	0	0
0	0	0	0	0	0	0	0	0	0	0	0	0	0	0	0	0	0	0	0	0	0	0	0	0	0	0	0	0
0	0	0	0	0	0	0	0	0	0	0	0	0	0	0	0	0	0	0	0	0	0	0	0	0	0	0	0	0
0	0	0	0	0	0	0	0	0	0	0	0	0	0	0	0	0	0	0	0	0	0	0	0	0	0	0	0	0
0	0	0	0	0	0	0	0	0	0	0	0	0	0	0	0	0	0	0	0	0	0	0	0	0	0	0	0	0
0	0	0	0	0	0	0	0	0	0	0	0	0	0	0	0	0	0	0	0	0	0	0	0	0	0	0	0	0
0	0	0	0	0	0	0	0	0	0	0	0	0	0	0	0	0	0	0	0	0	0	0	0	0	0	0	0	0
0	0	0	0	0	0	0	0	0	0	0	0	0	0	0	0	0	0	0	0	0	0	0	0	0	0	0	0	0
0	0	0	0	0	0	0	0	0	0	0	0	0	0	0	0	0	0	0	0	0	0	0	0	0	0	0	0	0
0	0	0	0	0	0	0	0	0	0	0	0	0	0	0	0	0	0	0	0	0	0	0	0	0	0	0	0	0
0	0	0	0	0	0	0	0	0	0	0	0	0	0	0	0	0	0	0	0	0	0	0	0	0	0	0	0	0
0	0	0	0	0	0	0	0	0	0	0	0	0	0	0	0	0	0	0	0	0	0	0	0	0	0	0	0	0
0	0	0	0	0	0	0	0	0	0	0	0	0	0	0	0	0	0	0	0	0	0	0	0	0	0	0	0	0
0	0	0	0	0	0	0	0	0	0	0	0	0	0	0	0	0	0	0	0	0	0	0	0	0	0	0	0	0
0	0	0	0	0	0	0	0	0	0	0	0	0	0	0	0	0	0	0	0	0	0	0	0	0	0	0	0	0
0	0	0	0	0	0	0	0	0	0	0	0	0	0	0	0	0	0	0	0	0	0	0	0	0	0	0	0	0
0	0	0	0	0	0	0	0	0	0	0	0	0	0	0	0	0	0	0	0	0	0	0	0	0	0	0	0	0
0	0	0	0	0	0	0	0	0	0	0	0	0	0	0	0	0	0	0	0	0	0	0	0	0	0	0	0	0
0	0	0	0	0	0	0	0	0	0	0	0	0	0	0	0	0	0	0	0	0	0	0	0	0	0	0	0	0
0	0	0	0	0	0	0	0	0	0	0	0	0	0	0	0	0	0	0	0	0	0	0	0	0	0	0	0	0
0	0	0	0	0	0	0	0	0	0	0	0	0	0	0	0	0	0	0	0	0	0	0	0	0	0	0	0	0
0	0	0	0	0	0	0	0	0	0	0	0	0	0	0	0	0	0	0	0	0	0	0	0	0	0	0	0	0
0	0	0	0	0	0	0	0	0	0	0	0	0	0	0	0	0	0	0	0	0	0	0	0	0	0	0	0	0
0	0	0	0	0	0	0	0	0	0	0	0	0	0	0	0	0	0	0	0	0	0	0	0	0	0	0	0	0
0	0	0	0	0	0	0	0	0	0	0	0	0	0	0	0	0	0	0	0	0	0	0	0	0	0	0	0	0
0	0	0	0	0	0	0	0	0	0	0	0	0	0	0	0	0	0	0	0	0	0	0	0	0	0	0	0	0
0	0	0	0	0	0	0	0	0	0	0	0	0	0	0	0	0	0	0	0	0	0	0	0	0	0	0	0	0
0	0	0	0	0	0	0	0	0	0	0	0	0	0	0	0	0	0	0	0	0	0	0	0	0	0	0	0	0
0	0	0	0	0	0	0	0	0	0	0	0	0	0	0	0	0	0	0	0	0	0	0	0	0	0	0	0	0
0	0	0	0	0	0	0	0	0	0	0	0	0	0	0	0	0	0	0	0	0	0	0	0	0	0	0	0	0
0	0	0	0	0	0	0	0	0	0	0	0	0	0	0	0	0	0	0	0	0	0	0	0	0	0	0	0	0
0	0	0	0	0	0	0	0	0	0	0	0	0	0	0	0	0	0	0	0	0	0	0	0	0	0	0	0	0
0	0	0	0	0	0	0	0	0	0	0	0	0	0	0	0	0	0	0	0	0	0	0	0	0	0	0	0	0
0	0	0	0	0	0	0	0	0	0	0	0	0	0	0	0	0	0	0	0	0	0	0	0	0	0	0	0	0
0	0	0	0	0	0	0	0	0	0	0	0	0	0	0	0	0	0	0	0	0	0	0	0	0	0	0	0	0
0	0	0	0	0	0	0	0	0	0	0	0	0	2	1	7	2	7	4	6	1	4	4	4	1	0	2	0	45
0	0	0	0	0	0	0	0	0	0	0	0	1	5	0	9	4	11	2	6	5	2	2	4	1	0	2	1	55
0	0	0	0	0	0	0	0	0	0	0	0	0	7	3	19	5	6	3	6	6	10	4	3	2	2	2	2	80
0	0	0	0	0	0	0	0	1	1	0	0	0	1	0	4	0	7	1	7	3	3	3	3	1	1	3	3	42
1	0	1	0	0	0	0	0	0	0	0	0	0	7	1	8	4	9	2	7	2	6	5	1	2	2	2	0	60
0	0	0	0	0	0	0	0	0	0	1	0	0	1	2	7	1	14	4	3	3	3	0	2	0	0	2	3	46
0	0	0	0	0	0	0	0	0	0	0	0	0	2	0	5	1	10	2	5	2	4	1	2	4	3	0	0	41
0	0	0	0	0	0	0	0	1	0	0	0	0	0	2	10	2	8	1	5	3	5	2	2	2	0	2	1	46
0	0	0	0	0	0	0	0	0	0	0	0	0	2	0	12	1	6	3	6	8	1	3	2	0	1	2	1	48
0	0	0	0	0	0	0	0	0	0	0	0	0	5	2	9	5	11	7	8	5	6	6	3	2	1	1	1	72
0	0	2	0	0	0	0	0	0	0	0	0	0	7	1	10	3	6	2	6	1	3	1	2	1	2	2	2	51
0	0	0	0	0	0	0	0	1	0	1	0	0	1	1	2	0	7	3	4	1	4	1	4	0	1	0	0	31
0	0	0	0	0	0	1	0	0	0	0	0	0	1	0	5	0	6	2	4	4	2	1	4	1	2	3	1	37
0	0	0	0	0	0	0	0	0	0	0	0	0	1	1	5	0	4	2	2	1	6	2	1	1	0	3	1	30
0	0	0	0	0	0	0	0	0	1	0	0	0	2	1	2	2	7	1	5	4	3	1	3	1	2	1	2	38
0	0	0	0	0	0	0	0	0	0	0	1	0	0	0	1	4	1	4	1	1	4	4	2	2	3	1	1	30
0	0	0	0	0	0	0	0	0	0	1	0	0	0	2	2	2	3	1	9	3	5	1	7	0	2	3	1	42
0	0	0	0	0	0	0	0	0	1	0	0	0	1	0	8	1	7	0	5	4	2	0	3	1	2	2	1	38
0	0	0	0	0	1	1	0	0	0	0	0	0	4	0	7	1	4	3	5	7	5	5	1	0	2	2	1	49
0	0	0	0	0	0	0	0	0	0	1	1	0	6	1	5	1	6	3	4	1	5	5	3	1	1	3	2	49
0	0	0	0	0	0	0	0	0	0	0	0	0	0	0	6	0	4	0	3	4	2	2	4	1	1	0	2	29
0	0	0	0	0	0	0	0	0	0	0	0	1	1	0	7	2	3	5	3	2	5	1	1	3	0	4	0	38
0	0	0	0	0	0	0	0	0	0	0	0	0	2	1	6	1	8	4	4	2	3	0	3	3	1	1	3	42
0	0	0	0	0	0	0	0	0	0	0	0	0	1	2	8	1	0	1	2	5	4	4	1	1	2	0	2	34
0	0	0	0	0	0	0	0	0	0	0	0	0	0	0	0	0	0	0	0	1	1	0	1	0	0	0	0	3
0	0	0	0	0	0	0	0	0	0	0	0	0	0	0	0	0	0	0	0	0	0	1	0	1	0	0	0	2
0	0	0	0	0	0	0	0	0	0	0	0	1	0	0	0	0	1	0	0	0	0	0	0	0	0	0	1	3
0	0	0	0	0	0	0	0	0	0	0	0	0	0	0	1	0	0	0	2	1	1	0	0	0	0	0	0	5
0	0	0	0	0	0	0	0	0	0	0	0	0	1	0	2	0	0	0	0	0	2	0	0	0	0	0	0	5
0	0	0	0	0	0	0	0	0	0	0	0	0	1	1	2	1	0	0	0	1	0	0	0	0	1	0	1	8
0	0	0	0	0	0	0	1	0	0	0	0	0	0	0	0	0	0	0	1	1	0	0	1	1	2	0	0	7
0	0	0	0	0	0	0	0	0	0	0	0	0	0	0	1	0	2	0	1	2	0	0	0	0	0	1	1	8
0	0	0	0	0	0	0	0	0	0	0	0	1	0	0	0	0	1	0	2	0	0	1	1	0	0	0	3	9
0	0	0	0	0	0	0	0	0	0	0	0	0	0	0	1	0	0	0	0	0	0	0	1	0	0	1	0	3
0	0	0	0	0	0	0	0	0	0	0	0	0	0	0	2	0	0	0	0	0	1	0	1	0	1	0	0	5
0	0	0	0	0	0	0	0	0	0	0	0	0	0	0	1	0	0	1	1	0	0	0	0	0	0	0	0	3
0	0	0	0	0	0	0	0	0	0	0	0	0	1	0	5	0	6	3	8	4	2	4	3	2	1	2	1	42
0	0	0	0	0	0	0	0	0	0	0	0	1	8	3	6	4	5	2	3	2	2	4	1	3	3	0	0	47
0	0	0	0	0	0	0	0	0	0	0	5	8	4	8	12	4	7	4	5	1	3	6	0	2	0	2	2	73
0	0	0	0	0	0	0	0	1	0	0	0	0	0	1	3	4	6	1	4	4	3	2	3	3	3	0	1	39
1	0	0	0	0	0	0	0	1	0	0	0	5	3	9	2	12	7	11	3	6	2	3	0	3	0	0	1	69
1	0	0	0	0	0	0	0	0	0	0	0	0	3	0	5	3	8	2	6	4	2	3	3	3	2	2	3	50
0	0	0	0	0	0	0	0	0	0	0	0	0	2	2	6	1	5	5	4	1	5	2	2	4	1	0	1	41
0	0	0	1	0	0	0	0	0	0	0	0	0	1	2	4	0	10	4	7	7	6	4	3	1	2	5	1	58
0	0	0	0	0	0	0	0	0	0	0	0	0	1	2	9	0	6	1	4	7	8	5	3	2	2	2	2	54
0	0	0	1	0	0	0	0	0	1	0	0	0	6	0	7	5	11	0	10	4	4	5	3	5	0	2	1	65
0	1	0	0	0	0	0	1	0	0	0	0	1	1	2	8	3	5	4	6	6	4	2	1	2	1	3	3	54
0	0	0	0	0	0	0	0	0	0	0	0	0	7	0	7	1	9	4	3	7	8	3	2	2	1	0	1	55
0	0	0	0	0	0	0	0	0	0	0	0	0	0	0	0	0	0	0	0	0	0	0	0	0	0	0	0	0
0	0	0	0	0	0	0	0	0	0	0	0	0	0	0	0	0	0	0	0	0	0	0	0	0	0	0	0	0
0	0	0	0	0	0	0	0	0	0	0	0	0	0	0	0	0	0	0	0	0	0	0	0	0	0	0	0	0
0	0	0	0	0	0	0	0	0	0	0	0	0	0	0	0	0	0	0	0	0	0	0	0	0	0	0	0	0
0	0	0	0	0	0	0	0	0	0	0	0	0	0	0	0	0	0	0	0	0	0	0	0	0	0	0	0	0
0	0	0	0	0	0	0	0	0	0	0	0	0	0	0	0	0	0	0	0	0	0	0	0	0	0	0	0	0
0	0	0	0	0	0	0	0	0	0	0	0	0	0	0	0	0	0	0	0	0	0	0	0	0	0	0	0	0
0	0	0	0	0	0	0	0	0	0	0	0	0	0	0	0	0	0	0	0	0	0	0	0	0	0	0	0	0
0	0	0	0	0	0	0	0	0	0	0	0	0	0	0	0	0	0	0	0	0	0	0	0	0	0	0	0	0
0	0	0	0	0	0	0	0	0	0	0	0	0	0	0	0	0	0	0	0	0	0	0	0	0	0	0	0	0
0	0	0	0	0	0	0	0	0	0	0	0	0	0	0	0	0	0	0	0	0	0	0	0	0	0	0	0	0
0	0	0	0	0	0	0	0	0	0	0	0	0	0	0	0	0	0	0	0	0	0	0	0	0	0	0	0	0
0	0	0	0	0	0	0	0	0	0	0	0	1	1	0	10	5	6	3	6	3	4	2	0	6	1	0	3	51
0	0	0	0	0	1	0	0	0	0	0	0	0	0	2	1	2	4	3	5	1	5	4	1	4	2	2	0	37
0	0	0	0	0	1	0	0	0	0	0	0	1	7	2	3	2	3	6	6	1	5	6	1	2	1	2	0	49
0	0	1	0	0	0	0	0	0	0	0	0	0	2	0	5	2	6	3	2	2	4	0	0	1	0	1	2	31
0	0	0	0	0	0	0	0	0	0	0	0	0	3	0	6	3	5	3	7	3	2	1	1	1	1	1	1	38
0	0	0	0	0	0	0	0	0	0	0	0	0	3	0	4	1	3	2	4	4	4	4	2	1	0	0	2	34
0	0	0	0	0	0	0	0	0	0	0	0	0	1	0	2	2	4	4	7	1	3	1	5	2	1	3	1	37
0	0	0	0	0	0	0	0	0	0	1	0	0	0	3	0	4	2	7	2	1	1	2	1	3	0	5	1	33
0	0	0	0	0	0	0	0	0	0	0	0	0	2	0	7	3	5	5	3	0	4	2	2	1	3	0	0	37
0	0	0	0	0	0	0	0	0	0	0	0	0	1	0	4	1	2	3	6	3	4	2	1	0	2	0	1	30
1	1	0	0	0	0	0	0	1	1	0	0	0	1	2	9	2	5	1	3	3	2	1	1	0	1	3	2	40
0	0	0	0	0	0	0	0	0	0	0	0	0	0	1	3	3	3	1	3	5	3	0	1	1	0	2	1	27
0	0	0	0	0	0	0	0	0	0	0	0	0	0	0	0	0	0	0	0	0	0	0	0	0	0	0	0	0
0	0	0	0	0	0	0	0	0	0	0	0	0	0	0	0	0	1	0	0	0	1	0	0	0	0	0	0	2
0	0	0	0	0	0	0	0	0	0	0	0	0	1	0	0	0	1	0	0	1	0	0	0	0	0	0	0	3
0	0	0	0	0	0	0	0	0	0	0	0	0	0	0	0	0	0	0	0	0	0	0	0	0	0	0	0	0
0	0	0	0	0	0	0	0	0	0	0	0	0	0	1	1	0	1	0	0	0	0	0	0	0	1	0	0	4
0	0	0	0	0	0	0	0	0	0	0	0	0	0	0	0	0	0	0	0	0	0	0	0	0	0	0	0	0
0	0	0	0	0	0	0	0	0	0	0	0	0	0	0	0	0	1	1	0	0	0	0	0	0	0	0	0	2
0	0	0	0	0	0	0	0	0	0	0	0	0	0	0	0	0	0	0	0	0	0	0	0	0	0	0	0	0
0	0	0	0	0	0	0	0	0	0	0	0	0	0	0	0	0	0	0	0	0	0	0	0	0	0	0	0	0
0	0	0	0	0	0	0	0	0	0	0	0	0	0	0	0	0	0	0	0	0	0	0	0	0	0	0	1	1
0	0	0	0	0	0	0	0	0	0	0	0	0	0	0	0	0	0	0	0	0	0	1	0	0	0	0	0	1
0	0	0	0	0	0	0	0	0	0	0	0	0	0	0	0	0	0	0	0	0	0	0	0	0	0	0	0	0
0	0	0	0	0	0	0	0	0	0	0	0	0	0	0	0	0	0	0	0	1	0	0	0	0	1	0	0	2
0	0	0	0	0	0	0	0	0	0	0	0	0	0	0	0	0	0	1	0	0	0	0	0	0	0	0	0	1
0	0	0	0	0	0	0	0	0	0	0	0	0	0	0	3	0	2	1	1	0	0	0	0	0	0	0	0	7
0	0	0	0	0	0	0	0	0	0	0	0	0	0	0	0	0	0	0	0	1	0	0	1	0	0	0	0	2
0	0	0	0	0	0	0	0	0	0	0	0	0	0	0	0	0	0	0	0	0	0	0	0	0	0	0	0	0
0	0	0	0	0	0	0	0	0	0	0	0	0	0	0	0	0	0	0	1	0	0	0	0	0	0	0	0	1
0	0	0	0	0	0	0	0	0	0	0	0	0	0	0	1	0	0	0	0	0	0	0	0	0	0	0	0	1
0	0	0	0	0	0	0	0	0	0	0	0	0	0	0	0	0	0	0	0	0	0	0	0	0	0	0	0	0
0	0	0	0	0	0	0	0	0	0	0	0	0	0	0	0	0	0	0	0	0	0	0	0	0	0	0	0	0
0	0	0	0	0	0	0	0	0	0	0	0	0	0	0	0	0	0	0	0	0	0	0	0	0	0	0	0	0
0	0	0	0	0	0	0	0	0	0	0	0	1	0	0	0	0	0	0	0	0	0	0	0	0	0	0	0	1
0	0	0	0	0	0	0	0	0	0	1	0	0	0	0	0	1	0	0	0	0	1	0	1	0	0	0	0	4
0	0	0	0	0	0	0	0	0	0	0	0	0	0	0	1	0	0	0	0	0	1	0	0	0	0	0	0	2
0	0	0	0	0	0	0	0	0	0	0	0	0	0	0	0	0	1	0	0	1	1	1	0	0	0	0	0	4
0	0	0	0	0	0	0	0	0	0	0	0	0	0	0	0	0	1	0	0	0	1	0	0	1	0	0	1	4
0	0	0	0	0	0	0	0	0	0	0	0	0	0	0	0	0	0	1	0	1	0	1	0	1	0	0	0	4
0	0	0	0	0	0	0	0	0	0	0	0	0	0	0	1	0	1	0	0	0	0	0	0	0	0	0	0	2
0	0	0	0	0	0	0	0	0	0	0	0	0	0	0	0	1	0	0	0	0	1	0	0	1	0	1	0	4
0	0	0	0	0	0	0	0	0	0	0	0	0	0	0	0	0	0	0	0	2	1	0	0	1	1	0	0	5
0	0	0	0	0	0	0	0	0	0	0	0	0	0	1	1	2	2	0	0	1	0	0	0	1	0	0	0	8
0	0	0	0	0	0	0	0	0	0	0	0	0	0	0	0	0	1	1	1	0	2	3	1	0	0	1	0	10
0	0	0	0	0	0	0	0	0	0	0	0	0	0	1	0	0	1	1	0	0	0	0	0	0	0	0	0	3
0	0	0	0	0	0	0	0	0	0	0	0	0	0	0	1	1	1	0	0	0	0	0	0	0	0	0	0	3
0	0	0	0	0	0	0	0	0	0	0	0	0	0	0	0	0	0	1	0	0	1	0	0	0	0	0	0	2
0	0	0	0	0	0	0	0	0	0	0	0	0	2	0	7	2	3	4	5	2	2	2	0	2	3	0	0	34
0	0	0	0	0	1	0	0	1	0	0	0	0	2	0	4	0	3	1	6	1	3	2	1	1	1	1	2	30
0	0	0	0	0	0	0	0	1	0	0	0	0	3	1	5	0	6	4	5	1	4	6	0	0	1	2	2	41
0	0	0	0	0	1	0	0	0	0	0	0	0	1	0	5	2	4	1	2	3	1	2	0	1	1	0	2	26
0	0	0	0	0	0	0	0	0	0	0	0	0	1	0	5	4	6	1	2	3	2	2	2	2	1	3	1	35
0	0	0	0	0	0	0	0	0	0	0	0	0	3	0	2	0	3	3	1	3	2	0	1	2	0	0	1	21
0	0	0	0	0	0	0	0	0	0	0	0	0	3	0	3	3	5	0	2	1	1	1	4	2	0	1	1	27
0	0	0	0	0	0	0	0	0	0	0	0	0	3	2	3	1	5	1	5	4	4	1	0	1	0	3	0	33
0	0	0	0	0	0	0	1	0	0	0	0	0	2	1	3	3	3	3	4	3	1	3	1	0	1	3	1	33
0	0	0	0	0	0	0	0	0	1	0	0	0	1	0	2	2	6	4	3	5	1	0	2	2	1	1	1	32
0	0	0	0	0	0	0	0	1	0	0	0	0	5	0	6	0	4	2	6	2	3	1	3	2	0	2	1	38
0	0	0	0	0	0	0	0	0	0	1	0	0	1	0	3	3	4	2	3	0	3	1	1	2	0	4	0	28
0	0	1	0	0	0	0	0	0	0	0	0	0	0	0	2	0	1	0	1	1	0	0	0	0	0	1	0	7
0	0	0	0	0	0	0	0	0	0	0	0	0	0	0	0	1	1	0	1	0	0	0	0	0	1	0	0	4
0	0	0	0	0	0	0	0	0	0	0	0	0	1	0	0	0	0	1	1	1	2	1	0	1	1	1	0	10
0	0	0	0	0	0	0	0	0	0	0	0	0	1	0	1	1	0	0	1	2	2	2	1	1	0	2	0	14
0	0	0	0	0	0	0	0	0	0	0	0	1	0	0	0	0	0	2	2	1	1	2	1	0	0	1	1	12
0	0	0	0	0	0	0	0	0	0	0	0	0	0	0	1	0	1	2	0	0	1	0	1	1	1	0	0	8
0	0	0	0	0	1	0	0	0	0	0	0	0	0	0	2	1	5	2	0	0	0	0	1	1	0	0	0	13
0	0	0	0	0	0	0	0	1	0	0	0	0	0	0	0	0	0	0	0	0	0	0	0	0	0	0	0	1
0	0	0	0	0	0	0	0	0	0	0	0	0	0	0	1	0	1	0	2	0	0	0	1	0	0	0	0	5
0	0	0	0	0	0	0	0	0	1	0	0	0	0	0	0	1	0	3	2	3	0	2	1	0	0	0	0	13
0	0	0	0	0	0	0	0	0	0	0	0	0	1	0	0	0	1	0	0	0	1	1	0	0	0	0	0	4
0	0	0	0	0	0	0	0	0	0	1	1	0	0	0	0	0	1	3	0	1	1	0	0	0	0	0	0	8
0	0	0	0	0	0	0	0	0	0	0	0	0	0	0	0	0	0	0	0	0	0	0	0	0	0	0	0	0
0	0	0	0	0	0	0	0	0	0	0	0	0	0	0	0	0	0	0	0	0	0	0	0	0	0	0	0	0
0	0	0	0	0	0	0	0	0	0	0	0	0	0	0	0	0	0	0	0	0	0	0	0	0	0	0	0	0
0	0	0	0	0	0	0	0	0	0	0	0	0	0	0	0	0	0	0	0	0	0	0	0	0	0	0	0	0
0	0	0	0	0	0	0	0	0	0	0	0	0	0	0	0	0	0	0	0	0	0	0	0	0	0	0	0	0
0	0	0	0	0	0	0	0	0	0	0	0	0	0	0	0	0	0	0	0	0	0	0	0	0	0	0	0	0
0	0	0	0	0	0	0	0	0	0	0	0	0	0	0	0	0	0	0	0	0	0	0	0	0	0	0	0	0
0	0	0	0	0	0	0	0	0	0	0	0	0	0	0	0	0	0	0	0	0	0	0	0	0	0	0	0	0
0	0	0	0	0	0	0	0	0	0	0	0	0	0	0	0	0	0	0	0	0	0	0	0	0	0	0	0	0
0	0	0	0	0	0	0	0	0	0	0	0	0	0	0	0	0	0	0	0	0	0	0	0	0	0	0	0	0
0	0	0	0	0	0	0	0	0	0	0	0	0	0	0	0	0	0	0	0	0	0	0	0	0	0	0	0	0
0	0	0	0	0	0	0	0	0	0	0	0	0	0	0	0	0	0	0	0	0	0	0	0	0	0	0	0	0
0	0	0	0	0	0	0	0	0	0	0	0	0	0	0	0	0	0	0	0	0	0	0	0	0	0	0	0	0
0	0	0	0	0	0	0	0	0	0	0	0	0	0	0	0	0	0	0	0	0	0	0	0	0	0	0	0	0
0	0	0	0	0	0	0	0	0	0	0	0	0	0	0	0	0	0	0	0	0	0	0	0	0	0	0	0	0
0	0	0	0	0	0	0	0	0	0	0	0	0	0	0	0	0	0	0	0	0	0	0	0	0	0	0	0	0
0	0	0	0	0	0	0	0	0	0	0	0	0	0	0	0	0	0	0	0	0	0	0	0	0	0	0	0	0
0	0	0	0	0	0	0	0	0	0	0	0	0	0	0	0	0	0	0	0	0	0	0	0	0	0	0	0	0
0	0	0	0	0	0	0	0	0	0	0	0	0	0	0	0	0	0	0	0	0	0	0	0	0	0	0	0	0
0	0	0	0	0	0	0	0	0	0	0	0	0	0	0	0	0	0	0	0	0	0	0	0	0	0	0	0	0
0	0	0	0	0	0	0	0	0	0	0	0	0	0	0	0	0	0	0	0	0	0	0	0	0	0	0	0	0
0	0	0	0	0	0	0	0	0	0	0	0	0	0	0	0	0	0	0	0	0	0	0	0	0	0	0	0	0
0	0	0	0	0	0	0	0	0	0	0	0	0	0	0	0	0	0	0	0	0	0	0	0	0	0	0	0	0
0	0	0	0	0	0	0	0	0	0	0	0	0	0	0	0	0	0	0	0	0	0	0	0	0	0	0	0	0
0	0	0	0	0	0	0	0	0	0	0	0	0	0	0	1	1	2	0	1	0	0	0	0	0	0	0	0	5
0	0	0	0	0	0	0	0	0	0	1	0	0	2	0	0	0	1	1	1	0	0	0	1	0	0	0	0	7
0	0	0	0	0	0	0	0	0	0	0	0	0	0	0	0	0	2	0	0	0	1	1	0	0	0	0	0	4
0	0	0	0	0	0	0	0	0	0	0	0	0	0	0	1	1	2	1	0	0	0	0	0	0	0	0	0	5
0	0	0	0	0	0	0	0	0	0	0	0	0	0	0	1	0	0	0	0	0	1	0	0	0	0	0	0	2
0	0	0	0	0	0	0	0	0	0	0	1	0	0	0	1	0	0	0	0	0	0	0	1	0	0	0	0	3
0	0	0	0	0	0	0	0	0	0	0	0	0	0	0	2	0	0	0	0	0	0	0	0	0	0	0	0	2
0	0	0	0	0	0	0	0	0	0	0	0	0	1	0	2	0	1	0	1	0	1	0	0	0	0	0	0	6
0	0	0	0	0	0	0	0	0	0	0	0	0	0	0	1	0	1	0	1	0	0	0	0	0	0	0	0	3
0	0	0	0	0	0	0	0	0	1	0	0	0	0	0	0	0	0	1	0	0	0	0	0	0	0	0	0	2
0	0	0	0	0	0	0	0	0	0	0	0	0	2	0	0	1	1	0	0	0	0	0	0	0	0	0	0	4
0	0	0	0	0	0	0	0	0	0	0	0	0	0	0	1	1	0	0	0	0	0	0	0	0	0	0	0	2
0	0	0	0	0	0	0	0	0	0	0	0	0	0	0	0	0	0	3	0	0	0	0	0	0	0	0	0	3
0	0	0	0	0	0	0	0	0	0	0	0	0	0	0	0	0	0	0	0	0	0	0	0	0	0	0	0	0
0	0	0	0	0	0	0	0	0	0	0	0	0	0	0	0	0	0	0	0	0	0	0	0	0	0	0	0	0
0	0	0	0	0	0	0	0	0	0	0	0	0	0	0	0	0	0	0	0	0	0	0	0	0	0	0	0	0
0	0	0	0	0	0	0	0	0	0	0	0	0	0	0	0	0	0	0	0	0	0	0	0	0	0	0	0	0
0	0	0	0	0	0	0	0	0	0	0	0	0	0	0	0	0	0	0	0	0	0	0	0	0	0	0	0	0
0	0	0	0	0	0	0	0	0	0	0	0	0	0	0	0	0	0	0	0	0	0	0	0	0	0	0	0	0
0	0	0	0	0	0	0	0	0	0	0	0	0	0	0	0	0	0	0	0	0	0	0	0	0	0	0	0	0
0	0	0	0	0	0	0	0	0	0	0	0	0	0	0	0	1	0	0	0	1	0	0	0	0	0	0	0	2
0	0	0	0	0	0	0	0	0	0	0	0	0	0	1	0	0	0	1	0	0	0	0	0	0	0	0	0	2
0	0	0	0	0	0	0	0	0	0	0	0	0	0	0	0	0	0	0	0	0	0	0	0	0	0	0	0	0
0	0	0	0	0	0	0	0	0	0	0	0	0	0	0	0	0	0	0	0	0	0	0	0	0	0	0	0	0
0	0	0	0	0	0	0	0	0	0	0	0	0	0	0	2	0	0	0	0	0	0	0	0	0	0	0	0	2
0	0	0	0	0	0	0	0	0	0	0	0	0	0	0	1	0	1	0	0	0	0	0	0	0	0	0	0	2
0	0	0	0	0	0	0	0	0	0	0	0	0	0	0	0	0	0	0	0	0	0	0	0	0	0	0	0	0
0	0	0	0	0	0	0	0	0	0	0	0	0	0	0	1	0	1	0	0	0	0	0	0	0	0	0	0	2
0	0	0	0	0	0	0	0	0	0	0	0	0	0	0	0	0	1	0	0	0	0	0	0	0	0	0	0	1
0	0	0	0	0	0	0	0	0	0	0	0	0	0	0	0	0	0	0	2	0	0	0	0	0	1	0	0	3
0	0	0	0	0	0	0	0	0	0	0	0	0	0	0	1	0	0	0	2	0	0	0	0	0	1	0	0	4
0	0	0	0	0	0	0	0	0	0	0	0	0	0	0	1	0	0	0	1	0	0	0	0	0	0	0	0	2
0	0	0	0	0	0	0	0	0	0	0	0	0	0	0	5	0	0	0	0	0	0	0	1	0	0	0	0	6
0	0	0	0	0	0	0	0	0	0	0	0	0	0	0	0	0	1	0	0	0	0	0	0	0	0	0	1	2
0	0	0	0	0	0	0	0	0	0	0	0	0	0	0	0	0	0	0	0	0	0	0	0	0	0	0	0	0
0	0	0	0	0	0	0	0	0	0	0	0	0	0	0	0	0	1	0	0	0	0	0	0	0	0	0	0	1
0	0	0	0	0	0	0	0	0	0	0	0	0	0	0	0	0	0	0	0	0	0	0	0	0	0	0	0	0
0	0	0	0	0	0	0	0	0	0	0	0	0	0	0	0	0	0	2	0	0	0	0	0	0	0	1	0	3
0	0	0	0	0	0	0	0	0	0	0	0	0	0	0	0	0	0	0	0	1	0	1	0	0	0	0	0	2
0	0	0	0	0	0	0	0	0	0	0	0	0	0	0	0	0	0	0	0	0	0	0	0	0	0	0	0	0
0	0	0	0	0	0	0	0	0	0	0	0	0	0	0	0	0	0	0	0	1	0	0	0	1	0	0	0	2
0	0	0	0	0	0	0	0	0	0	0	0	0	0	0	0	0	0	0	0	0	0	0	0	0	0	0	0	0
0	0	0	0	0	0	0	0	0	0	0	0	0	0	1	0	0	0	0	0	0	0	0	0	0	0	0	0	1
0	0	0	0	0	0	0	0	0	0	0	0	0	0	0	0	1	0	0	0	2	0	0	0	3	0	0	0	6
0	0	0	0	0	0	0	0	0	0	0	0	0	0	0	0	1	0	0	0	2	0	0	0	0	0	0	0	3
0	0	0	0	0	0	0	0	0	0	0	0	0	0	0	0	1	0	0	0	0	0	1	0	0	0	0	0	2
0	0	0	0	0	0	0	0	0	0	0	0	0	0	0	0	1	0	2	0	2	0	0	0	0	0	1	0	6
0	0	0	0	0	0	0	0	0	0	0	0	0	0	0	0	0	0	1	0	0	0	1	0	0	0	0	0	2
0	0	0	0	0	0	0	0	0	0	0	0	0	0	0	0	0	0	0	0	0	0	0	0	0	0	0	0	0
0	0	0	0	0	0	0	0	0	0	0	0	0	0	0	0	0	0	0	0	0	0	0	0	0	0	0	0	0
0	0	0	0	0	0	0	0	0	0	0	0	0	0	0	0	0	0	0	0	0	0	0	0	0	0	0	0	0
0	0	0	0	0	0	0	0	0	0	0	0	0	0	0	0	0	0	0	0	0	0	0	0	0	0	0	0	0
0	0	0	0	0	0	0	0	0	0	0	0	0	0	0	0	0	0	0	0	0	0	0	0	0	0	0	0	0
0	0	0	0	0	0	0	0	0	0	0	0	0	0	0	0	0	0	0	0	0	0	0	0	0	0	0	0	0
0	0	0	0	0	0	0	0	0	0	0	0	0	0	0	0	0	0	0	0	0	0	0	0	0	0	0	0	0
0	0	0	0	0	0	0	0	0	0	0	0	0	0	0	0	0	0	0	0	0	0	0	0	0	0	0	0	0
0	0	0	0	0	0	0	0	0	0	0	0	0	0	0	0	0	0	0	0	0	0	0	0	0	0	0	0	0
0	0	0	0	0	0	0	0	0	0	0	0	0	0	0	0	0	0	0	0	0	0	0	0	0	0	0	0	0
0	0	0	0	0	0	0	0	0	0	0	0	0	0	0	0	0	0	0	0	0	0	0	0	0	0	0	0	0
0	0	0	0	0	0	0	0	0	0	0	0	0	0	0	0	0	0	0	0	0	0	0	0	0	0	0	0	0
0	0	0	0	0	0	0	0	0	0	0	0	0	0	0	1	0	0	0	0	0	0	0	0	0	0	0	0	1
0	0	0	0	0	0	0	0	0	0	0	0	0	0	0	0	0	0	0	0	0	0	0	0	0	0	0	0	0
0	0	0	0	0	0	0	0	0	0	0	0	0	0	0	0	0	0	0	0	0	0	0	0	0	0	0	0	0
0	0	0	0	0	0	0	0	0	0	0	0	0	0	0	0	0	0	0	0	0	0	0	0	0	0	0	0	0
0	0	0	0	0	0	0	0	0	0	0	0	0	0	0	0	0	0	0	0	0	0	0	0	0	1	0	0	1
0	0	0	0	0	0	0	0	0	0	0	0	0	0	0	0	0	0	0	0	0	0	0	0	0	0	0	0	0
0	0	0	0	0	0	0	0	0	0	0	0	0	0	0	0	0	0	0	0	0	0	0	0	0	0	0	0	0
0	0	0	0	0	0	0	0	0	0	0	0	0	0	0	0	0	0	0	0	0	0	0	0	0	0	0	0	0
0	0	0	0	0	0	0	0	0	0	0	0	0	0	0	0	0	0	0	0	0	0	0	0	0	0	0	0	0
0	0	0	0	0	0	0	0	0	0	0	0	0	0	0	0	0	0	0	0	0	0	0	0	0	0	0	0	0
0	0	0	0	0	0	0	0	0	0	0	0	0	0	0	0	0	0	0	0	0	0	0	0	0	0	0	0	0
0	0	0	0	0	0	0	0	0	0	0	0	0	0	0	0	0	0	0	0	0	0	0	0	0	0	0	0	0
0	0	0	0	0	0	0	0	0	0	0	0	0	0	0	0	0	0	0	0	0	0	0	0	0	0	0	0	0
0	0	0	0	0	0	0	0	0	0	0	0	0	0	0	0	0	0	0	0	0	0	0	0	0	0	0	0	0
0	0	0	0	0	0	0	0	0	0	0	0	0	0	0	0	0	0	0	0	0	0	0	0	0	0	0	0	0
0	0	0	0	0	0	0	0	0	0	0	0	0	0	0	0	0	0	0	0	0	0	0	0	0	0	0	0	0
0	0	0	0	0	0	0	0	0	0	0	0	0	0	0	0	0	0	0	0	0	0	0	0	0	0	0	0	0
0	0	0	0	0	0	0	0	0	0	0	0	0	0	0	0	0	0	0	0	0	0	0	0	0	0	0	0	0
0	0	0	0	0	0	0	0	0	0	0	0	0	0	0	0	0	0	0	0	0	0	0	0	0	0	0	0	0
0	0	0	0	0	0	0	0	0	0	0	0	0	0	0	0	0	0	0	0	0	0	0	0	0	0	0	0	0
0	0	0	0	0	0	0	0	0	0	0	0	0	0	0	0	0	0	0	0	0	0	0	0	0	0	0	0	0
0	0	0	0	0	0	0	0	0	0	0	0	0	0	0	0	0	0	0	0	0	0	0	0	0	0	0	0	0
0	0	0	0	0	0	0	0	0	0	0	0	0	0	0	0	0	0	0	0	0	0	0	0	0	0	0	0	0
0	0	0	0	0	0	0	0	0	0	0	0	0	0	0	0	0	0	0	0	0	0	0	0	0	0	0	0	0
0	0	0	0	0	0	0	0	0	0	0	0	0	0	0	0	0	0	0	0	0	0	0	0	0	0	0	0	0
0	0	0	0	0	0	0	0	0	0	0	0	0	0	0	0	0	0	0	0	0	0	0	0	0	0	0	0	0
0	0	0	0	0	0	0	0	0	0	0	0	0	0	0	0	0	0	0	0	0	0	0	0	0	0	0	0	0
0	0	0	0	0	0	0	0	0	0	0	0	0	0	0	0	0	0	0	0	0	0	0	0	0	0	0	0	0
0	0	0	0	0	0	0	0	0	0	0	0	0	0	0	0	0	0	0	0	0	0	0	0	0	0	0	0	0
0	0	0	0	0	0	0	0	0	0	0	0	0	0	0	0	0	0	0	0	0	0	0	0	0	0	0	0	0
0	0	0	0	0	0	0	0	0	0	0	0	0	0	0	0	0	0	0	0	0	0	0	0	0	0	0	0	0
0	0	0	0	0	0	0	0	0	0	0	0	0	0	0	0	0	0	0	0	0	0	0	0	0	0	0	0	0
0	0	0	0	0	0	0	0	0	0	0	0	0	0	0	0	0	0	0	0	0	0	0	0	0	0	0	0	0
0	0	0	0	0	0	0	0	0	0	0	0	0	0	0	0	0	0	0	0	0	0	0	0	0	0	0	0	0
0	0	0	0	0	0	0	0	0	0	0	0	0	0	0	0	0	0	0	0	0	0	0	0	0	0	0	0	0
0	0	0	0	0	0	0	0	0	0	0	0	0	0	0	0	0	0	0	0	0	0	0	0	0	0	0	0	0
0	0	0	0	0	0	0	0	0	0	0	0	0	0	0	0	0	0	0	0	0	0	0	0	0	0	0	0	0
0	0	0	0	0	0	0	0	0	0	0	0	0	0	0	0	0	0	1	0	0	0	0	0	0	0	0	0	1
0	0	0	0	0	0	0	0	0	0	0	0	0	0	0	0	1	0	0	0	0	0	0	0	0	0	0	0	1
0	0	0	0	0	0	0	0	0	0	0	0	0	0	0	0	0	0	0	0	0	0	0	0	0	0	0	0	0
0	0	0	0	0	0	0	0	0	0	0	0	0	0	0	0	0	0	0	0	0	0	0	0	0	0	0	0	0
0	0	0	0	0	0	0	0	0	0	0	0	0	0	0	0	0	0	0	0	0	0	0	0	0	0	0	0	0
0	0	0	0	0	0	0	0	0	0	0	0	0	0	0	0	0	0	0	0	0	0	0	0	0	0	0	0	0
0	0	0	0	0	0	0	0	0	0	0	0	0	0	0	0	0	0	0	0	0	0	0	0	0	0	0	0	0
0	0	0	0	0	0	0	0	0	0	0	0	0	0	0	0	0	0	0	0	0	0	0	0	0	0	0	0	0
0	0	0	0	0	0	0	0	0	0	0	0	0	0	0	0	0	0	0	0	0	0	0	0	0	0	0	0	0
0	0	0	0	0	0	0	0	0	0	0	0	0	0	0	0	0	0	0	0	0	0	0	0	0	0	0	0	0
0	0	0	0	0	0	0	0	0	0	0	0	0	0	0	0	0	0	0	0	0	0	0	0	0	0	0	0	0
0	0	0	0	0	0	0	0	0	0	0	0	0	0	0	0	0	0	0	0	0	0	0	0	0	0	0	0	0
0	0	0	0	0	0	0	0	0	0	0	0	0	0	0	0	0	0	0	0	0	0	0	0	0	0	0	0	0
0	0	0	0	0	0	0	0	0	0	0	0	0	0	0	0	1	0	0	0	0	0	0	0	0	0	0	0	1
0	0	0	0	0	0	0	0	0	0	0	0	0	0	0	0	1	0	0	0	0	0	0	0	0	0	0	0	1
0	0	0	0	0	0	0	0	0	0	0	0	0	0	0	0	0	0	3	0	0	0	0	0	0	0	0	0	3
0	0	0	0	0	0	0	0	0	0	0	0	0	0	0	0	1	0	1	0	0	0	0	0	0	0	0	0	2
0	0	0	0	0	0	0	0	0	0	0	0	0	0	0	0	0	0	0	0	0	0	0	0	0	0	0	0	0
0	0	0	0	0	0	0	0	0	0	0	0	0	0	0	0	0	0	0	0	0	0	0	0	0	0	0	0	0
0	0	0	0	0	0	0	0	0	0	0	0	0	0	0	0	0	0	0	0	0	0	0	0	0	0	0	0	0
0	0	0	0	0	0	0	0	0	0	0	0	0	0	0	0	0	0	0	0	0	0	0	0	0	0	0	0	0
0	0	0	0	0	0	0	0	0	0	0	0	0	0	0	0	0	0	0	0	0	0	0	0	0	0	0	0	0
0	0	0	0	0	0	0	0	0	0	0	0	0	0	0	0	0	0	0	0	0	0	0	0	0	0	0	0	0
0	0	0	0	0	0	0	0	0	0	0	0	0	0	0	0	0	0	0	0	0	0	0	0	0	0	0	0	0
0	0	0	0	0	0	0	0	0	0	0	0	0	0	0	0	0	0	0	0	0	0	0	0	0	0	0	0	0
0	0	0	0	0	0	0	0	0	0	0	0	0	0	0	0	0	0	0	0	0	0	0	0	0	0	0	0	0
0	0	0	0	0	0	0	0	0	0	0	0	0	0	0	0	0	0	0	0	0	0	0	0	0	0	0	0	0
0	0	0	0	0	0	0	0	0	0	0	0	0	0	0	0	0	0	0	0	0	0	0	0	0	0	0	0	0
0	0	0	0	0	0	0	0	0	0	0	0	0	0	0	0	0	0	0	0	0	0	0	0	0	0	0	0	0
0	0	0	0	0	0	0	0	0	0	0	0	0	0	0	0	0	0	0	0	0	0	0	0	0	0	0	0	0
0	0	0	0	0	0	0	0	0	0	0	0	0	0	0	0	0	0	0	0	0	0	0	0	0	0	0	0	0
0	0	0	0	0	0	0	0	0	0	0	0	0	0	0	0	0	0	0	0	0	0	0	0	0	0	0	0	0
0	0	0	0	0	0	0	0	0	0	0	0	0	0	0	0	0	0	0	0	0	0	0	0	0	0	0	0	0
0	0	0	0	0	0	0	0	0	0	0	0	0	0	0	0	0	0	0	0	0	0	0	0	0	0	0	0	0
0	0	0	0	0	0	0	0	0	0	0	0	0	0	0	0	0	0	0	0	0	0	0	0	0	0	0	0	0
0	0	0	0	0	0	0	0	0	0	0	0	0	0	0	0	0	0	0	0	0	0	0	0	0	0	0	0	0
0	0	0	0	0	0	0	0	0	0	0	0	0	0	0	0	1	0	1	0	0	0	1	0	0	0	0	0	3
0	0	0	0	0	0	0	0	0	0	0	0	0	0	0	0	0	0	1	0	2	0	0	0	0	0	0	0	3
0	0	0	0	0	0	0	0	0	0	0	0	0	0	1	0	0	0	1	0	0	0	1	0	0	0	1	0	4
0	0	0	0	0	0	0	0	0	0	0	0	0	0	0	0	0	0	0	0	0	0	0	0	0	0	0	0	0
0	0	0	0	0	0	0	0	0	0	0	0	0	0	0	0	0	0	0	0	0	0	0	0	0	0	0	0	0
0	0	0	0	0	0	0	0	0	0	0	0	0	0	0	0	0	0	0	0	0	0	0	0	0	0	0	0	0
0	0	0	0	0	0	0	0	0	0	0	0	0	0	0	0	0	0	0	0	0	0	0	0	0	0	0	0	0
0	0	0	0	0	0	0	0	0	0	0	0	0	0	0	0	0	0	0	0	0	0	0	0	0	0	0	0	0
0	0	0	0	0	0	0	0	0	0	0	0	0	0	0	0	0	0	0	0	0	0	0	0	0	0	0	0	0
0	0	0	0	0	0	0	0	0	0	0	0	0	0	0	0	0	0	0	0	0	0	0	0	0	0	0	0	0
0	0	0	0	0	0	0	0	0	0	0	0	0	0	0	0	0	0	0	0	0	0	0	0	0	0	0	0	0
0	0	0	0	0	0	0	0	0	0	0	0	0	0	0	0	0	0	0	0	0	0	0	0	0	0	0	0	0
0	0	0	0	0	0	0	0	0	0	0	0	0	0	0	0	0	0	0	0	0	0	0	0	0	0	0	0	0
0	0	0	0	0	0	0	0	0	0	0	0	0	0	0	0	0	0	0	0	0	0	0	0	0	0	0	0	0
0	0	0	0	0	0	0	0	0	0	0	0	0	0	0	0	0	0	0	0	0	0	0	0	0	0	0	0	0
0	0	0	0	0	0	0	0	0	0	0	0	0	0	0	0	0	0	0	0	0	0	0	0	0	0	0	0	0
0	0	0	0	0	0	0	0	0	0	0	0	0	0	0	0	0	0	0	0	0	0	0	0	0	0	0	0	0
0	0	0	0	0	0	0	0	0	0	0	0	0	0	0	0	0	0	0	0	0	0	0	0	0	0	0	0	0
0	0	0	0	0	0	0	0	0	0	0	0	0	0	0	0	0	0	0	0	0	0	0	0	0	0	0	0	0
0	0	0	0	0	0	0	0	0	0	0	0	0	0	0	0	0	0	0	0	0	0	0	0	0	0	0	0	0
0	0	0	0	0	0	0	0	0	0	0	0	0	0	0	0	0	0	0	0	0	0	0	0	0	0	0	0	0
0	0	0	0	0	0	0	0	0	0	0	0	0	0	0	0	0	0	0	0	0	0	0	0	0	0	0	0	0
0	0	0	0	0	0	0	0	0	0	0	0	0	0	0	0	0	0	0	0	0	0	0	0	0	0	0	0	0
0	0	0	0	0	0	0	0	0	0	0	0	0	0	0	0	1	0	0	3	1	0	0	0	1	1	0	0	7
0	0	0	0	0	0	0	0	0	0	0	0	0	0	0	0	0	2	0	0	1	1	2	0	0	0	0	0	6
0	0	0	0	0	0	0	0	0	0	0	0	0	0	0	1	0	0	0	0	1	0	0	0	0	0	0	0	2
0	0	0	0	0	0	0	0	0	0	0	0	0	0	1	1	0	0	1	1	3	1	0	0	0	0	0	0	8
0	0	0	0	0	0	0	0	0	0	0	0	0	0	0	0	0	1	0	1	3	0	0	0	1	1	0	0	7
0	0	0	0	0	0	0	0	0	0	0	0	0	0	0	0	0	2	0	0	1	0	1	1	1	0	0	0	6
0	0	0	0	0	0	0	0	0	0	0	0	0	0	0	0	0	1	0	0	0	0	0	0	1	0	0	0	2
0	0	0	0	0	0	0	0	0	0	0	0	0	0	0	1	0	1	0	0	1	0	2	0	0	0	0	1	6
0	0	0	0	0	0	0	0	1	0	0	0	0	0	0	0	0	0	1	1	1	1	0	0	2	0	1	1	9
0	0	0	0	0	0	0	0	0	0	0	0	0	0	0	0	0	3	0	0	1	1	1	1	0	1	1	0	9
0	0	0	0	0	0	0	0	0	0	0	0	0	1	0	0	0	0	0	0	0	1	1	1	2	0	1	1	8
0	0	0	0	0	0	0	0	0	0	0	0	0	0	0	0	1	1	0	0	0	0	0	0	0	0	0	0	2
0	0	0	0	0	0	0	0	0	0	0	0	0	0	0	0	0	0	0	0	0	0	0	0	0	0	0	0	0
0	0	0	0	0	0	0	0	0	0	0	0	0	0	0	0	0	0	0	0	0	0	0	0	0	0	0	0	0
0	0	0	0	0	0	0	0	0	0	0	0	0	0	0	0	0	0	0	0	0	0	0	0	0	0	0	0	0
0	0	0	0	0	0	0	0	0	0	0	0	0	0	0	0	0	0	0	0	0	0	0	0	0	0	0	0	0
0	0	0	0	0	0	0	0	0	0	0	0	0	0	0	0	0	0	0	0	0	0	0	0	0	0	0	0	0
0	0	0	0	0	0	0	0	0	0	0	0	0	0	0	0	0	0	0	0	0	0	0	0	0	0	0	0	0
0	0	0	0	0	0	0	0	0	0	0	0	0	0	0	0	0	0	0	0	0	0	0	0	0	0	0	0	0
0	0	0	0	0	0	0	0	0	0	0	0	0	0	0	0	0	0	0	0	0	0	0	0	0	0	0	0	0
0	0	0	0	0	0	0	0	0	0	0	0	0	0	0	0	0	0	0	0	0	0	0	0	0	0	0	0	0
0	0	0	0	0	0	0	0	0	0	0	0	0	0	0	0	0	0	0	0	0	0	0	0	0	0	0	0	0
0	0	0	0	0	0	0	0	0	0	0	0	0	0	0	0	0	0	0	0	0	0	0	0	0	0	0	0	0
0	0	0	0	0	0	0	0	0	0	0	0	0	0	0	0	0	0	0	0	0	0	0	0	0	0	0	0	0
0	0	0	0	0	0	0	0	0	0	0	0	0	0	0	0	0	0	0	0	0	0	0	0	0	0	0	0	0
0	0	0	0	0	0	0	0	0	0	0	0	0	0	0	0	0	0	0	0	0	0	0	0	0	0	0	0	0
0	0	0	0	0	0	0	0	0	0	0	0	0	0	0	0	0	0	0	0	0	0	0	0	0	0	0	0	0
0	0	0	0	0	0	0	0	0	0	0	0	0	0	0	0	0	0	0	0	0	0	0	0	0	0	0	0	0
0	0	0	0	0	0	0	0	0	0	0	0	0	0	0	0	0	0	0	0	0	0	0	0	0	0	0	0	0
0	0	0	0	0	0	0	0	0	0	0	0	0	0	0	0	0	0	0	0	0	0	0	0	0	0	0	0	0
0	0	0	0	0	0	0	0	0	0	0	0	0	0	0	0	0	0	0	0	0	0	0	0	0	0	0	0	0
0	0	0	0	0	0	0	0	0	0	0	0	0	0	0	0	0	0	0	0	0	0	0	0	0	0	0	0	0
0	0	0	0	0	0	0	0	0	0	0	0	0	0	0	0	0	0	0	0	0	0	0	0	0	0	0	0	0
0	0	0	0	0	0	0	0	0	0	0	0	0	0	0	0	0	0	0	0	0	0	0	0	0	0	0	0	0
0	0	0	0	0	0	0	0	0	0	0	0	0	0	0	0	0	0	0	0	0	0	0	0	0	0	0	0	0
0	0	0	0	0	0	0	0	0	0	0	0	0	0	0	0	0	0	0	0	0	0	0	0	0	0	0	0	0
0	0	0	0	0	0	0	0	0	0	0	0	0	0	0	0	0	0	0	0	0	0	0	0	0	0	0	0	0
0	0	0	0	0	0	0	0	0	0	0	0	0	0	0	0	0	0	0	0	0	0	0	0	0	0	0	0	0
0	0	0	0	0	0	0	0	0	0	0	0	0	0	0	0	0	0	0	0	0	0	0	0	0	0	0	0	0
0	0	0	0	0	0	0	0	0	0	0	0	0	0	0	0	0	0	0	0	0	0	0	0	0	0	0	0	0
0	0	0	0	0	0	0	0	0	0	0	0	0	0	0	0	0	0	0	0	0	0	0	0	0	0	0	0	0
0	0	0	0	0	0	0	0	0	0	0	0	0	0	0	0	0	0	0	0	0	0	0	0	0	0	0	0	0
0	0	0	0	0	0	0	0	0	0	0	0	0	0	0	0	0	0	0	0	0	0	0	0	0	0	0	0	0
0	0	0	0	0	0	0	0	0	0	0	0	0	0	0	0	0	0	0	0	0	0	0	0	0	0	0	0	0
0	0	0	0	0	0	0	0	0	0	0	0	0	0	0	0	0	0	0	0	0	0	0	0	0	0	0	0	0
0	0	0	0	0	0	0	0	0	0	0	0	0	0	0	0	0	0	0	0	0	0	0	0	0	0	0	0	0
0	0	0	0	0	0	0	0	0	0	0	0	0	0	0	0	0	0	0	0	0	0	0	0	0	0	0	0	0
0	0	0	0	0	0	0	0	0	0	0	0	0	0	0	0	0	0	0	0	0	0	0	0	0	0	0	0	0
0	0	0	0	0	0	0	0	0	0	0	0	0	0	0	1	1	1	0	0	0	1	0	0	0	1	1	0	6
0	0	0	0	0	0	0	0	0	0	0	0	0	0	0	0	0	0	0	2	1	0	0	1	0	0	3	1	8
0	0	0	0	0	0	0	0	0	0	0	1	0	0	0	0	1	2	1	2	3	3	0	0	1	0	1	0	15
0	0	0	0	0	0	0	0	0	0	0	0	0	0	0	0	0	1	1	1	0	1	1	0	0	0	0	1	6
0	0	0	0	0	0	0	0	0	0	0	0	0	1	0	2	0	0	1	0	1	0	0	1	0	0	0	0	6
0	0	0	0	0	0	0	0	0	0	0	0	0	0	0	2	0	0	3	2	1	0	2	1	1	1	1	0	14
0	0	0	0	0	0	0	0	0	0	1	0	0	0	0	1	0	1	1	0	2	1	1	0	0	1	1	0	10
0	0	0	0	0	0	0	0	0	0	0	0	0	0	0	0	0	0	0	2	1	2	2	0	1	0	1	0	9
0	0	0	0	0	0	0	0	0	0	0	0	0	0	2	1	0	0	1	2	1	1	1	0	1	1	1	1	13
0	0	0	0	0	0	0	0	0	0	0	0	0	0	0	0	2	1	2	0	0	1	0	0	0	0	1	0	7
0	0	0	0	0	0	0	0	0	0	0	1	0	0	0	1	0	0	1	2	0	2	0	0	0	0	0	2	9
0	0	0	0	0	0	0	0	0	0	0	0	0	0	1	0	0	0	0	0	0	0	1	0	1	0	2	3	8
0	0	0	0	0	0	0	0	0	0	0	0	0	0	0	0	0	0	0	0	0	0	0	0	0	0	0	0	0
0	0	0	0	0	0	0	0	0	0	0	0	0	0	0	0	0	0	0	0	0	0	0	0	0	0	0	0	0
0	0	0	0	0	0	0	0	0	0	0	0	0	0	0	1	0	0	0	0	0	0	0	0	0	0	0	0	1
0	0	0	0	0	0	0	0	0	0	0	0	0	0	0	0	0	1	0	0	0	0	0	0	0	0	0	0	1
0	0	0	0	0	0	0	0	0	0	0	0	0	0	1	3	0	2	0	0	0	0	0	0	1	0	0	0	7
0	0	0	0	0	0	0	0	0	0	0	0	0	0	0	2	0	0	0	2	0	1	1	0	0	0	0	0	6
0	0	0	0	0	0	0	0	0	0	0	0	0	0	0	0	0	1	0	0	0	0	1	1	0	0	0	0	3
0	0	0	0	0	0	0	0	0	0	0	0	0	0	0	1	0	1	0	0	0	0	0	0	2	0	0	0	4
0	0	0	0	0	0	0	0	0	0	0	0	0	0	0	0	1	2	0	0	0	2	1	0	0	0	0	0	6
0	0	0	0	0	0	0	0	1	0	0	0	0	0	0	0	0	0	0	0	0	0	0	2	0	0	0	0	3
0	0	0	0	0	0	0	0	0	0	0	0	0	0	0	0	1	0	0	1	0	0	0	0	0	0	0	0	2
0	0	0	0	0	0	0	0	0	0	0	0	0	0	0	2	0	0	0	0	0	0	0	1	0	0	0	0	3
0	0	0	0	0	0	0	0	0	0	0	0	0	0	0	0	0	0	0	0	0	0	0	0	0	0	0	0	0
0	0	0	0	0	0	0	0	0	0	0	0	0	0	0	0	0	0	0	0	0	0	0	0	0	0	0	0	0
0	0	0	0	0	0	0	0	0	0	0	0	0	0	0	0	0	0	0	0	0	0	0	0	0	0	0	0	0
0	0	0	0	0	0	0	0	0	0	0	0	0	0	0	0	0	0	0	0	0	0	0	0	0	0	0	0	0
0	0	0	0	0	0	0	0	0	0	0	0	0	0	0	0	0	0	0	0	0	0	0	0	0	0	0	0	0
0	0	0	0	0	0	0	0	0	0	0	0	0	0	0	0	0	0	0	0	0	0	0	0	0	0	0	0	0
0	0	0	0	0	0	0	0	0	0	0	0	0	0	0	0	0	0	0	0	0	0	0	0	0	0	0	0	0
0	0	0	0	0	0	0	0	0	0	0	0	0	0	0	0	0	0	0	0	0	0	0	0	0	0	0	0	0
0	0	0	0	0	0	0	0	0	0	0	0	0	0	0	0	0	0	0	0	0	0	0	0	0	0	0	0	0
0	0	0	0	0	0	0	0	0	0	0	0	0	0	0	0	0	0	0	0	0	0	0	0	0	0	0	0	0
0	0	0	0	0	0	0	0	0	0	0	0	0	0	0	0	0	0	0	0	0	0	0	0	0	0	0	0	0
0	0	0	0	0	0	0	0	0	0	0	0	0	0	0	0	0	0	0	0	0	0	0	0	0	0	0	0	0
0	0	0	0	0	0	0	0	0	0	0	0	0	0	0	0	0	0	0	0	0	0	0	0	0	0	0	0	0
0	0	0	0	0	0	0	0	0	0	0	0	0	0	0	0	0	0	0	0	0	0	0	0	0	0	0	0	0
0	0	0	0	0	0	0	0	0	0	0	0	0	0	0	0	0	0	0	0	0	0	0	0	0	0	0	0	0
0	0	0	0	0	0	0	0	0	0	0	0	0	0	0	0	0	0	0	0	0	0	0	0	0	0	0	0	0
0	0	0	0	0	0	0	0	0	0	0	0	0	0	0	0	0	0	0	0	0	0	0	0	0	0	0	0	0
0	0	0	0	0	0	0	0	0	0	0	0	0	0	0	0	0	0	0	0	0	0	0	0	0	0	0	0	0
0	0	0	0	0	0	0	0	0	0	0	0	0	0	0	0	0	0	0	0	0	0	0	0	0	0	0	0	0
0	0	0	0	0	0	0	0	0	0	0	0	0	0	0	0	0	0	0	0	0	0	0	0	0	0	0	0	0
0	0	0	0	0	0	0	0	0	0	0	0	0	0	0	0	0	0	0	0	0	0	0	0	0	0	0	0	0
0	0	0	0	0	0	0	0	0	0	0	0	0	0	0	0	0	0	0	0	0	0	0	0	0	0	0	0	0
0	0	0	0	0	0	0	0	0	0	0	0	0	0	0	0	0	0	0	0	0	0	0	0	0	0	0	0	0
0	0	0	0	0	0	0	0	0	0	0	0	0	0	0	0	0	0	0	0	0	0	0	0	0	0	0	0	0
0	0	0	0	0	0	0	0	0	0	0	0	0	0	0	0	0	0	0	0	0	0	0	0	0	0	0	0	0
0	0	0	0	0	0	0	0	0	0	0	0	0	0	0	0	0	0	0	0	0	0	0	0	0	0	0	0	0
0	0	0	0	0	0	0	0	0	0	0	0	0	0	0	0	0	0	0	0	0	0	0	0	0	0	0	0	0
0	0	0	0	0	0	0	0	0	0	0	0	0	0	0	0	0	0	0	0	0	0	0	0	0	0	0	0	0
0	0	0	0	0	0	0	0	0	0	0	0	0	0	0	0	0	0	0	0	0	0	0	0	0	0	0	0	0
0	0	0	0	0	0	0	0	0	0	0	0	0	0	0	0	0	0	0	0	0	0	0	0	0	0	0	0	0
0	0	0	0	0	0	0	0	0	0	0	0	0	0	0	0	0	0	0	0	0	0	0	0	0	0	0	0	0
0	0	0	0	0	0	0	0	0	0	0	0	0	0	0	0	0	0	0	0	0	0	0	0	0	0	0	0	0
0	0	0	0	0	0	0	0	0	0	0	0	0	0	0	0	0	0	0	0	0	0	0	0	0	0	0	0	0
0	0	0	0	0	0	0	0	0	0	0	0	0	0	0	0	0	0	0	0	0	0	0	0	0	0	0	0	0
0	0	0	0	0	0	0	0	0	0	0	0	0	0	0	0	0	0	0	0	0	0	0	0	0	0	0	0	0
0	0	0	0	0	0	0	0	0	0	0	0	0	0	0	0	0	0	0	0	0	0	0	0	0	0	0	0	0
0	0	0	0	0	0	0	0	0	0	0	0	0	0	0	0	0	0	0	0	0	0	0	0	0	0	0	0	0
0	0	0	0	0	0	0	0	0	0	0	0	0	0	0	0	0	0	0	0	0	0	0	0	0	0	0	0	0
0	0	0	0	0	0	0	0	0	0	0	0	0	0	0	0	0	0	0	0	0	0	0	0	0	0	0	0	0
0	0	0	0	0	0	0	0	0	0	0	0	0	0	0	0	0	0	0	0	0	0	0	0	0	0	0	0	0
0	0	0	0	0	0	0	0	0	0	0	0	0	0	0	0	0	0	0	0	0	0	0	0	0	0	0	0	0
0	0	0	0	0	0	0	0	0	0	0	0	0	0	0	0	0	0	0	0	0	0	0	0	0	0	0	0	0
0	0	0	0	0	0	0	0	0	0	0	0	0	0	0	0	0	0	0	0	0	0	0	0	0	0	0	0	0
0	0	0	0	0	0	0	0	0	0	0	0	0	0	0	0	0	0	0	0	0	0	0	0	0	0	0	0	0
0	0	0	0	0	0	0	0	0	0	0	0	0	0	0	0	0	0	0	0	0	0	0	0	0	0	0	0	0
0	0	0	0	0	0	0	0	0	0	0	0	0	0	0	0	0	0	0	0	0	0	0	0	0	0	0	0	0
0	0	0	0	0	0	0	0	0	0	0	0	0	0	0	0	0	0	0	0	0	0	0	0	0	0	0	0	0
0	0	0	0	0	0	0	0	0	0	0	0	0	0	0	0	0	0	0	0	0	0	0	0	0	0	0	0	0
0	0	0	0	0	0	0	0	0	0	0	0	0	0	0	0	0	0	0	0	0	0	0	0	0	0	0	0	0
0	0	0	0	0	0	0	0	0	0	0	0	0	0	0	0	0	0	0	0	0	0	0	0	0	0	0	0	0
0	0	0	0	0	0	0	0	0	0	0	0	0	0	0	0	0	0	0	0	0	0	0	0	0	0	0	0	0
0	0	0	0	0	0	0	0	0	0	0	0	0	0	0	0	0	0	0	0	0	0	0	0	0	0	0	0	0
0	0	0	0	0	0	0	0	0	0	0	0	0	0	0	0	0	0	0	0	0	0	0	0	0	0	0	0	0
0	0	0	0	0	0	0	0	0	0	0	0	0	0	0	0	0	0	0	0	0	0	0	0	0	0	0	0	0
0	0	0	0	0	0	0	0	0	0	0	0	0	0	0	0	0	0	0	0	0	0	0	0	0	0	0	0	0
0	0	0	0	0	0	0	0	0	0	0	0	0	0	0	0	0	0	0	0	0	0	0	0	0	0	0	0	0
0	0	0	0	0	0	0	0	0	0	0	0	0	0	0	0	0	0	0	0	0	0	0	0	0	0	0	0	0
0	0	0	0	0	0	0	0	0	0	0	0	0	0	0	0	0	0	0	0	0	0	0	0	0	0	0	0	0
0	0	0	0	0	0	0	0	0	0	0	0	0	0	0	0	0	0	0	0	0	0	0	0	0	0	0	0	0
0	0	0	0	0	0	0	0	0	0	0	0	0	0	0	0	0	0	0	0	0	0	0	0	0	0	0	0	0
0	0	0	0	0	0	0	0	0	0	0	0	0	0	0	0	0	0	0	0	0	0	0	0	0	0	0	0	0
0	0	0	0	0	0	0	0	0	0	0	0	0	0	0	0	0	0	0	0	0	0	0	0	0	0	0	0	0
0	0	0	0	0	0	0	0	0	0	0	0	0	0	0	0	0	0	0	0	0	0	0	0	0	0	0	0	0
0	0	0	0	0	0	0	0	0	0	0	0	0	0	0	0	0	0	0	0	0	0	0	0	0	0	0	0	0
0	0	0	0	0	0	0	0	0	0	0	0	0	0	0	0	0	0	0	0	0	0	0	0	0	0	0	0	0
0	0	0	0	0	0	0	0	0	0	0	0	0	0	0	0	0	0	0	0	0	0	0	0	0	0	0	0	0
0	0	0	0	0	0	0	0	0	0	0	0	0	0	0	0	0	0	0	0	0	0	0	0	0	0	0	0	0
0	0	0	0	0	0	0	0	0	0	0	0	0	0	0	0	0	0	0	0	0	0	0	0	0	0	0	0	0
0	0	0	0	0	0	0	0	0	0	0	0	0	0	0	0	0	0	0	0	0	0	0	0	0	0	0	0	0
0	0	0	0	0	0	0	0	0	0	0	0	0	0	0	0	0	0	0	0	0	0	0	0	0	0	0	0	0
0	0	0	0	0	0	0	0	0	0	0	0	0	0	0	0	0	0	0	0	0	0	0	0	0	0	0	0	0
0	0	0	0	0	0	0	0	0	0	0	0	0	0	0	0	0	0	0	0	0	0	0	0	0	0	0	0	0
0	0	0	0	0	0	0	0	0	0	0	0	0	0	0	0	0	0	0	0	0	0	0	0	0	0	0	0	0
0	0	0	0	0	0	0	0	0	0	0	0	0	0	0	0	0	0	0	0	0	0	0	0	0	0	0	0	0
0	0	0	0	0	0	0	0	0	0	0	0	0	0	0	0	0	0	0	0	0	0	0	0	0	0	0	0	0
0	0	0	0	0	0	0	0	0	0	0	0	0	0	0	0	0	0	0	0	0	0	0	0	0	0	0	0	0
0	0	0	0	0	0	0	0	0	0	0	0	0	0	0	0	0	0	0	0	0	0	0	0	0	0	0	0	0
0	0	0	0	0	0	0	0	0	0	0	0	0	0	0	0	0	0	0	0	0	0	0	0	0	0	0	0	0
0	0	0	0	0	0	0	0	0	0	0	0	0	0	0	0	0	0	0	0	0	0	0	0	0	0	0	0	0
0	0	0	0	0	0	0	0	0	0	0	0	0	0	0	0	0	0	0	0	0	0	0	0	0	0	0	0	0
0	0	0	0	0	0	0	0	0	0	0	0	0	0	0	0	0	0	0	0	0	0	0	0	0	0	0	0	0
0	0	0	0	0	0	0	0	0	0	0	0	0	0	0	0	0	0	0	0	0	0	0	0	0	0	0	0	0
0	0	0	0	0	0	0	0	0	0	0	0	0	0	0	0	0	0	0	0	0	0	0	0	0	0	0	0	0
0	0	0	0	0	0	0	0	0	0	0	0	0	0	0	0	0	0	0	0	0	0	0	0	0	0	0	0	0
0	0	0	0	0	0	0	0	0	0	0	0	0	1	0	6	0	3	0	2	1	0	0	1	0	1	1	0	16
0	0	0	0	0	0	0	0	0	0	0	0	0	0	0	2	1	2	3	2	0	0	0	0	0	0	0	0	10
0	0	0	0	0	0	0	0	0	0	0	0	0	0	0	4	0	4	0	2	1	1	1	1	1	0	0	0	15
0	0	0	0	0	0	0	0	0	0	0	0	0	0	0	3	0	1	0	1	0	2	2	0	1	0	0	0	10
0	0	0	0	0	0	0	0	0	0	0	0	0	0	0	1	1	0	2	3	1	0	0	1	0	0	1	0	10
0	0	0	0	0	0	0	1	0	0	0	0	0	0	1	2	3	0	1	1	2	1	0	1	0	0	1	0	14
0	0	0	0	1	0	0	0	0	0	0	0	0	0	1	1	0	0	0	2	1	0	0	0	0	1	0	0	7
0	0	0	0	0	0	0	0	0	0	0	0	0	1	0	0	0	1	2	2	3	3	2	0	1	0	1	0	16
0	0	0	0	0	0	0	0	0	0	0	0	0	1	0	1	0	2	0	0	1	0	0	3	0	0	0	0	8
0	0	0	0	0	0	1	0	0	0	0	0	1	0	2	2	1	1	1	3	0	2	0	1	0	1	0	0	16
0	0	0	0	0	0	0	0	0	0	0	0	0	0	3	1	0	1	1	0	0	1	2	0	0	1	0	0	10
0	0	0	0	0	0	0	0	0	0	0	0	0	0	0	2	0	1	1	0	1	1	1	1	0	3	1	1	13
0	0	0	0	0	0	0	0	0	0	0	0	0	0	0	0	0	0	0	0	0	0	0	0	0	0	0	0	0
0	0	0	0	0	0	0	0	0	0	0	0	0	0	0	0	0	0	0	0	0	0	0	0	0	0	0	0	0
0	0	0	0	0	0	0	0	0	0	0	0	0	0	0	0	0	0	0	0	0	0	0	0	0	0	0	0	0
0	0	0	0	0	0	0	0	0	0	0	0	0	0	0	0	0	0	0	0	0	0	0	0	0	0	0	0	0
0	0	0	0	0	0	0	0	0	0	0	0	0	0	0	0	0	0	0	0	0	0	0	0	0	0	0	0	0
0	0	0	0	0	0	0	0	0	0	0	0	0	0	0	0	0	0	0	0	0	0	0	0	0	0	0	0	0
0	0	0	0	0	0	0	0	0	0	0	0	0	0	0	0	0	0	0	0	0	0	0	0	0	0	0	0	0
0	0	0	0	0	0	0	0	0	0	0	0	0	0	0	0	0	0	0	0	0	0	0	0	0	0	0	0	0
0	0	0	0	0	0	0	0	0	0	0	0	0	0	0	0	0	0	0	0	0	0	0	0	0	0	0	0	0
0	0	0	0	0	0	0	0	0	0	0	0	0	0	0	0	0	0	0	0	0	0	0	0	0	0	0	0	0
0	0	0	0	0	0	0	0	0	0	0	0	0	0	0	0	0	0	0	0	0	0	0	0	0	0	0	0	0
0	0	0	0	0	0	0	0	0	0	0	0	0	0	0	0	0	0	0	0	0	0	0	0	0	0	0	0	0
0	0	0	0	0	0	0	0	0	0	0	0	0	0	0	0	0	0	0	0	0	0	0	0	0	0	0	0	0
0	0	0	0	0	0	0	0	0	0	0	0	0	0	0	0	0	0	0	0	0	0	0	0	0	0	0	0	0
0	0	0	0	0	0	0	0	0	0	0	0	0	0	0	0	0	0	0	0	0	0	0	0	0	0	0	0	0
0	0	0	0	0	0	0	0	0	0	0	0	0	0	0	0	0	0	0	0	0	0	0	0	0	0	0	0	0
0	0	0	0	0	0	0	0	0	0	0	0	0	0	0	0	0	0	0	0	0	0	0	0	0	0	0	0	0
0	0	0	0	0	0	0	0	0	0	0	0	0	0	0	0	0	0	0	0	0	0	0	0	0	0	0	0	0
0	0	0	0	0	0	0	0	0	0	0	0	0	0	0	0	0	0	0	0	0	0	0	0	0	0	0	0	0
0	0	0	0	0	0	0	0	0	0	0	0	0	0	0	0	0	0	0	0	0	0	0	0	0	0	0	0	0
0	0	0	0	0	0	0	0	0	0	0	0	0	0	0	0	0	0	0	0	0	0	0	0	0	0	0	0	0
0	0	0	0	0	0	0	0	0	0	0	0	0	0	0	0	0	0	0	0	0	0	0	0	0	0	0	0	0
0	0	0	0	0	0	0	0	0	0	0	0	0	0	0	0	0	0	0	0	0	0	0	0	0	0	0	0	0
0	0	0	0	0	0	0	0	0	0	0	0	0	0	0	0	0	0	0	0	0	0	0	0	0	0	0	0	0
0	0	0	0	0	0	0	0	0	0	0	0	0	0	0	0	0	0	0	0	0	0	0	0	0	0	0	0	0
0	0	0	0	0	0	0	0	0	0	0	0	0	0	0	0	0	0	0	0	0	0	0	0	0	0	0	0	0
0	0	0	0	0	0	0	0	0	0	0	0	0	0	0	0	0	0	0	0	0	0	0	0	0	0	0	0	0
0	0	0	0	0	0	0	0	0	0	0	0	0	0	0	0	0	0	0	0	0	0	0	0	0	0	0	0	0
0	0	0	0	0	0	0	0	0	0	0	0	0	0	0	0	0	0	0	0	0	0	0	0	0	0	0	0	0
0	0	0	0	0	0	0	0	0	0	0	0	0	0	0	0	0	0	0	0	0	0	0	0	0	0	0	0	0
0	0	0	0	0	0	0	0	0	0	0	0	0	0	0	0	0	0	0	0	0	0	0	0	0	0	0	0	0
0	0	0	0	0	0	0	0	0	0	0	0	0	0	0	0	0	0	0	0	0	0	0	0	0	0	0	0	0
0	0	0	0	0	0	0	0	0	0	0	0	0	0	0	0	0	0	0	0	0	0	0	0	0	0	0	0	0
0	0	0	0	0	0	0	0	0	0	0	0	0	0	0	0	0	0	0	0	0	0	0	0	0	0	0	0	0
0	0	0	0	0	0	0	0	0	0	0	0	0	0	0	0	0	0	0	0	0	0	0	0	0	0	0	0	0
0	0	0	0	0	0	0	0	0	0	0	0	0	0	0	0	0	0	0	0	0	0	0	0	0	0	0	0	0
0	0	0	0	0	0	0	0	0	0	0	0	0	0	0	0	0	0	0	0	0	0	0	0	0	0	0	0	0
0	0	0	0	0	0	0	0	0	0	0	0	0	0	0	0	0	0	0	0	0	0	0	0	0	0	0	0	0
0	0	0	0	0	0	0	0	0	0	0	0	0	0	0	0	0	0	0	0	0	0	0	0	0	0	0	0	0
0	0	0	0	0	0	0	0	0	0	0	0	0	0	0	0	0	0	0	0	0	0	0	0	0	0	0	0	0
0	0	0	0	0	0	0	0	0	0	0	0	0	0	0	0	0	0	0	0	0	0	0	0	0	0	0	0	0
0	0	0	0	0	0	0	0	0	0	0	0	0	0	0	0	0	0	0	0	0	0	0	0	0	0	0	0	0
0	0	0	0	0	0	0	0	0	0	0	0	0	0	0	0	0	0	0	0	0	0	0	0	0	0	0	0	0
0	0	0	0	0	0	0	0	0	0	0	0	0	0	0	0	0	0	0	0	0	0	0	0	0	0	0	0	0
0	0	0	0	0	0	0	0	0	0	0	0	0	0	0	0	0	0	0	0	0	0	0	0	0	0	0	0	0
0	0	0	0	0	0	0	0	0	0	0	0	0	0	0	0	0	0	0	0	0	0	0	0	0	0	0	0	0
0	0	0	0	0	0	0	0	0	0	0	0	0	0	0	0	0	0	0	0	0	0	0	0	0	0	0	0	0
0	0	0	0	0	0	0	0	0	0	0	0	0	0	0	0	0	0	0	0	0	0	0	0	0	0	0	0	0
0	0	0	0	0	0	0	0	0	0	0	0	0	0	0	2	0	2	0	1	2	0	1	0	0	1	0	0	9
0	0	0	0	0	0	0	0	0	0	0	0	0	0	0	1	0	2	0	2	0	1	0	0	0	0	0	0	6
0	0	0	0	0	0	0	0	0	0	0	0	0	1	0	1	0	0	1	1	3	0	0	1	1	0	0	0	9
0	0	0	0	0	0	0	0	0	0	0	0	0	1	0	1	0	1	0	1	0	0	1	0	0	1	0	0	6
0	0	0	0	0	0	0	0	0	0	0	0	0	0	0	1	0	2	1	1	0	2	2	0	1	0	1	0	11
0	0	0	0	0	0	0	0	0	0	0	0	0	0	0	1	0	1	2	4	2	2	3	2	0	0	0	0	17
0	0	0	0	0	0	0	0	0	0	0	0	0	1	0	1	1	7	2	3	2	3	0	0	0	1	1	0	22
0	0	0	0	0	0	0	0	0	0	0	0	0	0	2	1	0	2	0	1	1	1	1	1	0	0	1	0	11
0	0	0	0	0	0	0	0	0	0	0	0	0	0	0	3	1	4	2	1	2	1	1	2	2	0	2	1	22
0	0	0	0	0	0	0	0	0	0	0	0	0	0	0	1	0	1	1	1	0	1	0	1	0	0	0	1	7
0	0	0	0	0	0	0	1	0	0	0	0	0	1	0	2	0	0	2	2	2	1	0	1	1	0	1	0	14
0	0	0	0	0	0	0	0	0	0	0	0	0	0	1	1	1	0	0	1	0	0	1	1	1	1	0	0	8
0	0	0	0	0	0	0	0	0	0	0	0	0	0	0	0	0	0	0	0	0	0	0	0	0	0	0	0	0
0	0	0	0	0	0	0	0	0	0	0	0	0	0	0	0	0	0	0	0	0	0	0	0	0	0	0	0	0
0	0	0	0	0	0	0	0	0	0	0	0	0	0	0	0	0	0	0	0	0	0	0	0	0	0	0	0	0
0	0	0	0	0	0	0	0	0	0	0	0	0	0	0	0	0	0	0	0	0	0	0	0	0	0	0	0	0
0	0	0	0	0	0	0	0	0	0	0	0	0	0	0	0	0	0	0	0	0	0	0	0	0	0	0	0	0
0	0	0	0	0	0	0	0	0	0	0	0	0	0	0	0	0	0	0	0	0	0	0	0	0	0	0	0	0
0	0	0	0	0	0	0	0	0	0	0	0	0	0	0	0	0	0	0	0	0	0	0	0	0	0	0	0	0
0	0	0	0	0	0	0	0	0	0	0	0	0	0	0	0	0	0	0	0	0	0	0	0	0	0	0	0	0
0	0	0	0	0	0	0	0	0	0	0	0	0	0	0	0	0	0	0	0	0	0	0	0	0	0	0	0	0
0	0	0	0	0	0	0	0	0	0	0	0	0	0	0	0	0	0	0	0	0	0	0	0	0	0	0	0	0
0	0	0	0	0	0	0	0	0	0	0	0	0	0	0	0	0	0	0	0	0	0	0	0	0	0	0	0	0
0	0	0	0	0	0	0	0	0	0	0	0	0	0	0	0	0	0	0	0	0	0	0	0	0	0	0	0	0
0	0	0	0	0	0	0	0	0	0	0	0	0	0	0	0	0	0	0	0	0	0	0	0	0	0	0	0	0
0	0	0	0	0	0	0	0	0	0	0	0	0	0	0	0	0	0	0	0	0	0	0	0	0	0	0	0	0
0	0	0	0	0	0	0	0	0	0	0	0	0	0	0	0	0	0	0	0	0	0	0	0	0	0	0	0	0
0	0	0	0	0	0	0	0	0	0	0	0	0	0	0	0	0	0	0	0	0	0	0	0	0	0	0	0	0
0	0	0	0	0	0	0	0	0	0	0	0	0	0	0	0	0	0	0	0	0	0	0	0	0	0	0	0	0
0	0	0	0	0	0	0	0	0	0	0	0	0	0	0	0	0	0	0	0	0	0	0	0	0	0	0	0	0
0	0	0	0	0	0	0	0	0	0	0	0	0	0	0	0	0	0	0	0	0	0	0	0	0	0	0	0	0
0	0	0	0	0	0	0	0	0	0	0	0	0	0	0	0	0	0	0	0	0	0	0	0	0	0	0	0	0
0	0	0	0	0	0	0	0	0	0	0	0	0	0	0	0	0	0	0	0	0	0	0	0	0	0	0	0	0
0	0	0	0	0	0	0	0	0	0	0	0	0	0	0	0	0	0	0	0	0	0	0	0	0	0	0	0	0
0	0	0	0	0	0	0	0	0	0	0	0	0	0	0	0	0	0	0	0	0	0	0	0	0	0	0	0	0
0	0	0	0	0	0	0	0	0	0	0	0	0	0	0	0	0	0	0	0	0	0	0	0	0	0	0	0	0
0	0	0	0	0	0	0	0	0	0	0	0	1	0	8	13	3	16	9	8	13	8	7	4	3	4	4	2	103
0	0	0	0	0	0	0	0	0	0	0	0	0	5	8	14	6	15	7	18	7	13	5	3	2	5	6	1	115
0	0	0	0	0	0	0	0	0	0	0	0	2	2	1	15	4	12	6	17	5	9	8	4	3	5	1	4	98
0	0	0	0	0	0	0	0	0	0	0	0	2	0	0	13	9	9	7	12	12	20	5	12	5	4	4	5	119
0	0	0	0	0	0	1	0	0	0	0	0	0	1	2	15	5	7	7	10	11	12	1	10	0	4	3	3	92
0	0	0	0	0	0	0	0	0	0	0	0	0	1	3	6	3	6	5	10	13	10	9	7	1	8	2	4	88
0	0	0	0	0	0	0	0	0	0	0	0	0	2	2	9	6	10	7	7	3	7	5	5	2	2	4	1	72
0	0	0	0	0	0	0	0	0	0	0	0	0	0	0	0	0	0	0	0	0	0	0	0	0	0	0	0	0
0	0	0	0	0	0	0	0	0	0	0	0	0	0	0	0	0	0	0	0	0	0	0	0	0	0	0	0	0
0	0	0	0	0	0	0	0	0	0	0	0	0	0	0	0	0	0	0	0	0	0	0	0	0	0	0	0	0
0	0	0	0	0	0	0	0	0	0	0	0	0	1	1	11	9	17	11	7	16	9	16	8	9	3	5	5	128
0	0	0	0	0	0	0	0	0	0	0	1	1	3	4	9	6	14	6	11	7	9	10	7	6	3	5	1	103
0	0	0	0	0	0	0	0	0	0	0	0	0	0	0	0	0	0	0	0	0	0	0	0	0	0	0	0	0
0	0	0	0	0	0	0	0	0	0	0	0	0	0	0	0	0	0	0	0	0	0	0	0	0	0	0	0	0
0	0	0	0	0	0	0	0	0	0	0	0	0	0	0	0	0	0	0	0	0	0	0	0	0	0	0	0	0
0	0	0	0	0	0	0	0	0	0	0	0	0	0	0	0	0	0	0	0	0	0	0	0	0	0	0	0	0
0	0	0	0	0	0	0	0	0	0	0	0	0	0	0	0	0	0	0	0	0	0	0	0	0	0	0	0	0
0	0	0	0	0	0	0	0	0	0	0	0	0	0	0	0	0	0	0	0	0	0	0	0	0	0	0	0	0
0	0	0	0	0	0	0	0	0	0	0	0	0	0	0	0	0	0	0	0	0	0	0	0	0	0	0	0	0
0	0	0	0	0	0	0	0	0	0	0	0	0	0	0	0	0	0	0	0	0	0	0	0	0	0	0	0	0
0	0	0	0	0	0	0	0	0	0	0	0	0	0	0	0	0	0	0	0	0	0	0	0	0	0	0	0	0
0	0	0	0	0	0	0	0	0	0	0	0	0	0	0	0	0	0	0	0	0	0	0	0	0	0	0	0	0
0	0	0	0	0	0	0	0	0	0	0	0	0	0	0	0	0	0	0	0	0	0	0	0	0	0	0	0	0
0	0	0	0	0	0	0	0	0	0	0	0	0	0	0	0	0	0	0	0	0	0	0	0	0	0	0	0	0
0	0	0	0	0	0	0	0	0	0	0	0	0	0	0	1	0	0	0	0	0	0	0	0	0	0	0	0	1
0	0	0	0	0	0	0	0	0	0	0	0	0	0	0	0	0	0	0	0	0	0	0	0	0	0	0	0	0
0	0	0	0	0	0	0	0	0	0	0	0	0	0	0	0	0	0	0	0	0	0	0	0	0	0	0	0	0
0	0	0	0	0	0	0	0	0	0	0	0	0	0	0	0	0	0	0	0	0	0	0	0	0	0	0	0	0
0	0	0	0	0	0	0	0	0	0	0	0	0	0	0	0	0	0	0	0	0	0	0	0	0	0	0	0	0
0	0	0	0	0	0	0	0	0	0	0	0	0	0	0	0	0	0	0	0	0	0	0	0	0	0	0	0	0
0	0	0	0	0	0	0	0	0	0	0	0	0	0	0	0	0	0	0	0	0	0	0	0	0	0	0	0	0
0	0	0	0	0	0	0	0	0	0	0	0	0	0	0	0	0	0	0	0	0	0	0	0	0	0	0	0	0
0	0	0	0	0	0	0	0	0	0	0	0	0	0	0	0	0	0	0	0	0	0	0	0	0	0	0	0	0
0	0	0	0	0	0	0	0	0	0	0	0	0	0	0	0	0	0	0	0	0	0	0	0	0	0	0	0	0
0	0	0	0	0	0	0	0	0	0	0	0	0	0	0	0	0	0	0	0	0	0	0	0	0	0	0	0	0
0	0	0	0	0	0	0	0	0	0	0	0	0	0	0	0	0	0	0	0	0	0	0	0	0	0	0	0	0
0	0	0	0	0	0	0	0	0	0	0	0	0	0	0	0	0	0	0	0	0	0	0	0	0	0	0	0	0
0	0	0	0	0	0	0	0	0	0	0	0	0	0	0	0	0	0	1	0	2	0	1	0	0	0	1	1	6
0	0	0	0	0	0	0	0	0	0	0	0	0	0	0	0	0	0	1	1	1	2	1	0	0	2	1	0	9
0	0	0	0	0	0	0	0	0	0	0	0	0	1	1	0	0	1	0	0	0	1	1	0	0	0	1	1	7
0	0	0	0	0	0	0	0	0	0	0	0	0	0	0	0	0	1	0	1	0	0	1	0	1	0	1	2	7
0	0	0	0	0	0	0	0	0	0	0	0	0	0	0	0	2	1	0	1	1	0	0	2	1	0	0	0	8
0	0	0	0	0	0	0	0	0	0	0	0	0	0	0	1	1	1	1	0	2	2	0	1	2	1	0	1	13
0	0	0	0	0	0	0	0	0	0	0	0	0	0	0	0	0	0	0	0	0	0	0	0	0	0	0	0	0
0	0	0	0	0	0	0	0	0	0	0	0	0	1	0	3	1	0	0	0	1	0	1	1	0	0	0	1	9
0	0	0	0	0	0	0	0	0	0	0	0	0	1	0	1	0	0	0	0	0	1	1	2	2	1	1	1	11
0	0	0	0	0	0	0	0	0	0	0	0	0	0	0	0	0	0	0	0	0	0	0	0	0	0	0	0	0
0	0	0	0	0	0	0	0	0	0	0	0	0	0	0	0	0	0	0	0	0	0	0	0	0	0	0	0	0
0	0	0	0	0	0	0	0	0	0	0	0	0	0	0	0	0	0	0	0	0	0	0	0	0	0	0	0	0
0	0	0	0	0	0	0	0	0	0	0	0	0	0	0	0	0	0	0	0	0	0	0	0	0	0	0	0	0
0	0	0	0	0	0	0	0	0	0	0	0	0	0	0	0	0	0	0	0	0	0	0	0	0	0	0	0	0
0	0	0	0	0	0	0	0	0	0	0	0	0	0	0	0	0	0	0	0	0	0	0	0	0	0	0	0	0
0	0	0	0	0	0	0	0	0	0	0	0	0	0	0	0	0	0	0	0	0	0	0	0	0	0	0	0	0
0	0	0	0	0	0	0	0	0	0	0	0	0	0	0	0	0	0	0	0	0	0	0	0	0	0	0	0	0
0	0	0	0	0	0	0	0	0	0	0	0	0	0	0	0	0	0	0	0	0	0	0	0	0	0	0	0	0
0	0	0	0	0	0	0	0	0	0	0	0	0	0	0	0	0	0	0	0	0	0	0	0	0	0	0	0	0
0	0	0	0	0	0	0	0	0	0	0	0	0	0	0	0	0	0	0	0	0	0	0	0	0	0	0	0	0
0	0	0	0	0	0	0	0	0	0	0	0	0	0	0	0	0	0	0	0	0	0	0	0	0	0	0	0	0
0	0	0	0	0	0	0	0	0	0	0	0	0	0	0	0	0	0	0	0	0	0	0	0	0	0	0	0	0
0	0	0	0	0	0	0	0	0	0	0	0	0	0	0	0	0	0	0	0	0	0	0	0	0	0	0	0	0
0	0	0	0	0	0	0	0	0	0	0	0	0	0	0	0	0	0	0	0	0	0	0	0	0	0	0	0	0
0	0	0	0	0	0	0	0	0	0	0	0	0	0	0	0	0	0	0	0	0	0	0	0	0	0	0	0	0
0	0	0	0	0	0	0	0	0	0	0	0	0	0	0	0	0	0	0	0	0	0	0	0	0	0	0	0	0
0	0	0	0	0	0	0	0	0	0	0	0	0	0	0	0	0	0	0	0	0	0	0	0	0	0	0	0	0
0	0	0	0	0	0	0	0	0	0	0	0	0	0	0	0	0	0	0	0	0	0	0	0	0	0	0	0	0
0	0	0	0	0	0	0	0	0	0	0	0	0	0	0	0	0	0	0	0	0	0	0	0	0	0	0	0	0
0	0	0	0	0	0	0	0	0	0	0	0	0	0	0	0	0	0	0	0	0	0	0	0	0	0	0	0	0
0	0	0	0	0	0	0	0	0	0	0	0	0	0	0	0	0	0	0	0	0	0	0	0	0	0	0	0	0
0	0	0	0	0	0	0	0	0	0	0	0	0	0	0	0	0	0	0	0	0	0	0	0	0	0	0	0	0
0	0	0	0	0	0	0	0	0	0	0	0	0	0	0	0	0	0	0	0	0	0	0	0	0	0	0	0	0
0	0	0	0	0	0	0	0	0	0	0	0	0	0	0	0	0	0	0	0	0	0	0	0	0	0	0	0	0
0	0	0	0	0	0	0	0	0	0	0	0	0	0	0	0	0	0	0	0	0	0	0	0	0	0	0	0	0
0	0	0	0	0	0	0	0	0	0	0	0	0	0	0	0	0	0	0	0	0	0	0	0	0	0	0	0	0
0	0	0	0	0	0	0	0	0	0	0	0	0	0	0	0	0	0	0	0	0	0	0	0	0	0	0	0	0
0	0	0	0	0	0	0	0	0	0	0	0	0	0	0	0	0	0	0	0	0	0	0	0	0	0	0	0	0
0	0	0	0	0	0	0	0	0	0	0	0	0	0	0	0	0	0	0	0	0	0	0	0	0	0	0	0	0
0	0	0	0	0	0	0	0	0	0	0	0	0	0	0	0	0	0	0	0	0	0	0	0	0	0	0	0	0
0	0	0	0	0	0	0	0	0	0	0	0	0	0	0	0	0	0	0	0	0	0	0	0	0	0	0	0	0
0	0	0	0	0	0	0	0	0	0	0	0	0	0	0	0	0	0	0	0	0	0	0	0	0	0	0	0	0
0	0	0	0	0	0	0	0	0	0	0	0	0	0	0	0	0	0	0	0	0	0	0	0	0	0	0	0	0
0	0	0	0	0	0	0	0	0	0	0	0	0	0	0	0	0	0	0	0	0	0	0	0	0	0	0	0	0
0	0	0	0	0	0	0	0	0	0	0	0	0	0	0	0	0	0	0	0	0	0	0	0	0	0	0	0	0
0	0	0	0	0	0	0	0	0	0	0	0	0	0	0	0	0	0	0	0	0	0	0	0	0	0	0	0	0
0	0	0	0	0	0	0	0	0	0	0	0	0	0	0	0	0	0	0	0	0	0	0	0	0	0	0	0	0
0	0	0	0	0	0	0	0	0	0	0	0	0	1	0	2	1	2	6	3	0	2	6	0	0	1	0	3	27
0	0	0	0	0	0	0	0	0	0	0	0	0	0	2	0	1	0	0	5	2	4	1	0	0	0	1	1	17
0	0	0	0	0	0	0	0	0	0	0	0	0	0	0	0	1	2	4	3	3	3	1	2	0	0	5	0	24
0	0	0	0	0	0	0	0	0	0	0	0	0	0	0	0	0	0	0	0	0	0	0	0	0	0	0	0	0
0	0	0	0	0	0	0	0	0	0	0	0	0	1	1	4	1	4	0	4	2	0	4	3	6	2	1	2	35
0	0	0	0	0	0	0	0	0	0	0	0	0	0	1	1	2	0	2	2	2	4	0	1	1	1	0	1	18
0	0	0	0	0	0	0	0	0	0	0	0	0	0	0	0	0	0	0	0	0	0	0	0	0	0	0	0	0
0	0	0	0	0	0	0	0	0	1	0	0	0	0	1	2	1	2	1	2	1	0	1	1	0	0	2	1	16
0	0	0	0	0	0	0	0	0	0	0	0	0	0	0	3	2	2	2	1	1	1	0	3	3	1	4	1	24
0	0	0	0	0	0	0	0	0	0	0	0	0	0	0	1	3	3	1	1	1	2	0	0	0	1	4	3	20
0	0	0	0	0	0	0	0	0	0	0	0	0	0	0	0	0	0	0	0	0	0	0	0	0	0	0	0	0
0	0	0	0	0	0	0	0	0	0	0	0	0	0	0	0	0	0	0	0	0	0	0	0	0	0	0	0	0
0	0	0	0	0	0	0	0	0	0	0	0	0	0	0	0	0	0	0	0	0	1	1	0	0	0	0	0	2
0	0	0	0	0	0	0	0	0	0	0	0	0	0	0	0	0	0	0	0	0	0	0	0	0	0	0	0	0
0	0	0	0	0	0	0	0	0	0	0	0	0	0	0	1	0	0	0	0	0	0	0	0	0	0	1	0	2
0	0	0	0	0	0	0	0	0	0	0	0	0	0	0	1	1	0	0	0	0	0	0	0	0	0	0	0	2
0	0	0	0	0	0	0	0	0	0	0	0	0	1	1	2	1	1	1	0	0	0	0	0	2	0	0	0	9
0	0	0	0	0	0	0	0	0	0	0	1	0	0	1	0	0	1	0	0	1	0	0	0	0	0	0	0	4
0	0	0	0	0	0	0	0	0	0	0	0	0	0	0	0	1	1	0	0	0	0	0	0	1	0	1	1	5
0	0	0	0	0	0	0	0	0	0	0	0	0	0	0	0	0	0	0	0	0	0	0	0	0	0	0	0	0
0	0	0	0	0	0	0	0	0	0	0	0	0	0	0	0	1	0	0	1	0	0	0	0	0	0	0	0	2
0	0	0	0	0	0	0	0	0	0	0	0	0	0	0	0	0	1	0	0	0	0	0	0	0	0	0	0	1
0	0	0	0	0	0	0	0	0	0	0	0	0	0	0	1	0	1	0	0	0	1	0	0	0	0	0	0	3
0	0	0	0	0	0	0	0	0	0	0	0	0	0	0	1	0	1	0	0	0	1	0	0	0	1	2	1	7
0	0	0	0	0	0	0	0	0	0	0	0	0	0	0	0	0	3	0	0	0	0	0	0	1	0	0	2	6
0	0	0	0	0	0	0	0	0	0	0	0	0	0	0	0	0	0	0	0	0	0	0	0	0	1	0	0	1
0	0	0	0	0	0	0	2	0	0	0	0	0	0	0	0	0	0	0	0	0	0	0	2	0	0	0	0	4
0	0	0	0	0	0	0	0	0	0	0	0	0	0	0	1	0	0	1	1	0	0	0	0	0	0	0	0	3
0	0	0	0	0	0	0	0	0	0	0	0	0	0	0	0	0	0	0	0	1	0	0	0	0	0	0	0	1
0	0	0	0	0	0	0	0	0	0	0	0	1	1	1	0	0	0	0	0	1	0	0	0	1	0	0	1	6
0	0	0	0	1	0	0	0	0	0	0	0	0	0	0	0	0	0	0	1	0	0	0	0	0	0	0	0	2
0	0	0	0	0	0	0	0	0	0	0	0	0	0	0	1	0	1	0	0	0	1	1	0	0	0	1	0	5
0	0	0	0	0	0	0	0	0	0	0	0	0	1	0	0	0	1	0	0	0	0	3	10	0	0	0	1	16
0	0	0	0	0	0	0	0	0	0	0	0	0	0	1	0	1	2	0	2	0	1	0	1	0	0	0	0	8
0	0	0	0	0	0	0	0	0	0	0	0	0	0	0	2	0	1	0	3	1	0	0	1	0	1	0	1	10
0	0	0	0	0	0	0	0	0	0	0	0	0	0	0	0	0	0	0	0	0	0	0	0	0	0	0	0	0
0	0	0	0	0	0	0	0	0	0	0	0	0	0	0	0	0	0	0	0	0	0	0	0	0	0	0	0	0
0	0	0	0	0	0	0	0	0	0	0	0	0	0	0	0	0	0	0	0	0	0	0	0	0	0	0	0	0
0	0	0	0	0	0	0	0	0	0	0	0	0	0	0	0	0	0	0	0	0	0	0	0	0	0	0	0	0
0	0	0	0	0	0	0	0	0	0	0	0	0	0	0	0	0	0	0	0	0	0	0	0	0	0	0	0	0
0	0	0	0	0	0	0	0	0	0	0	0	0	0	0	0	0	0	0	0	0	0	0	0	0	0	0	0	0
0	0	0	0	0	0	0	0	0	0	0	0	0	0	0	0	0	0	0	0	0	0	0	0	0	0	0	0	0
0	0	0	0	0	0	0	0	0	0	0	0	0	0	0	0	0	0	0	0	0	0	0	0	0	0	0	0	0
0	0	0	0	0	0	0	0	0	0	0	0	0	0	0	0	0	0	0	0	0	0	0	0	0	0	0	0	0
0	0	0	0	0	0	0	0	0	0	0	0	0	0	0	0	0	0	0	0	0	0	0	0	0	0	0	0	0
0	0	0	0	0	0	0	0	0	0	0	0	0	0	0	0	0	0	0	0	0	0	0	0	0	0	0	0	0
0	0	0	0	0	0	0	0	0	0	0	0	0	0	0	0	0	0	0	0	0	0	0	0	0	0	0	0	0
0	0	0	0	0	0	0	0	0	0	0	0	0	0	0	0	0	0	0	0	0	0	0	0	0	0	0	0	0
0	0	0	0	0	0	0	0	0	0	0	0	0	0	0	0	0	0	0	0	0	0	0	0	0	0	0	0	0
0	0	0	0	0	0	0	0	0	0	0	0	0	0	0	0	0	0	0	0	0	0	0	0	0	0	0	0	0
0	0	0	0	0	0	0	0	0	0	0	0	0	0	0	0	0	0	0	0	0	0	0	0	0	0	0	0	0
0	0	0	0	0	0	0	0	0	0	0	0	0	0	0	0	0	0	0	0	0	0	0	0	0	0	0	0	0
0	0	0	0	0	0	0	0	0	0	0	0	0	0	0	0	0	0	0	0	0	0	0	0	0	0	0	0	0
0	0	0	0	0	0	0	0	0	0	0	0	0	0	0	0	0	0	0	0	0	0	0	0	0	0	0	0	0
0	0	0	0	0	0	0	0	0	0	0	0	0	0	0	0	0	0	0	0	0	0	0	0	0	0	0	0	0
0	0	0	0	0	0	0	0	0	0	0	0	0	0	0	0	0	0	0	0	0	0	0	0	0	0	0	0	0
0	0	0	0	0	0	0	0	0	0	0	0	0	0	0	0	0	0	0	0	0	0	0	0	0	0	0	0	0
0	0	0	0	0	0	0	0	0	0	0	0	0	0	0	0	0	0	0	0	0	0	0	0	0	0	0	0	0
0	0	0	0	0	0	0	0	0	0	0	0	0	0	0	0	0	0	0	0	0	0	0	0	0	0	0	0	0
0	0	0	0	0	0	0	0	0	0	0	0	0	0	0	0	0	0	0	0	0	0	0	0	0	0	0	0	0
0	0	0	0	0	0	0	0	0	0	0	0	0	0	0	0	0	1	2	0	1	3	0	0	0	1	0	0	8
0	0	0	0	0	0	0	0	0	0	0	0	0	1	0	0	0	0	1	0	0	2	1	0	0	0	0	0	5
0	0	0	0	0	0	0	0	0	0	0	0	0	0	0	2	0	2	0	3	1	0	0	1	0	0	2	1	12
0	0	0	0	0	0	0	0	0	0	0	0	0	0	0	0	0	3	1	0	1	1	0	1	0	0	0	0	7
0	0	0	0	0	0	0	0	0	0	0	0	0	0	0	1	0	2	3	2	3	1	0	1	1	1	0	2	17
0	0	0	0	0	0	0	0	0	0	0	0	0	0	1	1	0	2	1	2	1	1	0	0	0	1	1	0	11
0	0	0	0	0	0	0	0	1	0	0	1	0	0	0	0	0	0	0	2	0	1	0	1	2	0	0	0	8
0	0	0	0	0	0	0	0	0	0	1	1	0	0	0	3	2	0	0	0	0	2	3	1	0	0	1	0	14
0	0	0	0	0	0	0	0	0	0	0	0	0	0	0	3	0	1	2	3	1	1	1	1	0	0	1	1	15
0	0	0	0	0	0	0	0	0	0	0	0	0	0	0	1	1	1	0	3	1	1	3	1	1	0	0	0	13
0	0	0	0	0	0	0	0	0	0	0	0	0	0	0	0	0	0	0	0	0	0	0	0	0	0	0	0	0
0	0	0	0	0	0	0	0	0	0	0	0	0	0	0	1	0	0	1	0	2	0	2	0	1	1	0	0	8
0	0	0	0	0	0	0	0	0	0	0	0	0	1	0	1	1	1	0	1	1	0	0	1	2	2	0	0	11
0	0	0	0	0	0	0	0	0	0	0	0	0	0	0	1	0	1	1	0	2	1	1	0	0	0	0	0	7
0	0	1	0	0	0	0	0	0	0	0	0	0	2	0	1	1	1	0	0	0	0	0	0	0	0	0	0	6
0	0	0	0	0	0	0	0	0	0	0	0	0	1	0	1	1	0	0	0	2	1	0	1	0	0	0	0	7
0	0	0	0	0	0	0	0	0	0	0	0	1	0	0	1	0	0	0	1	0	0	0	0	0	0	0	0	3
0	0	0	0	0	0	0	0	0	0	0	0	0	0	0	1	0	2	1	1	1	1	2	1	2	0	0	0	12
0	0	0	0	0	0	0	0	0	0	0	0	0	0	1	1	0	2	0	2	0	1	0	1	0	1	1	1	11
0	0	0	0	0	0	0	0	0	0	0	0	0	0	1	0	0	0	0	0	3	0	1	0	1	0	0	0	6
0	0	0	0	0	0	0	0	0	0	0	0	0	1	0	3	0	3	3	1	0	2	3	1	0	0	2	0	19
0	0	0	0	0	0	0	0	0	0	0	0	0	0	0	2	0	2	2	2	1	0	0	0	0	0	0	0	9
0	0	0	0	0	0	0	0	0	0	0	0	0	0	0	2	0	0	1	2	0	4	0	1	0	0	0	0	10
0	0	0	0	0	0	0	0	0	0	0	1	0	0	1	1	0	1	2	1	0	1	0	0	1	0	1	1	11
0	0	0	0	0	0	0	0	0	0	0	0	0	0	0	0	0	0	0	0	0	0	0	0	0	0	0	0	0
0	0	0	0	0	0	0	0	0	0	0	0	0	0	0	0	0	0	0	0	0	0	0	0	0	0	0	0	0
0	0	0	0	0	0	0	0	0	0	0	0	0	0	0	0	0	0	0	0	0	0	0	0	0	0	0	0	0
0	0	0	0	0	0	0	0	0	0	0	0	0	0	0	0	0	0	0	0	0	0	0	0	0	0	0	0	0
0	0	0	0	0	0	0	0	0	0	0	0	0	0	0	0	0	0	0	0	0	0	0	0	0	0	0	0	0
0	0	0	0	0	0	0	0	0	0	0	0	0	0	0	0	0	0	0	0	0	0	0	0	0	0	0	0	0
0	0	0	0	0	0	0	0	0	0	0	0	0	0	0	0	0	0	0	0	0	0	0	0	0	0	0	0	0
0	0	0	0	0	0	0	0	0	0	0	0	0	0	0	0	0	0	0	0	0	0	0	0	0	0	0	0	0
0	0	0	0	0	0	0	0	0	0	0	0	0	0	0	0	0	0	0	0	0	0	0	0	0	0	0	0	0
0	0	0	0	0	0	0	0	0	0	0	0	0	0	0	0	0	0	0	0	0	0	0	0	0	0	0	0	0
0	0	0	0	0	0	0	0	0	0	0	0	0	0	0	0	0	0	0	0	0	0	0	0	0	0	0	0	0
0	0	0	0	0	0	0	0	0	0	0	0	0	0	0	0	0	0	0	0	0	0	0	0	0	0	0	0	0
0	0	0	0	0	0	0	0	0	0	0	0	0	2	0	2	0	3	0	2	2	0	1	0	1	0	0	1	14
0	0	0	0	0	0	0	0	0	0	0	0	0	3	0	1	0	2	2	0	1	0	2	0	0	0	1	2	14
0	0	0	0	0	0	0	0	0	0	0	0	0	0	0	3	0	3	0	1	2	0	1	3	2	2	1	0	18
0	0	0	0	0	0	0	0	0	0	0	0	0	0	0	3	0	3	2	1	1	1	0	1	0	0	1	0	13
0	0	0	0	0	0	0	0	0	0	0	0	0	3	0	1	0	3	1	1	1	0	0	0	2	0	0	0	12
0	0	0	0	0	0	0	0	0	0	0	2	0	0	0	3	0	4	1	2	0	0	0	0	0	0	0	1	13
0	0	0	0	0	0	0	0	0	0	0	0	0	1	1	1	0	0	1	2	1	1	1	3	0	1	1	0	14
0	0	0	0	0	0	0	0	0	0	0	0	0	1	0	5	2	3	3	5	1	2	2	2	0	2	2	1	31
0	0	0	0	0	0	0	0	0	1	0	0	0	4	1	4	1	0	3	2	0	1	0	1	1	0	1	2	22
0	0	0	0	0	0	1	0	0	0	1	0	0	2	0	2	1	3	0	5	2	2	0	1	2	1	3	0	26
0	0	0	0	0	0	0	0	0	0	0	0	0	0	0	2	0	4	0	1	3	1	2	1	2	1	2	0	19
0	0	0	0	0	0	0	0	0	1	1	1	0	0	1	2	2	5	3	1	0	1	0	0	0	0	0	0	18
0	0	0	0	0	0	0	0	0	0	0	0	0	0	0	0	0	0	0	0	0	0	0	0	0	0	0	0	0
0	0	0	0	0	0	0	0	0	0	0	0	0	0	0	0	0	0	0	0	0	0	0	0	0	0	0	0	0
0	0	0	0	0	0	0	0	0	0	0	0	0	0	0	0	0	0	0	0	0	0	0	0	0	0	0	0	0
0	0	0	0	0	0	0	0	0	0	0	0	0	0	0	0	0	0	0	0	0	0	0	0	0	0	0	0	0
0	0	0	0	0	0	0	0	0	0	0	0	0	0	0	0	0	0	0	0	0	0	0	0	0	0	0	0	0
0	0	0	0	0	0	0	0	0	0	0	0	0	0	0	0	0	0	0	0	0	0	0	0	0	0	0	0	0
0	0	0	0	0	0	0	0	0	0	0	0	0	0	0	0	0	0	0	0	0	0	0	0	0	0	0	0	0
0	0	0	0	0	0	0	0	0	0	0	0	0	0	0	0	0	0	0	0	0	0	0	0	0	0	0	0	0
0	0	0	0	0	0	0	0	0	0	0	0	0	0	0	0	0	0	0	0	0	0	0	0	0	0	0	0	0
0	0	0	0	0	0	0	0	0	0	0	0	0	0	0	0	0	0	0	0	0	0	0	0	0	0	0	0	0
0	0	0	0	0	0	0	0	0	0	0	0	0	0	0	0	0	0	0	0	0	0	0	0	0	0	0	0	0
0	0	0	0	0	0	0	0	0	0	0	0	0	0	0	0	0	0	0	0	0	0	0	0	0	0	0	0	0
0	0	0	0	0	0	0	0	0	0	0	0	0	0	0	1	0	0	0	0	0	0	0	0	1	0	0	0	2
0	0	0	0	0	0	0	0	0	0	0	0	0	0	0	0	0	0	0	0	0	0	0	0	0	0	0	0	0
0	0	0	0	0	0	0	0	0	0	0	0	0	0	0	0	0	0	1	0	0	0	0	0	0	0	0	0	1
0	0	0	0	0	0	0	0	0	0	0	0	0	0	0	0	1	0	0	1	0	1	0	0	0	0	0	0	3
0	0	0	0	0	0	0	0	0	0	0	0	0	0	0	0	1	1	0	0	1	0	0	1	0	1	0	0	5
0	0	0	0	0	0	0	0	0	0	0	0	0	0	0	0	0	0	0	1	0	1	1	0	0	0	0	0	3
0	0	0	0	0	0	0	0	0	0	0	0	0	0	0	0	1	10	1	1	0	1	0	0	0	0	0	0	14
0	0	0	0	0	0	0	0	0	0	0	0	0	0	0	0	0	0	0	0	0	0	0	0	0	1	1	0	2
0	0	0	0	0	0	0	0	0	0	0	0	0	0	0	0	0	0	0	0	0	0	0	0	0	0	0	0	0
0	0	0	0	0	0	0	0	0	0	0	0	0	0	0	0	2	0	0	0	0	1	0	1	0	0	1	0	5
0	0	0	0	0	0	0	0	0	0	0	0	0	0	1	0	0	0	0	0	0	0	0	0	0	1	0	0	2
0	0	0	0	0	0	0	0	0	0	0	0	0	0	0	0	0	0	0	0	0	0	0	0	0	0	0	0	0
0	0	0	0	0	0	0	0	0	0	0	2	0	2	0	2	1	5	3	1	4	3	0	0	0	2	0	0	25
0	0	0	0	0	0	0	0	0	0	0	0	0	0	0	4	2	8	2	7	2	0	2	5	0	0	1	1	34
0	0	0	0	0	0	0	1	0	0	0	0	0	1	0	3	0	8	3	7	6	3	3	1	3	1	2	1	43
0	0	0	0	0	0	0	0	0	0	0	0	0	1	0	3	0	1	5	7	2	2	0	2	1	1	0	2	27
0	0	0	0	0	0	0	0	0	1	0	1	0	0	0	4	0	4	3	1	1	3	2	1	0	1	0	0	22
0	0	0	0	0	0	0	0	1	0	1	0	0	3	1	6	0	3	2	4	1	2	1	1	2	1	1	1	31
0	0	0	0	0	0	0	0	0	0	0	0	0	1	0	1	2	7	1	3	0	1	2	2	0	1	0	0	21
0	0	0	0	0	0	0	1	0	0	0	0	0	1	0	3	0	0	5	1	4	0	2	2	3	2	1	1	26
0	0	0	0	0	0	0	0	0	1	0	1	0	1	0	6	0	3	3	4	2	2	0	2	4	1	0	0	30
0	0	0	0	0	0	0	0	0	0	0	0	0	2	2	6	4	7	1	3	2	0	2	2	0	1	1	1	34
0	0	0	0	0	0	0	0	0	0	0	0	0	0	0	4	0	5	0	5	1	1	1	2	1	0	1	1	22
0	0	0	0	0	0	0	0	1	0	0	0	0	2	1	6	3	2	2	1	2	3	0	2	0	1	1	1	28
0	0	0	0	0	0	0	0	0	0	0	0	0	0	0	0	0	0	0	0	0	0	0	0	0	0	0	0	0
0	0	0	0	0	0	0	0	0	0	0	0	0	0	0	0	0	0	0	0	0	0	0	0	0	0	0	0	0
0	0	0	0	0	0	0	0	0	0	0	0	0	0	0	0	0	0	0	0	0	0	0	0	0	0	0	0	0
0	0	0	0	0	0	0	0	0	0	0	0	0	0	0	0	0	0	0	1	0	0	0	0	0	0	0	2	3
0	0	0	0	0	0	0	0	0	0	0	0	0	0	0	0	0	0	1	0	1	0	0	0	0	0	0	0	2
0	0	0	0	0	0	0	0	0	0	0	0	0	0	0	0	0	0	0	0	0	0	0	0	0	0	0	0	0
0	0	0	0	0	0	0	0	0	0	0	0	0	0	0	0	0	0	0	0	0	0	0	0	0	0	0	0	0
0	0	0	0	0	0	0	0	0	0	0	0	0	0	0	0	0	0	0	0	0	0	0	0	0	0	0	0	0
0	0	0	0	0	0	0	0	0	0	0	0	0	0	0	0	0	0	0	0	0	0	0	0	0	0	0	0	0
0	0	0	0	0	0	0	0	0	0	0	0	0	0	0	0	0	0	0	0	0	0	0	0	0	0	0	0	0
0	0	0	0	0	0	0	0	0	0	0	0	0	0	0	0	0	2	0	0	0	0	0	0	0	0	1	0	3
0	0	0	0	0	0	0	0	0	0	0	0	0	0	0	0	0	0	0	0	0	0	0	1	0	0	0	0	1
0	0	0	0	0	0	0	0	0	0	0	0	0	0	0	0	0	0	0	0	0	0	0	0	0	0	0	0	0
0	0	0	0	0	0	0	0	0	0	0	0	0	0	0	0	0	0	0	0	0	0	0	0	0	0	0	0	0
0	0	0	0	0	0	0	0	0	0	0	0	0	0	0	0	0	0	0	0	0	0	0	0	0	0	0	0	0
0	0	0	0	0	0	0	0	0	0	0	0	0	0	0	0	0	0	0	0	0	0	0	0	0	0	0	0	0
0	0	0	0	0	0	0	0	0	0	0	0	0	0	0	0	0	0	0	0	0	0	0	0	0	0	0	0	0
0	0	0	0	0	0	0	0	0	0	0	0	0	0	0	0	0	0	0	0	0	0	0	0	0	0	0	0	0
0	0	0	0	0	0	0	0	0	0	0	0	0	0	0	0	0	0	0	0	0	0	0	0	0	0	0	0	0
0	0	0	0	0	0	0	0	0	0	0	0	0	0	0	0	0	0	0	0	0	0	0	0	0	0	0	0	0
0	0	0	0	0	0	0	0	0	0	0	0	0	0	0	0	0	0	0	0	0	0	0	0	0	0	0	0	0
0	0	0	0	0	0	0	0	0	0	0	0	0	0	0	0	0	0	0	0	0	0	0	0	0	0	0	0	0
0	0	0	0	0	0	0	0	0	0	0	0	0	0	0	0	0	0	0	0	0	0	0	0	0	0	0	0	0
0	0	0	0	0	0	0	0	0	0	0	0	0	0	0	0	0	0	0	0	0	0	0	0	0	0	0	0	0
0	0	0	0	0	0	0	0	0	0	0	0	0	0	0	0	0	0	0	0	0	0	0	0	0	0	0	0	0
0	0	0	0	0	0	0	0	0	0	0	0	0	0	0	0	0	0	0	0	0	0	0	0	0	0	0	0	0
0	0	0	0	0	0	0	0	0	0	0	0	0	0	0	0	0	1	1	0	0	0	0	0	0	0	1	0	3
0	0	0	0	0	0	0	0	0	0	0	0	0	1	0	0	0	0	0	0	0	0	0	0	1	0	0	0	2
0	0	0	0	0	0	0	0	0	0	0	0	2	0	0	0	0	4	2	2	0	2	0	2	0	0	0	0	14
0	0	0	0	0	0	0	0	0	0	0	0	0	0	0	2	0	0	0	0	2	0	0	0	0	2	0	0	6
0	0	0	0	0	0	0	0	0	0	0	0	0	0	0	0	0	1	0	0	1	0	0	1	0	0	0	0	3
0	0	0	0	0	0	0	0	0	0	0	0	0	0	1	1	0	1	0	1	0	0	0	0	1	0	0	0	5
0	0	0	0	0	0	0	0	0	0	0	0	0	0	2	2	0	0	2	4	0	6	0	0	2	0	0	0	18
0	0	0	0	0	0	0	0	0	0	0	0	0	0	0	0	0	2	2	0	0	0	0	0	2	0	0	0	6
0	0	0	0	0	0	0	0	0	0	0	0	0	0	0	0	0	0	0	0	0	0	0	0	0	0	2	4	6
0	0	0	0	0	0	0	0	0	0	0	0	0	0	0	0	0	0	0	0	1	0	1	0	0	0	2	0	4
0	0	0	0	1	0	0	0	3	1	3	0	2	2	1	7	3	3	3	4	3	6	3	3	3	7	11	5	74
0	0	0	0	0	0	0	1	1	1	0	2	1	1	5	1	5	0	4	5	3	10	5	2	3	7	8	8	73
0	0	0	0	0	0	0	0	2	0	0	0	0	7	3	7	6	2	2	7	4	5	3	4	9	9	19	13	102
0	0	0	0	0	0	3	0	1	1	1	3	0	3	4	3	5	2	2	8	2	2	2	4	4	1	9	9	69
0	0	0	0	0	0	0	0	0	2	1	2	1	4	6	4	1	7	5	5	5	4	5	8	4	11	8	11	94
0	0	0	0	0	0	2	0	0	0	1	1	3	4	2	8	3	8	1	4	7	6	4	7	6	15	10	2	94
0	0	0	0	0	0	1	0	0	0	1	1	0	2	2	5	5	4	1	6	8	6	4	4	8	13	7	9	87
0	0	0	0	1	0	0	0	1	1	1	1	1	2	4	3	3	3	3	4	1	9	4	4	3	8	4	10	71
0	0	0	0	0	0	0	1	2	1	0	1	6	1	4	2	2	7	3	5	4	7	6	8	4	9	1	9	83
0	0	0	0	0	0	0	0	2	0	1	2	4	2	1	1	2	2	4	6	4	13	2	3	1	8	10	7	75
0	0	0	0	0	0	1	0	1	1	2	1	0	1	1	2	4	4	3	3	7	4	4	9	8	7	4	15	82
0	0	0	0	0	0	0	0	0	0	2	1	0	2	2	4	1	2	3	3	2	4	0	5	5	4	2	5	47
0	0	0	0	0	0	0	0	0	0	0	0	0	0	0	0	0	0	0	0	0	0	0	0	0	0	0	0	0
0	0	0	0	0	0	0	0	0	0	0	0	0	0	0	0	0	0	0	0	0	0	0	0	0	0	0	0	0
0	0	0	0	0	0	0	0	0	0	0	0	0	0	0	0	0	0	0	0	0	0	0	0	0	0	0	0	0
0	0	0	0	0	0	0	0	0	0	0	0	0	0	0	0	0	0	0	0	0	0	0	0	0	0	0	0	0
0	0	0	0	0	0	0	0	0	0	0	0	0	0	0	0	0	0	0	0	0	0	0	0	0	0	0	0	0
0	0	0	0	0	0	0	0	0	0	0	0	0	0	0	0	0	0	0	0	0	0	0	0	0	0	0	0	0
0	0	0	0	0	0	0	0	0	0	0	0	0	0	0	0	0	0	0	0	0	0	0	0	0	0	0	0	0
0	0	0	0	0	0	0	0	0	0	0	0	0	0	0	0	0	0	0	0	0	0	0	0	0	0	0	0	0
0	0	0	0	0	0	0	0	0	0	0	0	0	0	0	0	0	0	0	0	0	0	0	0	0	0	0	0	0
0	0	0	0	0	0	0	0	0	0	0	0	0	0	0	0	0	0	0	0	0	0	0	0	0	0	0	0	0
0	0	0	0	0	0	0	0	0	0	0	0	0	0	0	0	0	0	0	0	0	0	0	0	0	0	0	0	0
0	0	0	0	0	0	0	0	0	0	0	0	0	0	0	0	0	0	0	0	0	0	0	0	0	0	0	0	0
0	0	0	0	0	0	0	0	0	0	0	0	0	0	0	0	0	0	0	0	0	0	0	0	0	0	0	0	0
0	0	0	0	0	0	0	0	0	0	0	0	0	0	0	0	0	0	0	0	0	0	0	0	0	0	0	0	0
0	0	0	0	0	0	0	0	0	0	0	0	0	0	0	0	0	0	0	0	0	0	0	0	0	0	0	0	0
0	0	0	0	0	0	0	0	0	0	0	0	0	0	0	0	0	0	0	0	0	0	0	0	0	0	0	0	0
0	0	0	0	0	0	0	0	0	0	0	0	0	0	0	0	0	0	0	0	0	0	0	0	0	0	0	0	0
0	0	0	0	0	0	0	0	0	0	0	0	0	0	0	0	0	0	0	0	0	0	0	0	0	0	0	0	0
0	0	0	0	0	0	0	0	0	0	0	0	0	0	0	0	0	0	0	0	0	0	0	0	0	0	0	0	0
0	0	0	0	0	0	0	0	0	0	0	0	0	0	0	0	0	0	0	0	0	0	0	0	0	0	0	0	0
0	0	0	0	0	0	0	0	0	0	0	0	0	0	0	0	0	0	0	0	0	0	0	0	0	0	0	0	0
0	0	0	0	0	0	0	0	0	0	0	0	0	0	0	0	0	0	0	0	0	0	0	0	0	0	0	0	0
0	0	0	0	0	0	0	0	0	0	0	0	0	0	0	0	0	0	0	0	0	0	0	0	0	0	0	0	0
0	0	0	0	0	0	0	0	0	0	0	0	0	0	0	0	0	0	0	0	0	0	0	0	0	0	0	0	0
0	0	0	0	0	0	0	0	0	0	0	0	0	0	0	0	0	0	0	0	0	0	0	0	0	0	0	0	0
0	0	0	0	0	0	0	0	0	0	0	0	0	0	0	0	0	0	0	0	0	0	0	0	0	0	0	0	0
0	0	0	0	0	0	0	0	0	0	0	0	0	0	0	0	0	0	0	0	0	0	0	0	0	0	0	0	0
0	0	0	0	0	0	0	0	0	0	0	0	0	0	0	0	0	0	0	0	0	0	0	0	0	0	0	0	0
0	0	0	0	0	0	0	0	0	0	0	0	0	0	0	0	0	0	0	0	0	0	0	0	0	0	0	0	0
0	0	0	0	0	0	0	0	0	0	0	0	0	0	0	0	0	0	0	0	0	0	0	0	0	0	0	0	0
0	0	0	0	0	0	0	0	0	0	0	0	0	0	0	0	0	0	0	0	0	0	0	0	0	0	0	0	0
0	0	0	0	0	0	0	0	0	0	0	0	0	0	0	0	0	0	0	0	0	0	0	0	0	0	0	0	0
0	0	0	0	0	0	0	0	0	0	0	0	0	0	0	0	0	0	0	0	0	0	0	0	0	0	0	0	0
0	0	0	0	0	0	0	0	0	0	0	0	0	0	0	0	0	0	0	0	0	0	0	0	0	0	0	0	0
0	0	0	0	0	0	0	0	0	0	0	0	0	0	0	0	0	0	0	0	0	0	0	0	0	0	0	0	0
0	0	0	0	0	0	0	0	0	0	0	0	0	0	0	0	0	0	0	0	0	0	0	0	0	0	0	0	0
0	0	0	0	0	0	0	0	0	0	0	0	0	0	0	1	0	0	0	1	0	1	0	0	0	1	1	0	5
0	0	0	0	0	0	0	0	0	0	0	0	0	0	0	1	0	1	0	1	0	0	1	1	0	1	1	1	8
0	0	0	0	0	0	0	0	0	1	0	0	0	0	0	0	0	0	0	0	1	2	0	1	0	1	0	1	7
0	0	0	0	0	0	0	0	0	0	0	0	0	0	1	0	0	0	0	1	1	0	1	1	0	0	0	0	5
0	0	0	0	0	0	0	0	0	0	0	0	0	1	0	0	0	1	1	3	0	1	1	1	1	0	0	0	10
0	0	0	0	0	0	0	0	0	0	0	0	0	0	0	1	1	1	0	1	0	1	1	2	0	0	0	0	8
0	0	0	0	0	0	0	0	0	0	0	0	0	0	0	0	2	1	0	1	0	0	1	0	0	1	0	0	6
0	0	0	0	0	0	0	0	0	0	0	0	0	1	1	3	0	1	0	2	1	2	0	0	0	0	0	0	11
0	0	0	0	0	0	0	0	0	0	0	0	0	0	2	0	0	0	1	0	2	1	0	0	0	1	0	1	8
0	0	0	0	0	0	0	0	0	0	0	0	0	0	0	1	0	1	3	3	3	0	1	1	0	0	0	0	13
0	0	0	0	0	0	0	0	0	0	0	1	0	1	0	0	0	0	1	1	0	1	0	0	1	1	0	0	7
0	0	0	0	0	0	0	0	0	1	0	0	0	0	0	1	1	0	0	1	1	2	0	0	0	1	0	0	8
0	0	0	0	0	0	0	0	0	0	0	0	0	0	0	2	0	3	1	0	1	1	0	1	0	1	0	0	10
0	0	0	0	0	0	0	0	0	0	0	0	0	1	0	4	0	3	0	3	1	3	0	1	0	0	0	1	17
0	0	0	0	0	0	0	0	0	0	0	0	0	2	0	5	0	2	0	1	0	1	0	1	0	0	0	0	12
0	0	0	0	0	0	0	0	0	0	0	0	0	0	0	3	0	4	0	1	0	1	0	1	0	1	0	0	11
0	0	0	0	0	0	0	0	0	0	0	0	0	2	0	7	0	0	0	0	0	0	0	2	0	0	0	0	11
0	0	0	0	0	0	0	0	0	0	0	0	0	0	0	2	0	0	0	1	0	1	0	0	0	0	0	0	4
0	0	0	0	0	0	0	0	0	0	0	0	0	1	0	0	0	0	1	2	0	0	0	0	0	0	0	0	4
0	0	0	0	0	0	0	0	0	0	0	0	0	1	0	2	2	2	0	1	0	0	0	0	0	0	1	0	9
0	0	0	0	0	0	0	0	0	0	0	0	0	0	0	1	0	5	1	0	1	1	0	1	0	0	0	0	10
0	0	0	0	0	0	0	0	0	0	0	0	0	3	0	2	0	3	0	0	0	0	1	0	0	1	0	1	11
0	0	0	0	0	0	0	0	0	0	0	0	0	0	0	2	0	4	0	0	0	2	0	1	0	0	0	0	9
0	0	0	0	0	0	0	0	0	0	0	0	0	0	0	2	0	0	0	2	0	1	0	0	0	0	0	1	6
0	0	0	0	0	0	0	0	0	0	0	0	0	3	0	6	0	8	2	5	2	2	2	0	2	0	2	0	34
0	0	0	0	0	0	0	0	0	0	0	0	0	1	1	2	2	4	0	3	1	0	2	0	0	0	0	0	16
0	0	0	0	0	0	0	0	0	0	0	0	0	1	0	8	5	6	1	2	0	2	1	2	0	1	1	0	30
0	0	0	0	0	0	0	0	0	0	0	0	0	0	0	1	2	5	2	2	0	0	0	0	0	0	0	1	13
0	0	0	0	0	0	0	0	0	0	0	0	0	0	0	2	2	4	1	0	0	2	2	1	0	0	0	1	15
0	0	0	0	0	0	0	0	0	0	0	0	0	0	0	4	0	3	0	3	0	5	0	2	1	2	1	2	23
0	0	0	0	0	0	0	0	1	0	0	0	0	1	1	8	1	5	2	1	0	3	0	0	0	0	0	0	23
0	0	0	0	0	0	0	0	0	0	0	0	0	1	0	5	1	2	0	4	0	0	3	1	0	0	1	0	18
0	0	0	0	0	0	0	0	0	0	0	0	0	0	0	10	0	3	1	1	2	1	1	2	1	0	1	1	24
0	0	0	0	0	0	0	0	0	0	0	0	1	0	0	3	0	4	3	2	2	8	0	0	0	0	1	0	24
0	0	0	0	0	0	0	0	0	0	0	0	0	0	1	1	2	4	3	1	1	3	0	0	1	0	0	0	17
0	0	0	0	0	1	0	1	0	0	0	0	0	1	0	6	1	11	0	2	1	0	2	1	0	0	0	2	29
0	0	0	0	0	0	0	0	0	0	0	0	0	0	0	0	0	0	0	0	0	0	0	0	0	0	0	0	0
0	0	0	0	0	0	0	0	0	0	0	0	0	0	0	0	0	0	0	0	0	0	0	0	0	0	0	0	0
0	0	0	0	0	0	0	0	0	0	0	0	0	0	0	0	0	0	0	0	0	0	0	0	0	0	0	0	0
0	0	0	0	0	0	0	1	0	0	0	0	0	0	0	0	0	0	0	0	1	1	0	0	0	0	0	0	3
0	0	0	0	0	0	0	0	0	0	0	0	0	0	0	3	0	0	0	0	0	0	0	0	0	0	0	0	3
0	0	0	0	0	0	0	0	0	0	0	0	0	0	0	0	0	0	0	0	0	0	1	0	0	0	1	0	2
0	0	0	0	0	0	0	0	0	0	0	0	0	0	0	2	0	1	0	0	0	0	0	0	0	0	0	1	4
0	0	0	0	0	0	0	0	0	0	0	0	2	0	1	0	0	0	0	0	0	0	0	0	0	1	0	0	4
0	0	0	0	0	0	0	0	0	0	0	0	0	0	1	0	1	0	0	1	1	1	0	0	0	0	1	0	6
0	0	0	0	0	0	0	0	0	0	0	0	0	0	0	0	0	0	0	0	0	0	1	1	0	0	0	0	2
0	0	0	0	0	0	0	0	0	0	0	0	0	0	0	0	0	0	0	0	1	1	0	0	0	0	0	0	2
0	0	0	0	0	0	0	0	0	0	0	0	0	0	0	0	0	0	0	0	1	1	0	0	0	0	0	0	2
0	0	0	0	0	0	0	0	0	0	0	0	0	0	0	0	0	0	0	0	0	0	0	0	0	0	0	0	0
0	0	0	0	0	0	0	0	0	0	0	0	0	0	0	1	0	2	0	0	0	0	0	1	0	0	0	1	5
0	0	0	0	0	0	0	0	0	0	0	0	0	0	0	1	0	2	0	1	0	1	0	1	1	0	0	0	7
0	0	0	0	0	0	0	0	0	0	0	0	0	0	0	0	0	0	0	0	0	0	0	0	0	0	0	0	0
0	0	0	0	0	0	0	0	0	0	0	0	0	0	0	0	0	0	0	1	0	2	0	1	2	3	0	5	14
0	0	0	0	0	0	0	0	0	0	0	0	0	0	0	0	0	0	0	0	0	0	0	0	0	0	1	0	1
0	0	0	0	0	0	0	0	0	0	0	0	0	0	0	0	0	0	0	0	0	0	0	0	0	0	0	0	0
0	0	0	0	0	0	0	0	0	0	0	0	0	0	0	0	0	0	1	0	0	0	0	0	0	0	0	1	2
0	0	0	0	0	0	0	0	0	0	0	0	0	0	0	0	0	0	1	0	0	0	0	0	0	0	0	0	1
0	0	0	0	0	0	0	0	0	0	0	0	0	0	0	0	0	0	0	0	0	0	0	0	0	0	0	0	0
0	0	0	0	0	0	0	0	0	0	0	0	0	0	0	0	0	0	0	0	0	1	0	0	0	1	0	0	2
0	0	0	0	0	0	0	0	0	0	0	0	0	0	0	0	0	0	0	0	0	0	0	0	0	0	0	0	0
0	0	0	0	0	0	0	0	0	0	0	0	0	0	0	0	0	0	0	0	0	0	0	0	0	0	0	0	0
0	0	0	0	0	0	0	0	0	0	0	0	0	0	0	0	0	0	0	0	0	0	0	0	0	0	0	0	0
0	0	0	0	0	0	0	0	0	0	0	0	0	0	0	0	0	0	0	0	0	0	0	0	0	0	0	0	0
0	0	0	0	0	0	0	0	0	0	0	0	0	0	0	0	0	0	0	0	0	0	0	0	0	0	0	0	0
0	0	0	0	0	0	0	0	0	0	0	0	0	0	0	0	0	0	0	0	0	0	0	0	0	0	0	0	0
0	0	0	0	0	0	0	0	0	0	0	0	0	0	0	0	0	0	0	0	0	0	0	0	0	0	0	0	0
0	0	0	0	0	0	0	0	0	0	0	0	0	0	0	0	0	0	0	0	0	0	0	0	0	0	0	0	0
0	0	0	0	0	0	0	0	0	0	0	0	0	0	0	0	0	0	0	0	0	0	0	0	0	0	0	0	0
0	0	0	0	0	0	0	0	0	0	0	0	0	0	0	0	0	0	0	0	0	0	0	0	0	0	0	0	0
0	0	0	0	0	0	0	0	0	0	0	0	0	0	0	0	0	0	0	0	0	0	0	0	0	0	0	0	0
0	0	0	0	0	0	0	0	0	0	0	0	0	0	0	0	0	0	0	0	0	0	0	0	0	0	0	0	0
0	0	0	0	0	0	0	0	0	0	0	0	0	0	0	0	0	0	0	0	0	0	0	0	0	0	0	0	0
0	0	0	0	0	0	0	0	0	0	0	0	0	0	0	0	0	0	0	0	0	0	0	0	0	0	0	0	0
0	0	0	0	0	0	0	0	0	0	0	0	0	0	0	0	0	0	0	0	0	0	0	0	0	0	0	0	0
0	0	0	0	0	0	0	0	0	0	0	0	0	0	0	0	0	0	0	0	0	0	0	0	0	0	0	0	0
0	0	0	0	0	0	0	0	0	0	0	0	0	0	0	0	0	0	0	0	0	0	0	0	0	0	0	0	0
0	0	0	0	0	0	0	0	0	0	0	0	0	0	0	0	0	0	0	0	0	0	0	0	0	0	0	0	0
0	0	0	0	0	0	0	0	0	0	0	0	0	0	0	0	0	0	0	0	0	0	0	0	0	0	0	0	0
0	0	0	0	0	0	0	0	0	0	0	0	0	0	0	0	0	0	0	0	0	0	0	0	0	0	0	0	0
0	0	0	0	0	0	0	0	0	0	0	0	0	0	0	0	0	0	0	0	0	0	0	0	0	0	0	0	0
0	0	0	0	0	0	0	0	0	0	0	0	0	0	0	0	0	0	0	0	0	0	0	0	0	0	0	0	0
0	0	0	0	0	0	0	0	0	0	0	0	0	0	0	0	0	0	0	0	0	0	0	0	0	0	0	0	0
0	0	0	0	0	0	0	0	0	0	0	0	0	0	0	0	0	0	0	0	0	0	0	0	0	0	0	0	0
0	0	0	0	0	0	0	0	0	0	0	0	0	0	0	0	0	0	0	0	0	0	0	0	0	0	0	0	0
0	0	0	0	0	0	0	1	2	0	0	0	0	0	0	0	0	0	2	1	1	0	1	1	0	1	1	0	11
0	0	0	0	0	0	0	0	0	0	0	0	0	0	0	0	0	0	0	2	2	1	1	0	1	2	1	0	10
0	0	0	0	0	0	0	0	0	0	0	0	0	0	1	1	1	0	0	3	2	1	0	5	0	2	2	0	18
0	0	0	0	0	0	0	0	0	0	0	0	0	0	0	0	2	1	0	1	2	1	0	0	3	1	0	0	11
0	0	0	0	0	0	0	0	0	0	0	0	0	0	0	0	0	0	0	0	0	0	0	0	0	0	0	0	0
0	0	0	0	0	0	0	0	0	0	0	0	0	0	0	2	0	1	1	1	0	2	1	1	4	2	0	0	15
0	0	0	0	1	0	0	0	0	0	0	0	0	0	0	1	0	3	0	2	1	3	0	0	0	0	0	0	11
0	0	0	0	0	0	0	0	1	0	0	0	1	0	0	0	2	0	0	1	2	1	0	3	1	1	1	1	15
0	0	0	0	0	0	0	0	0	0	0	0	0	0	0	1	1	3	1	0	0	1	2	0	1	0	2	0	12
0	0	0	0	0	0	0	0	0	0	0	0	1	0	0	1	3	0	1	1	2	1	2	1	3	0	1	1	18
0	0	0	0	0	0	0	0	0	0	0	0	0	0	0	1	0	2	1	3	1	2	0	0	0	0	0	0	10
0	0	0	1	0	0	0	0	0	0	0	0	0	0	0	1	2	1	0	0	1	0	1	1	2	0	1	1	12
0	0	0	0	0	0	0	0	0	0	0	0	0	1	1	4	0	4	1	3	0	0	0	0	0	0	0	1	15
0	0	0	0	0	0	0	0	0	0	0	0	0	2	0	3	1	7	0	0	0	2	0	0	0	1	0	0	16
0	0	0	0	0	0	0	0	0	0	0	0	0	1	0	8	2	6	0	5	0	3	0	1	0	1	0	1	28
0	0	0	0	0	0	0	0	0	0	0	0	0	1	0	5	0	0	0	0	0	0	0	0	0	0	0	0	6
0	0	0	0	0	0	0	0	0	0	0	0	0	1	0	3	2	2	2	2	1	2	0	2	1	0	0	0	18
0	0	0	0	0	0	0	0	0	0	0	0	0	1	0	2	1	6	1	0	0	1	0	0	0	0	0	0	12
0	0	0	0	0	0	0	0	0	0	0	0	0	1	0	4	2	6	0	2	0	0	0	0	0	0	0	0	15
0	0	0	0	0	0	0	0	0	0	0	0	1	0	4	0	2	1	4	0	2	0	0	0	0	0	0	0	14
0	0	0	0	0	0	0	0	0	0	0	0	0	2	0	5	0	4	0	4	0	1	0	1	0	0	0	0	17
0	0	0	0	0	0	0	0	0	0	0	0	0	0	0	7	0	3	0	4	0	3	0	0	0	0	0	0	17
0	0	0	0	0	0	0	0	0	0	0	0	1	0	0	4	0	3	1	5	1	1	0	0	0	0	0	0	16
0	0	0	0	0	0	0	0	0	0	0	0	0	2	4	26	0	60	2	52	4	30	2	10	2	6	0	2	202
0	0	0	0	0	0	0	0	0	0	0	0	0	0	0	1	0	1	0	0	0	0	0	0	0	0	0	0	2
0	0	0	0	0	0	0	0	0	0	0	0	0	0	0	1	0	1	0	0	0	0	0	0	0	0	0	0	2
0	0	0	0	0	0	0	0	0	0	0	0	0	0	0	0	0	0	0	0	0	1	0	1	0	0	0	0	2
0	0	0	0	0	0	0	0	0	0	0	0	0	0	0	1	0	2	0	0	0	1	0	0	0	0	0	0	4
0	0	0	0	0	0	0	0	0	0	0	0	0	0	0	1	0	2	1	0	0	1	1	0	0	2	1	0	9
0	0	0	0	0	0	0	0	0	0	0	0	0	0	0	0	0	0	1	0	0	1	1	0	0	0	0	0	3
0	0	0	0	0	0	0	0	0	0	0	0	0	0	0	1	0	0	0	1	0	0	0	0	0	0	0	0	2
0	0	0	0	0	0	0	0	0	0	0	0	0	0	0	0	0	0	0	0	0	0	0	0	0	0	0	0	0
0	0	0	0	0	0	0	0	0	0	0	0	0	0	0	0	0	0	0	0	0	1	0	0	0	0	0	0	1
0	0	0	0	0	0	0	0	0	0	0	0	0	0	0	0	0	0	0	11	0	3	0	0	0	0	0	0	14
0	0	0	0	0	0	0	0	0	0	0	0	0	0	0	0	1	2	1	0	0	0	0	1	0	0	0	0	5
0	0	0	0	0	0	0	0	0	0	0	0	0	0	0	1	0	0	0	1	0	0	0	0	0	0	0	0	2
0	0	0	0	0	0	0	0	0	0	1	0	0	1	0	3	4	7	3	6	0	3	3	0	0	2	5	0	38
0	0	0	0	0	0	0	0	0	0	1	1	0	6	1	8	1	4	5	3	1	2	4	1	2	0	2	0	42
0	0	0	0	0	0	0	0	0	0	0	0	0	2	1	3	1	5	0	5	3	2	1	3	3	1	1	1	32
0	0	0	0	0	0	0	0	0	0	0	0	3	1	3	4	1	3	1	0	0	1	0	1	1	0	0	0	19
0	0	0	0	0	0	0	0	0	1	0	0	0	2	0	9	1	8	3	3	2	4	4	1	3	3	2	1	47
0	0	0	0	0	0	0	0	0	0	0	0	0	1	2	7	4	9	7	1	3	3	2	0	0	0	2	0	41
0	0	0	1	0	0	0	0	0	0	0	0	0	7	0	7	1	5	3	4	0	3	3	1	3	0	0	1	39
0	0	0	0	0	0	0	0	0	0	0	0	0	1	1	6	1	9	3	5	5	4	3	3	0	0	0	3	44
0	0	0	0	0	0	0	0	0	0	0	0	0	7	0	6	0	4	3	4	5	7	0	1	0	0	3	2	42
0	0	0	0	0	0	0	0	0	0	0	0	0	2	2	11	2	8	3	6	2	6	1	0	1	3	0	0	47
0	0	0	0	0	0	0	0	0	1	0	2	0	4	0	13	1	5	4	4	3	5	0	2	1	3	3	0	51
0	0	0	0	0	0	0	0	0	0	1	1	0	3	1	4	4	3	1	2	5	2	3	1	3	2	0	0	36
0	0	0	0	0	0	0	0	0	0	0	0	0	0	0	0	0	0	0	0	0	0	0	0	0	0	0	0	0
0	0	0	0	0	0	0	0	0	0	0	0	0	0	0	0	0	0	0	0	0	0	0	0	0	0	0	0	0
0	0	0	0	0	0	0	0	0	0	0	0	0	0	0	0	0	0	0	0	0	0	0	0	0	0	0	0	0
0	0	0	0	0	0	0	0	0	0	0	0	0	0	0	0	0	0	0	0	0	0	0	0	0	0	0	0	0
0	0	0	0	0	0	0	0	0	0	0	0	0	0	0	0	0	0	0	0	0	0	0	0	0	0	0	0	0
0	0	0	0	0	0	0	0	0	0	0	0	0	0	0	0	0	0	0	0	0	0	0	0	0	0	0	0	0
0	0	0	0	0	0	0	0	0	0	0	0	0	0	0	0	0	0	0	0	0	0	0	0	0	0	0	0	0
0	0	0	0	0	0	0	0	0	0	0	0	0	0	0	0	0	0	0	0	0	0	0	0	0	0	0	0	0
0	0	0	0	0	0	0	0	0	0	0	0	0	0	0	0	0	0	0	0	0	0	0	0	0	0	0	0	0
0	0	0	0	0	0	0	0	0	0	0	0	0	0	0	0	0	0	0	0	0	0	0	0	0	0	0	0	0
0	0	0	0	0	0	0	0	0	0	0	0	0	0	0	0	0	0	0	0	0	0	0	0	0	0	0	0	0
0	0	0	0	0	0	0	0	0	0	0	0	0	1	0	2	1	2	4	2	1	1	0	0	0	0	0	0	14
0	0	0	0	0	0	0	0	0	0	0	0	0	0	0	1	0	0	1	0	2	1	0	0	0	0	0	0	5
0	0	0	0	0	0	0	0	0	0	0	0	0	0	0	0	0	0	0	0	0	0	0	0	0	0	0	1	1
0	0	0	0	0	0	0	0	0	0	0	0	0	0	0	1	0	0	0	1	0	0	1	0	0	0	0	0	3
0	0	0	0	0	0	0	0	0	0	0	0	0	0	0	0	1	2	0	2	2	0	0	1	1	0	2	0	11
0	0	0	0	0	0	0	0	0	0	0	0	0	0	0	0	0	1	1	1	2	1	1	0	1	0	0	1	9
0	0	0	0	0	0	0	0	0	0	0	0	0	0	1	1	0	0	1	0	0	2	1	1	0	0	0	0	7
0	0	0	0	0	0	0	0	0	0	0	0	0	2	0	2	4	4	4	4	2	0	2	2	0	2	0	2	30
0	0	0	0	0	0	0	0	0	0	0	1	0	0	0	0	0	2	1	2	1	0	0	2	0	0	1	0	10
0	0	0	0	0	0	0	0	0	0	0	0	0	0	0	2	1	0	0	0	1	0	1	0	0	0	0	0	5
0	0	0	0	0	0	0	0	0	0	0	0	0	0	0	0	0	1	0	2	2	0	1	0	2	3	0	1	12
0	0	0	0	0	0	0	0	0	0	0	0	0	0	1	1	1	2	1	2	0	1	2	0	2	0	1	0	14
0	0	0	0	0	0	0	0	0	0	0	0	0	0	0	0	2	0	1	1	1	2	1	2	1	0	0	1	12
0	0	0	0	0	0	0	0	0	0	0	1	0	0	1	0	2	0	4	3	0	1	0	0	2	2	1	0	17
0	0	0	0	0	0	0	0	0	0	0	0	0	0	0	0	1	0	2	1	0	2	0	0	0	0	0	0	6
0	0	0	0	0	0	0	0	0	0	0	0	0	0	2	0	1	0	1	3	2	0	0	0	3	0	0	0	12
0	0	0	0	0	0	0	0	0	0	0	0	0	0	0	0	1	2	3	1	2	0	0	0	0	0	3	1	13
0	0	0	0	0	0	0	0	0	0	0	0	0	0	1	1	0	1	2	1	1	1	1	0	0	0	0	1	10
0	0	0	0	0	0	0	0	1	0	0	0	0	0	0	1	3	2	2	1	1	0	0	0	1	0	1	1	14
0	0	0	0	0	0	0	0	0	0	0	0	0	0	0	0	0	0	1	1	1	1	2	0	0	0	1	0	7
0	0	0	0	0	0	0	0	0	0	0	0	1	0	0	0	1	2	1	0	0	1	0	2	1	2	2	1	14
0	0	0	0	0	0	0	0	0	0	0	0	0	0	0	1	2	2	2	0	1	2	0	1	1	0	2	0	14
0	0	0	0	0	0	0	0	0	0	0	0	0	0	0	0	0	1	0	1	2	1	1	0	0	0	0	1	7
0	0	0	0	1	0	0	0	0	0	0	0	0	0	0	2	1	2	1	2	3	0	2	2	1	0	1	1	19
0	0	0	0	0	0	0	0	0	0	0	0	0	0	1	1	0	0	2	1	0	1	1	0	0	1	1	0	9
0	0	0	0	0	0	0	0	0	0	0	1	0	7	1	16	2	9	4	7	12	3	3	3	0	1	2	0	71
0	0	0	0	0	0	0	0	0	0	0	0	1	0	0	19	8	13	12	10	3	7	2	5	5	1	0	0	86
0	0	1	0	0	0	0	0	0	0	0	0	1	4	2	9	1	14	9	12	6	13	2	2	3	2	4	2	87
0	0	0	0	0	0	0	0	0	1	0	0	0	4	0	15	6	9	7	4	5	10	5	2	3	6	5	1	83
0	0	0	0	0	0	0	0	0	0	0	1	0	3	0	13	7	9	11	8	11	8	2	5	0	1	2	1	82
0	0	0	1	0	0	0	0	0	0	0	0	0	5	1	9	6	11	9	10	6	8	3	1	4	2	5	0	81
0	0	0	0	0	0	0	0	0	4	0	0	0	6	0	10	4	9	7	12	9	7	4	4	1	1	2	2	82
1	0	0	0	0	0	0	0	0	0	1	0	2	6	5	13	4	12	4	4	8	9	8	7	4	2	2	2	94
0	0	2	1	0	0	0	0	0	0	0	0	0	6	1	4	2	18	8	17	4	10	9	3	0	3	2	2	92
0	0	0	0	1	0	1	0	0	1	0	0	0	5	3	10	3	10	9	6	3	6	7	4	4	4	1	1	79
0	0	0	1	0	1	0	0	0	0	0	1	0	1	0	11	5	9	4	10	6	11	6	7	4	3	2	0	82
0	0	0	0	0	0	0	0	0	0	0	0	3	4	2	9	2	13	6	5	5	7	7	7	4	1	4	4	83
0	0	0	0	0	0	0	0	0	0	0	0	0	0	0	0	0	0	0	0	0	0	0	0	0	0	0	0	0
0	0	0	0	0	0	0	0	0	0	0	0	0	0	0	0	0	0	0	0	0	0	0	0	0	0	0	0	0
0	0	0	0	0	0	0	0	0	0	0	0	0	0	0	0	0	0	0	0	0	0	0	0	0	0	0	0	0
0	0	0	0	0	0	0	0	0	0	0	0	0	0	0	0	0	0	0	0	0	0	0	0	0	0	0	0	0
0	0	0	0	0	0	0	0	0	0	0	0	0	0	0	0	0	0	0	0	0	0	0	0	0	0	0	0	0
0	0	0	0	0	0	0	0	0	0	0	0	0	0	0	0	0	0	0	0	0	0	0	0	0	0	0	0	0
0	0	0	0	0	0	0	0	0	0	0	0	0	0	0	0	0	0	0	0	0	0	0	0	0	0	0	0	0
0	0	0	0	0	0	0	0	0	0	0	0	0	0	0	0	0	0	0	0	0	0	0	0	0	0	0	0	0
0	0	0	0	0	0	0	0	0	0	0	0	0	0	0	0	0	0	0	0	0	0	0	0	0	0	0	0	0
0	0	0	0	0	0	0	0	0	0	0	0	0	0	0	0	0	0	0	0	0	0	0	0	0	0	0	0	0
0	0	0	0	0	0	0	0	0	0	0	0	0	0	0	0	0	0	0	0	0	0	0	0	0	0	0	0	0
0	0	0	0	0	0	0	0	0	0	0	0	0	0	0	0	0	0	0	0	0	0	0	0	0	0	0	0	0
0	0	0	0	0	0	0	0	0	0	0	0	0	0	0	0	0	0	0	0	0	0	0	0	0	0	0	0	0
0	0	0	0	0	0	0	0	0	0	0	0	0	0	0	0	0	0	0	0	0	0	0	0	0	0	0	0	0
0	0	0	0	0	0	0	0	0	0	0	0	0	0	0	0	0	0	0	0	0	0	0	0	0	0	0	0	0
0	0	0	0	0	0	0	0	0	0	0	0	0	0	0	0	0	0	0	0	0	0	0	0	0	0	0	0	0
0	0	0	0	0	0	0	0	0	0	0	0	0	0	0	0	0	0	0	0	0	0	0	0	0	0	0	0	0
0	0	0	0	0	0	0	0	0	0	0	0	0	0	0	0	0	0	0	0	0	0	0	0	0	0	0	0	0
0	0	0	0	0	0	0	0	0	0	0	0	0	0	0	0	0	0	0	0	0	0	0	0	0	0	0	0	0
0	0	0	0	0	0	0	0	0	0	0	0	0	0	0	0	0	0	0	0	0	0	0	0	0	0	0	0	0
0	0	0	0	0	0	0	0	0	0	0	0	0	0	0	0	0	0	0	0	0	0	0	0	0	0	0	0	0
0	0	0	0	0	0	0	0	0	0	0	0	0	0	0	0	0	0	0	0	0	0	0	0	0	0	0	0	0
0	0	0	0	0	0	0	0	0	0	0	0	0	0	0	0	0	0	0	0	0	0	0	0	0	0	0	0	0
0	0	0	0	0	0	0	0	0	0	0	0	0	0	0	0	0	0	0	0	0	0	0	0	0	0	0	0	0
0	0	0	0	0	0	0	0	0	0	0	0	0	0	0	0	0	0	0	0	0	0	0	0	0	0	0	0	0
0	0	0	0	0	0	0	0	0	0	0	0	0	0	0	0	0	0	0	0	0	0	0	0	0	0	0	0	0
0	0	0	0	0	0	0	0	0	0	0	0	0	0	0	0	0	0	0	0	0	0	0	0	0	0	0	0	0
0	0	0	0	0	0	0	0	0	0	0	0	0	0	0	0	0	0	0	0	0	0	0	0	0	0	0	0	0
0	0	0	0	0	0	0	0	0	0	0	0	0	0	0	0	0	0	0	0	0	0	0	0	0	0	0	0	0
0	0	0	0	0	0	0	0	0	0	0	0	0	0	0	0	0	0	0	0	0	0	0	0	0	0	0	0	0
0	0	0	0	0	0	0	0	0	0	0	0	0	0	0	0	0	0	0	0	0	0	0	0	0	0	0	0	0
0	0	0	0	0	0	0	0	0	0	0	0	0	0	0	0	0	0	0	0	0	0	0	0	0	0	0	0	0
0	0	0	0	0	0	0	0	0	0	0	0	0	0	0	0	0	0	0	0	0	0	0	0	0	0	0	0	0
0	0	0	0	0	0	0	0	0	0	0	0	0	0	0	0	0	0	0	0	0	0	0	0	0	0	0	0	0
0	0	0	0	0	0	0	0	0	0	0	0	0	0	0	0	0	0	0	0	0	0	0	0	0	0	0	0	0
0	0	0	0	0	0	0	0	0	0	0	0	0	0	0	0	0	0	0	0	0	0	0	0	0	0	0	0	0
0	0	0	0	0	0	0	0	0	0	0	0	0	1	1	1	1	2	2	1	0	0	0	0	0	0	0	0	9
0	0	0	0	0	0	0	0	0	0	0	0	0	0	1	0	0	1	0	0	1	1	0	0	1	0	1	0	6
0	0	0	0	0	0	1	0	0	0	0	0	0	1	1	1	0	2	0	0	0	2	0	0	1	0	0	0	9
0	0	0	0	0	0	0	0	0	0	0	0	0	0	0	2	0	1	1	2	0	0	0	0	0	0	2	0	8
0	0	0	0	0	0	0	0	0	0	0	0	0	0	0	0	0	0	0	0	0	0	1	0	0	0	0	0	1
0	0	0	0	0	0	0	0	0	0	0	0	0	0	0	1	0	1	1	1	1	1	0	0	0	0	0	0	6
0	0	0	0	0	0	0	0	0	0	0	0	0	1	0	0	0	1	0	2	0	0	0	1	0	0	0	0	5
0	0	0	0	0	0	0	0	0	0	0	0	0	0	1	1	1	1	0	0	0	0	0	1	0	1	0	0	6
0	0	0	0	1	0	0	0	0	0	0	0	0	0	0	0	0	1	0	0	0	0	1	0	1	0	0	0	4
0	0	0	0	0	0	0	0	0	0	0	0	0	0	0	0	0	1	2	1	0	1	0	0	0	0	0	0	5
0	0	0	0	0	0	0	0	0	0	0	0	0	0	0	0	0	1	1	1	0	2	1	0	1	0	0	0	7
0	0	0	0	0	0	0	0	0	0	0	0	0	0	0	1	0	0	0	0	1	1	0	0	0	1	0	0	4
1	0	0	0	0	0	0	1	0	0	2	1	0	0	0	4	1	2	1	2	1	0	1	0	0	0	1	1	19
0	0	0	0	0	0	0	0	0	0	0	0	0	0	1	1	3	3	3	1	2	1	0	0	0	0	0	0	15
0	0	0	0	0	0	0	0	0	0	0	0	0	1	0	3	0	4	0	3	1	0	1	0	2	0	3	0	18
0	0	0	0	1	0	0	0	1	0	1	0	0	1	0	3	1	3	2	3	0	0	1	1	1	1	2	2	24
0	0	0	0	1	0	0	0	0	0	0	0	0	0	0	0	1	7	0	2	1	1	0	1	0	0	1	0	15
0	0	0	0	0	0	0	0	0	0	0	0	0	0	0	2	0	1	1	1	0	2	1	1	4	2	0	0	15
0	0	0	0	0	0	1	0	0	0	0	0	0	3	0	1	3	2	0	2	0	2	4	0	5	0	0	0	23
0	0	0	0	0	0	0	0	0	0	0	0	0	4	1	3	1	2	2	5	0	3	1	1	2	0	0	0	25
0	0	0	0	0	0	0	0	0	2	0	0	0	1	0	0	1	6	4	2	2	1	2	1	2	1	2	1	28
0	0	0	0	0	0	0	0	0	0	0	0	0	0	0	2	0	1	0	4	4	4	1	1	0	1	0	0	18
0	0	0	0	0	0	0	0	0	0	0	0	1	1	4	1	5	0	1	1	4	1	0	1	3	2	0	2	27
0	0	0	0	0	0	0	0	0	0	0	0	0	0	0	1	0	1	0	3	1	0	1	0	0	0	0	0	7
0	0	0	0	0	0	0	1	0	0	0	1	0	3	1	5	1	11	7	6	2	2	3	3	2	0	0	2	50
0	0	0	0	0	0	0	0	0	0	0	0	0	0	2	1	1	6	2	3	1	4	1	1	1	2	0	1	26
1	1	0	0	0	0	0	0	0	0	0	0	0	5	0	8	3	1	3	5	3	1	4	2	1	1	0	4	43
0	0	0	0	0	0	1	0	0	0	0	1	0	2	0	7	1	6	1	3	0	3	4	0	0	1	0	0	30
0	0	1	0	0	0	0	1	0	0	0	0	0	5	0	6	4	7	1	3	0	0	1	0	0	0	0	1	30
0	0	0	0	0	0	0	0	0	0	0	0	1	1	0	2	3	5	1	6	2	4	0	2	0	0	2	1	30
0	0	0	0	0	0	0	1	0	0	0	0	1	3	2	6	3	4	1	1	2	1	0	2	1	0	2	1	31
1	1	0	0	0	0	0	0	1	0	0	0	0	1	0	5	2	4	3	5	4	3	1	1	2	1	1	1	37
0	0	0	0	0	0	0	0	0	0	0	0	0	1	1	2	2	7	1	1	1	3	3	1	2	0	1	1	27
0	0	0	0	0	0	0	0	0	0	2	0	0	0	0	1	3	6	1	3	3	1	1	1	3	1	2	0	28
0	0	0	0	0	0	0	0	0	0	0	0	0	1	0	5	2	6	1	7	0	3	3	1	0	1	2	1	33
0	0	0	0	0	0	0	0	0	1	1	0	0	0	2	6	2	3	2	5	2	1	0	2	0	0	1	1	29
0	0	0	0	0	0	0	0	0	0	0	0	0	0	0	1	0	0	0	0	1	0	1	0	1	0	1	1	6
0	0	0	0	0	0	0	0	0	0	0	0	0	1	0	1	2	0	0	0	0	2	1	0	0	0	0	2	9
0	0	0	0	0	0	0	0	0	0	0	0	0	0	0	0	0	0	1	1	0	1	1	0	0	0	0	0	4
0	0	0	0	0	0	0	0	0	0	0	1	0	0	0	2	0	0	0	1	0	0	0	1	0	0	1	0	6
0	0	0	0	0	0	0	0	0	0	0	0	0	0	1	1	0	5	0	1	2	0	0	0	0	0	2	0	12
0	0	0	0	0	0	0	0	0	0	0	0	0	1	0	0	0	1	0	0	0	0	0	0	0	1	0	1	4
0	0	0	0	0	0	0	0	0	0	0	1	1	0	3	1	1	1	1	1	1	0	0	1	0	0	0	0	12
[truncated: 23,033 more rows]

## Sheet: Verified
<= 2 months, Male	<= 2 months, Female	3 - 12 months, Male	3 - 12 months, Female	13 - 24 months, Male	13 - 24 months, Female	Male, 25 - 59 months	Female, 25 - 59 months	5 - 9 Years, Male	5 - 9 Years, Female	Male, 10 - 14 Years	Female, 10 - 14 Years	15 - 19 Years, Male	15 - 19 Years, Female	20 - 24 Years, Male	20 - 24 Years, Female	25 - 29 Years, Male	25 - 29 Years, Female	Male, 30 - 34 Years	Female, 30 - 34 Years	Male, 35 - 39 Years	Female, 35 - 39 Years	Male, 40 - 44 Years	Female, 40 - 44 Years	Male, 45 - 49 Years	Female, 45 - 49 Years	50 Years +, Male	50 Years +, Female	Total
0	0	0	0	0	0	0	0	0	0	1	0	0	1	0	3	1	3	0	4	2	2	1	1	1	2	2	2	26
0	0	0	0	0	0	0	0	0	0	0	0	0	1	0	3	1	2	0	4	1	2	2	3	0	0	1	1	21
1	0	1	0	0	0	0	0	0	0	0	0	0	2	0	4	1	3	0	3	1	1	0	1	1	1	3	3	26
2	0	0	0	0	0	0	0	0	0	0	0	0	4	0	3	3	1	1	3	0	1	0	3	0	0	0	0	21
0	0	0	0	0	0	0	0	0	0	0	0	1	2	0	5	2	1	0	1	0	2	1	2	1	1	1	0	20
0	0	0	0	0	0	0	0	0	0	0	0	0	0	0	5	1	3	2	3	3	6	2	0	0	0	0	0	25
0	1	0	1	0	0	0	0	0	0	0	0	0	3	0	6	3	10	2	5	1	1	2	2	0	0	2	6	45
0	0	0	1	1	0	0	0	0	0	0	0	0	0	0	7	1	5	3	2	1	4	1	3	0	0	1	0	30
0	0	0	0	0	0	0	0	0	0	0	0	0	1	2	3	3	3	3	4	3	4	0	2	0	0	1	0	29
0	0	0	0	0	0	0	0	0	0	0	0	0	3	2	3	2	3	3	0	2	2	2	2	1	0	0	0	25
1	0	0	0	0	1	0	0	0	0	0	0	1	2	0	5	2	2	0	1	0	0	2	1	0	1	0	1	20
0	0	0	0	0	0	0	0	1	0	0	0	0	1	0	3	0	3	1	6	2	1	1	0	1	0	1	1	22
0	0	0	1	1	0	0	0	0	0	0	0	1	1	0	3	0	2	1	1	2	2	0	1	0	0	1	2	19
0	0	0	0	0	0	0	0	0	0	0	0	0	1	0	1	0	3	1	0	2	2	0	1	1	2	2	0	16
0	0	0	0	0	0	1	0	0	0	0	0	0	0	2	1	2	4	1	6	3	1	0	2	0	0	0	0	23
0	0	0	0	0	0	0	0	0	0	0	0	0	0	0	3	0	0	3	0	4	0	2	1	0	1	1	0	15
0	0	0	0	0	0	0	0	0	0	0	0	0	1	0	5	0	3	1	2	2	2	0	2	0	0	0	0	18
0	0	0	0	0	0	0	0	0	0	0	0	0	2	0	3	0	2	1	1	2	0	0	0	0	1	0	1	13
0	0	0	0	0	0	0	0	0	0	0	0	0	0	0	1	2	1	3	1	0	1	1	0	0	0	0	1	11
0	0	0	0	0	0	0	0	0	0	0	0	0	1	0	0	0	0	2	2	2	3	2	0	0	0	0	1	13
0	0	0	0	0	0	0	0	0	0	0	0	1	0	1	1	1	7	1	0	2	1	0	1	3	1	2	0	22
0	0	0	0	0	0	0	0	1	0	1	0	0	1	0	1	1	4	0	1	2	1	2	1	0	0	0	1	17
0	0	0	0	0	0	0	0	0	0	0	0	0	1	0	2	0	3	2	1	0	1	1	1	1	0	1	1	15
0	0	0	0	0	0	0	0	0	0	0	0	0	0	0	5	1	0	1	2	1	2	0	0	0	1	1	0	14
0	0	0	0	0	0	0	0	0	0	0	0	0	0	0	0	0	0	0	0	0	0	0	0	0	0	0	0	0
0	0	0	0	0	0	0	0	0	0	0	0	0	0	0	0	0	0	0	0	0	0	0	0	0	0	0	0	0
0	0	0	0	0	0	0	0	0	0	0	0	0	0	0	0	0	0	0	0	0	0	0	0	0	0	0	0	0
0	0	0	0	0	0	0	0	0	0	0	0	0	0	0	0	0	0	0	0	0	0	0	0	0	0	0	0	0
0	0	0	0	0	0	0	0	0	0	0	0	0	0	0	0	0	0	0	0	0	0	0	0	0	0	0	0	0
0	0	0	0	0	0	0	0	0	0	0	0	0	0	0	0	0	0	0	0	0	0	0	0	0	0	0	0	0
0	0	0	0	0	0	0	0	0	0	0	0	0	0	0	0	0	0	0	0	0	0	0	0	0	0	0	0	0
0	0	0	0	0	0	0	0	0	0	0	0	0	0	0	0	0	0	0	0	0	0	0	0	0	0	0	0	0
0	0	0	0	0	0	0	0	0	0	0	0	0	0	0	0	0	0	0	0	0	0	0	0	0	0	0	0	0
0	0	0	0	0	0	0	0	0	0	0	0	0	0	0	0	0	0	0	0	0	0	0	0	0	0	0	0	0
0	0	0	0	0	0	0	0	0	0	0	0	0	0	0	0	0	0	0	0	0	0	0	0	0	0	0	0	0
0	0	0	0	0	0	0	0	0	0	0	0	0	0	0	0	0	0	0	0	0	0	0	0	0	0	0	0	0
0	0	0	0	0	0	0	0	0	0	0	0	0	1	0	1	1	1	0	1	0	0	0	0	0	0	0	0	5
0	0	0	1	0	0	0	0	0	0	0	0	0	0	0	3	1	3	0	2	0	0	0	0	0	1	0	1	12
0	0	0	0	0	0	0	0	0	0	0	0	0	2	0	3	0	1	0	1	1	0	0	0	0	0	0	0	8
0	0	0	0	0	0	0	0	0	0	0	0	0	0	0	2	0	1	1	1	0	0	0	0	0	0	0	0	5
0	0	0	0	0	0	0	0	0	0	0	0	0	1	0	0	1	2	0	1	1	1	0	0	1	0	0	0	8
0	0	0	0	0	0	1	0	0	0	0	0	0	2	0	3	0	2	1	1	0	0	0	0	0	0	0	0	10
0	0	0	0	0	0	0	0	0	0	1	0	0	1	0	1	1	3	1	3	0	0	0	0	0	0	0	1	12
0	0	0	0	0	0	0	0	0	0	0	1	0	0	0	1	1	2	0	1	0	1	2	1	0	0	1	2	13
0	0	0	0	0	0	0	0	0	0	0	0	0	1	0	1	0	2	0	0	0	0	0	0	0	1	0	0	5
0	0	0	0	0	0	0	0	0	0	1	0	0	0	0	1	0	0	1	3	2	0	0	0	0	1	0	1	10
0	0	0	0	0	0	0	0	0	0	0	0	0	1	1	1	1	0	0	0	1	0	2	1	0	2	0	1	11
0	0	0	0	0	0	0	0	0	0	0	0	0	0	0	3	0	3	0	2	0	1	0	0	0	0	1	1	11
0	0	0	0	0	0	0	0	0	0	0	0	0	0	0	0	0	0	0	0	0	0	0	0	0	0	0	0	0
0	0	0	0	0	0	0	0	0	0	0	0	0	0	0	0	0	0	0	0	0	0	0	0	0	0	0	0	0
0	0	0	0	0	0	0	0	0	0	0	0	0	0	0	0	0	0	0	0	0	0	0	0	0	0	0	0	0
0	0	0	0	0	0	0	0	0	0	0	0	0	0	0	0	0	0	0	0	0	0	0	0	0	0	0	0	0
0	0	0	0	0	0	0	0	0	0	0	0	0	0	0	0	0	0	0	0	0	0	0	0	0	0	0	0	0
0	0	0	0	0	0	0	0	0	0	0	0	0	0	0	0	0	0	0	0	0	0	0	0	0	0	0	0	0
0	0	0	0	0	0	0	0	0	0	0	0	0	0	0	0	0	0	0	0	0	0	0	0	0	0	0	0	0
0	0	0	0	0	0	0	0	0	0	0	0	0	0	0	0	0	0	0	0	0	0	0	0	0	0	0	0	0
0	0	0	0	0	0	0	0	0	0	0	0	0	0	0	0	0	0	0	0	0	0	0	0	0	0	0	0	0
0	0	0	0	0	0	0	0	0	0	0	0	0	0	0	0	0	0	0	0	0	0	0	0	0	0	0	0	0
0	0	0	0	0	0	0	0	0	0	0	0	0	0	0	0	0	0	0	0	0	0	0	0	0	0	0	0	0
0	0	0	0	0	0	0	0	0	0	0	0	0	0	0	0	0	0	0	0	0	0	0	0	0	0	0	0	0
0	1	0	0	0	0	0	0	0	0	0	0	0	2	0	1	1	2	1	3	4	2	1	3	0	0	0	0	21
0	1	0	0	0	0	0	0	0	0	0	0	0	1	1	5	2	0	2	0	0	2	1	0	0	0	0	0	15
0	0	0	0	0	0	0	0	0	0	0	0	0	1	0	0	0	2	1	0	1	1	1	0	2	2	1	0	12
0	0	0	0	0	0	0	0	0	0	0	0	1	1	0	2	0	2	0	1	1	0	0	0	0	2	1	1	12
0	0	0	0	0	0	0	0	0	1	0	0	0	2	1	2	0	1	0	0	0	0	0	0	0	0	0	0	7
0	0	0	0	0	0	0	0	0	0	0	0	0	2	0	4	1	1	2	1	0	1	0	1	0	1	1	0	15
0	0	0	0	0	0	1	0	0	0	0	0	0	0	1	3	2	2	0	1	1	2	0	0	0	0	1	2	16
0	0	0	0	0	0	0	0	1	0	0	0	0	2	0	2	0	4	1	0	3	3	0	1	0	0	2	0	19
0	0	0	0	0	0	0	0	0	0	0	0	1	1	0	2	0	3	1	2	2	1	0	1	1	0	0	0	15
0	0	0	0	0	0	0	0	0	0	0	0	0	2	1	4	1	3	1	0	1	1	1	0	1	0	0	0	16
0	0	0	0	0	0	0	0	0	0	0	1	0	1	0	2	3	4	1	0	0	2	2	1	0	0	1	0	18
0	0	0	0	0	0	0	0	0	0	0	0	0	2	0	2	0	0	1	0	0	0	0	0	0	0	1	1	7
0	0	0	0	0	0	0	0	0	0	0	0	0	0	0	0	0	0	1	0	2	0	2	1	0	0	2	0	8
0	0	0	0	0	0	0	0	0	0	0	0	0	1	0	1	2	1	0	1	2	1	1	0	0	0	0	1	11
0	0	0	0	0	0	0	0	0	0	0	0	0	1	0	0	0	0	1	1	1	2	0	0	0	0	0	0	6
0	0	0	0	0	0	0	0	0	0	0	0	0	0	0	1	0	0	0	1	0	0	0	1	0	0	0	0	3
0	0	0	0	0	0	0	0	0	0	0	0	0	0	0	0	1	1	1	2	2	2	1	1	0	1	3	3	18
0	0	0	0	0	1	0	0	0	0	0	0	0	0	1	1	1	0	0	0	0	1	0	0	0	0	0	0	5
0	0	0	0	0	0	0	0	0	0	0	0	0	0	0	1	0	1	0	1	0	0	0	1	0	0	0	0	4
0	0	0	0	0	0	0	0	0	0	0	0	0	0	0	0	0	0	1	0	4	1	1	0	1	1	2	2	13
0	0	0	0	0	0	0	0	0	0	0	0	0	0	0	2	0	4	3	0	2	2	0	0	0	0	1	1	15
0	0	0	0	0	0	0	0	0	1	0	0	0	0	0	1	1	1	0	2	1	0	3	1	0	1	0	0	12
0	0	0	1	0	0	0	0	0	0	0	0	0	0	0	1	0	1	0	1	1	1	0	0	0	0	0	0	6
0	0	0	0	0	0	0	0	0	0	0	1	0	1	0	1	0	1	0	0	2	0	1	1	0	0	0	0	8
0	0	0	0	0	0	0	0	0	0	1	0	1	1	0	0	1	2	0	4	1	1	0	1	2	0	0	0	15
0	0	0	0	0	0	0	0	0	0	0	0	0	0	0	1	1	1	1	0	1	0	0	1	0	0	1	1	8
0	0	0	0	0	0	0	0	1	0	0	0	0	0	0	0	0	3	1	0	1	1	0	2	0	0	0	1	10
0	0	0	0	0	0	0	0	0	0	0	0	0	2	0	3	1	0	0	1	0	0	1	0	0	0	1	0	9
0	0	0	0	0	0	0	0	0	0	0	0	0	0	0	1	0	2	1	1	2	3	2	1	0	0	1	0	14
0	0	0	0	0	0	0	0	0	0	0	1	0	1	0	2	2	0	0	1	0	1	0	3	0	1	1	1	14
0	0	0	0	0	0	0	0	0	0	2	0	0	1	0	1	1	2	0	1	1	0	1	0	0	0	0	0	10
0	0	0	0	0	0	0	0	0	0	0	0	0	0	1	5	2	0	0	0	1	0	2	0	0	1	0	0	12
0	0	0	0	0	0	0	0	0	0	0	0	0	1	0	3	2	0	0	1	1	0	0	1	0	0	0	0	9
0	0	0	0	0	0	0	0	0	0	0	0	0	0	0	0	0	1	1	0	1	1	0	0	0	1	1	1	7
0	0	0	0	0	0	0	0	0	0	0	0	0	0	0	3	1	1	0	2	0	3	0	0	0	0	1	0	11
0	0	0	0	0	0	0	0	0	0	0	0	0	0	0	0	0	1	0	1	0	1	0	2	0	0	2	0	7
0	0	0	0	0	0	0	0	0	0	0	0	0	0	0	0	1	0	2	1	0	1	0	0	0	0	0	2	7
0	0	0	0	0	0	0	0	0	0	0	0	0	1	0	2	0	3	1	0	1	0	0	1	1	1	1	0	12
0	0	0	0	0	0	0	0	0	0	0	0	0	0	2	2	1	2	0	1	1	0	1	3	0	2	1	0	16
0	0	0	0	0	0	0	0	0	0	1	0	0	0	0	1	1	2	0	2	0	2	0	3	0	0	0	0	12
0	0	0	0	0	0	0	0	0	0	0	0	0	0	0	1	0	3	0	1	0	0	0	0	0	1	1	2	9
0	0	0	0	0	0	0	1	0	0	0	0	0	0	0	5	1	1	0	2	1	4	3	0	2	0	3	0	23
0	0	0	0	0	0	0	0	0	0	0	0	0	0	0	0	0	1	1	0	1	1	0	0	1	0	1	2	8
0	0	0	0	0	0	0	0	0	0	1	0	0	0	2	2	0	3	1	0	1	1	0	1	1	0	0	1	14
0	0	0	0	0	0	0	0	0	0	0	0	0	1	0	5	1	0	1	0	1	0	0	0	0	0	0	2	11
0	0	0	0	0	0	0	0	0	0	0	1	0	1	0	5	1	3	1	2	1	0	0	0	0	0	2	1	18
0	0	0	0	0	0	0	1	0	0	0	0	0	1	0	6	0	2	0	1	2	1	0	1	1	1	0	0	17
0	0	0	0	1	0	0	0	0	0	0	0	0	0	0	2	2	0	1	0	1	0	0	0	2	2	1	1	13
0	0	0	0	0	0	0	0	0	0	0	0	0	0	0	0	0	1	0	1	1	0	0	0	0	1	0	0	4
0	0	0	0	0	0	0	0	0	0	0	0	0	0	0	1	1	1	0	1	0	0	0	0	0	0	0	0	4
0	0	0	0	0	0	0	0	0	0	0	0	0	1	0	2	0	0	0	0	0	1	2	1	0	1	1	0	9
0	0	0	0	0	0	0	0	0	0	0	0	0	0	0	0	0	0	1	0	1	1	0	0	0	0	0	0	3
0	0	0	0	0	0	0	0	0	0	0	0	0	0	0	0	1	0	0	1	0	0	0	0	0	0	0	0	2
0	0	0	0	0	0	0	0	0	0	0	0	0	0	0	0	0	0	1	0	0	1	0	0	3	1	1	0	7
0	0	0	0	0	0	0	0	0	0	0	0	0	0	0	1	0	0	0	0	1	0	1	1	0	0	0	0	4
0	0	0	0	0	0	0	0	0	0	0	0	0	1	1	1	0	0	0	1	1	1	0	0	0	1	2	0	9
0	0	0	0	0	0	0	0	0	0	0	0	0	0	0	0	0	1	0	0	0	1	0	0	0	0	1	1	4
0	0	0	0	0	0	0	0	0	0	0	0	0	0	0	1	0	2	1	1	0	1	0	0	0	0	0	0	6
0	0	0	0	0	0	0	0	0	0	0	0	0	1	0	0	0	0	0	0	0	0	0	0	1	0	0	0	2
0	0	0	0	0	0	0	0	0	0	0	0	0	0	0	0	0	0	0	0	0	0	0	0	0	0	0	1	1
0	0	0	0	0	0	0	0	0	0	0	0	0	0	1	3	0	2	1	1	4	3	2	1	0	1	0	2	21
0	0	0	0	0	0	0	0	0	0	0	0	0	0	0	4	0	2	1	0	2	2	0	0	1	2	1	1	16
0	0	0	0	0	0	0	0	0	0	0	0	0	1	0	2	2	2	3	3	1	1	3	0	1	0	1	0	20
0	0	0	0	0	0	0	0	0	0	0	0	0	0	0	2	0	0	0	1	2	0	1	0	0	0	2	0	8
0	0	0	0	0	0	0	0	0	0	0	0	0	1	0	0	0	2	2	1	3	0	2	0	0	0	1	1	13
0	0	0	0	0	0	0	0	0	0	0	0	0	0	0	0	0	0	2	5	2	1	0	1	0	0	0	1	12
0	0	0	0	0	0	0	0	0	0	0	0	0	1	0	3	0	0	3	2	1	0	0	1	2	0	1	1	15
0	0	0	0	0	0	0	0	0	0	0	0	0	0	1	2	1	0	1	4	0	0	0	1	1	0	0	0	11
0	0	0	0	0	0	0	0	0	0	0	0	0	1	0	3	0	0	0	2	2	1	1	0	2	0	0	1	13
0	0	0	0	0	0	0	0	0	0	0	0	0	0	0	2	0	1	0	1	1	1	1	1	1	1	2	1	13
0	0	0	0	0	0	0	0	0	0	0	0	0	1	0	2	0	1	1	3	1	1	4	1	3	2	0	1	21
0	0	0	0	0	0	0	0	0	0	0	0	0	0	0	3	0	1	2	0	1	1	0	4	0	1	1	1	15
0	0	0	0	0	0	0	0	0	0	0	0	1	0	0	0	0	0	1	2	1	1	0	1	1	1	1	0	10
0	0	0	0	0	0	0	0	0	0	0	0	0	3	1	1	1	3	2	1	0	0	0	0	1	0	1	0	14
0	0	0	0	0	0	0	0	0	0	0	0	0	2	0	0	0	2	0	2	3	1	0	2	0	1	0	0	13
0	0	0	0	0	0	0	0	0	0	0	0	0	0	1	2	1	1	0	0	1	1	1	0	1	0	0	0	9
0	0	0	0	0	0	0	0	0	0	0	0	0	1	0	1	0	2	0	1	1	2	0	0	0	0	1	0	9
1	0	0	0	0	0	0	0	0	0	0	0	0	0	0	2	1	3	2	4	0	1	0	1	0	0	0	0	15
0	0	0	0	0	0	0	0	0	0	0	0	1	1	0	2	2	3	2	0	0	0	0	1	0	0	1	2	15
0	0	0	0	0	0	0	0	0	0	0	0	0	0	1	4	0	2	0	2	1	2	1	0	0	0	0	0	13
0	0	0	0	0	0	0	0	0	0	0	0	0	1	0	3	0	1	0	2	1	2	1	0	0	1	0	1	13
0	0	0	0	1	0	0	0	0	0	0	0	1	2	0	1	1	1	0	1	0	0	0	0	1	0	0	0	9
0	0	0	0	0	0	0	0	0	0	0	0	0	0	0	2	0	3	2	0	0	2	0	1	0	0	1	0	11
0	0	0	0	0	0	0	0	0	0	0	0	0	1	0	1	0	0	0	1	0	0	1	1	0	0	1	0	6
0	0	0	0	0	0	0	0	0	0	0	0	0	2	1	5	1	6	2	5	3	3	0	1	1	2	1	1	34
0	0	1	0	0	0	0	0	0	0	0	1	0	2	0	6	1	1	2	3	2	0	0	0	0	0	0	0	19
0	0	0	0	0	0	0	0	0	0	0	0	0	3	0	3	1	3	0	5	2	0	1	3	1	0	2	0	24
0	0	0	0	0	0	0	0	0	0	0	0	0	0	0	0	0	1	1	1	2	2	3	2	0	0	0	0	12
0	0	0	0	0	0	0	0	0	0	0	0	0	1	0	3	0	1	0	1	0	1	2	1	0	1	1	1	13
0	0	0	0	0	0	0	0	0	0	0	0	0	3	0	1	1	1	3	5	0	1	0	0	1	1	1	0	18
0	0	0	0	0	0	0	0	0	0	0	0	0	2	1	5	0	2	3	1	1	1	2	0	0	0	2	0	20
0	0	0	0	0	0	0	0	0	0	0	0	0	1	0	1	0	1	1	0	2	1	0	1	0	0	0	0	8
0	0	0	0	0	0	0	0	0	0	0	0	0	2	0	3	0	3	0	1	0	3	0	2	1	2	0	1	18
0	0	0	0	1	0	0	0	0	0	0	0	0	1	0	2	1	5	1	1	1	4	2	1	4	1	4	2	31
0	0	0	0	0	0	0	0	0	0	0	0	0	0	0	6	0	2	0	2	1	1	0	0	1	0	1	1	15
0	0	0	0	0	0	0	0	0	0	0	0	0	2	0	3	2	4	1	0	0	2	0	3	2	0	2	1	22
0	0	0	0	0	0	0	0	0	0	0	0	0	1	0	3	0	2	4	2	1	0	0	1	0	0	0	2	16
0	0	0	0	0	0	0	0	0	0	0	0	0	0	0	1	0	2	0	4	1	2	0	2	1	1	0	0	14
0	0	0	0	0	0	0	0	0	0	0	0	0	0	0	2	0	2	0	3	1	0	0	0	0	0	0	0	8
0	0	0	0	0	0	0	0	0	0	0	0	0	0	0	1	2	2	0	0	0	0	1	0	0	1	1	4	12
0	0	0	0	0	0	0	0	0	0	0	0	0	0	0	1	0	0	0	0	1	2	1	0	0	1	0	1	7
0	0	0	0	0	0	0	0	0	0	0	0	0	1	0	1	1	1	0	1	0	1	0	0	0	1	1	0	8
0	0	0	0	0	0	0	0	1	0	1	1	0	2	0	1	0	0	4	1	1	0	1	2	0	0	0	2	17
0	0	0	0	0	0	0	0	0	0	1	0	0	1	0	1	1	5	2	2	1	2	1	3	0	0	0	1	21
0	0	0	0	0	0	0	0	0	1	0	0	0	2	0	3	0	2	1	3	2	0	1	0	0	0	1	3	19
0	0	0	0	0	0	0	0	0	0	0	0	0	1	0	0	0	3	0	2	1	1	0	0	0	0	1	0	9
0	0	0	0	0	0	0	0	0	0	1	0	0	0	0	1	0	2	0	3	0	3	1	1	1	1	1	1	16
0	0	0	0	0	0	0	0	0	0	1	0	0	1	0	1	0	0	0	0	1	2	1	1	1	1	2	0	12
0	0	0	0	0	0	0	0	0	0	0	0	0	0	0	1	0	0	0	0	0	2	0	1	0	0	0	0	4
0	0	0	0	0	0	0	0	0	0	0	0	0	0	1	2	0	1	0	0	0	1	0	1	0	0	0	0	6
0	0	0	0	0	0	0	0	0	0	0	0	0	0	0	0	0	0	0	0	0	0	0	0	0	0	0	0	0
0	0	0	0	0	0	0	0	0	0	0	0	0	0	1	0	0	0	0	1	2	1	0	0	0	1	0	0	6
0	0	0	0	0	0	0	0	0	0	0	0	0	0	0	1	1	2	0	0	1	1	1	1	1	0	0	0	9
0	0	0	0	0	0	0	0	0	0	0	0	0	1	0	2	0	1	2	1	0	0	0	0	0	0	0	1	8
0	0	0	0	0	0	0	0	0	0	0	0	0	0	0	3	1	1	0	2	2	0	1	0	0	0	1	0	11
0	0	0	0	0	1	0	0	0	0	0	0	0	2	1	1	0	1	2	1	0	1	0	3	0	0	0	0	13
0	0	0	0	0	0	0	0	0	0	0	0	1	1	0	3	0	0	0	1	1	1	0	0	0	0	1	0	9
0	0	0	0	0	0	0	0	0	0	0	0	0	0	1	0	0	0	0	1	0	0	2	1	0	0	2	0	7
0	0	0	0	0	0	0	0	0	0	0	0	0	1	0	0	1	0	0	3	0	0	0	0	0	0	0	0	5
0	0	0	0	0	0	0	0	0	0	0	0	0	0	0	0	0	1	1	2	0	1	0	0	0	0	2	0	7
0	0	0	0	0	0	0	0	0	0	0	0	0	0	0	0	0	0	0	0	0	0	0	0	0	0	0	0	0
0	0	0	0	0	0	0	0	0	0	0	0	0	0	0	0	0	0	0	0	0	0	0	0	0	0	0	0	0
0	0	0	0	0	0	0	0	0	0	0	0	0	0	0	0	0	0	0	0	0	0	0	0	0	0	0	0	0
0	0	0	0	0	0	0	0	0	0	0	0	0	0	0	0	0	0	0	0	0	0	0	0	0	0	0	0	0
0	0	0	0	0	0	0	0	0	0	0	0	0	0	0	0	0	0	0	0	0	0	0	0	0	0	0	0	0
0	0	0	0	0	0	0	0	0	0	0	0	0	0	0	0	0	0	0	0	0	0	0	0	0	0	0	0	0
0	0	0	0	0	0	0	0	0	0	0	0	0	0	0	0	0	0	0	0	0	0	0	0	0	0	0	0	0
0	0	0	0	0	0	0	0	0	0	0	0	0	0	0	0	0	0	0	0	0	0	0	0	0	0	0	0	0
0	0	0	0	0	0	0	0	0	0	0	0	0	0	0	0	0	0	0	0	0	0	0	0	0	0	0	0	0
0	0	0	0	0	0	0	0	0	0	0	0	0	0	0	0	0	0	0	0	0	0	0	0	0	0	0	0	0
0	0	0	0	0	0	0	0	0	0	0	0	0	0	0	0	0	0	0	0	0	0	0	0	0	0	0	0	0
0	0	0	0	0	0	0	0	0	0	0	0	0	0	0	0	0	0	0	0	0	0	0	0	0	0	0	0	0
0	0	0	0	0	0	0	0	0	0	0	0	0	0	0	0	0	0	0	0	0	0	0	0	0	0	0	0	0
0	0	0	0	0	0	0	0	0	0	0	0	0	0	0	0	0	0	0	0	0	0	0	0	0	0	0	0	0
0	0	0	0	0	0	0	0	0	0	0	0	0	0	0	0	0	0	0	0	0	0	0	0	0	0	0	0	0
0	0	0	0	0	0	0	0	0	0	0	0	0	0	0	0	0	0	0	0	0	0	0	0	0	0	0	0	0
0	0	0	0	0	0	0	0	0	0	0	0	0	0	0	0	0	0	0	0	0	0	0	0	0	0	0	0	0
0	0	0	0	0	0	0	0	0	0	0	0	0	0	0	0	0	0	0	0	0	0	0	0	0	0	0	0	0
0	0	0	0	0	0	0	0	0	0	0	0	0	0	0	0	0	0	0	0	0	0	0	0	0	0	0	0	0
0	0	0	0	0	0	0	0	0	0	0	0	0	0	0	0	0	0	0	0	0	0	0	0	0	0	0	0	0
0	0	0	0	0	0	0	0	0	0	0	0	0	0	0	0	0	0	0	0	0	0	0	0	0	0	0	0	0
0	0	0	0	0	0	0	0	0	0	0	0	0	0	0	0	0	0	0	0	0	0	0	0	0	0	0	0	0
0	0	0	0	0	0	0	0	0	0	0	0	0	0	0	0	0	0	0	0	0	0	0	0	0	0	0	0	0
0	0	0	0	0	0	0	0	0	0	0	0	0	0	0	0	0	0	0	0	0	0	0	0	0	0	0	0	0
0	0	0	0	0	0	0	0	0	0	0	0	0	0	0	0	0	0	0	0	0	0	0	1	0	0	0	0	1
0	0	0	0	0	0	0	0	0	0	0	0	0	0	0	0	0	0	0	0	0	0	0	0	0	0	0	0	0
0	0	0	0	0	0	0	0	0	0	0	0	0	0	0	0	0	0	0	0	0	0	0	0	1	0	0	0	1
0	0	0	0	0	0	0	0	0	0	0	0	0	0	0	0	0	0	0	0	0	0	0	0	0	0	0	0	0
0	0	0	0	0	0	0	0	0	0	0	0	0	0	0	0	0	0	0	0	0	0	0	0	0	0	0	0	0
0	0	0	0	0	0	0	0	0	0	0	0	0	0	0	0	0	0	0	0	0	0	0	0	0	0	0	0	0
0	0	0	0	0	0	0	0	0	0	0	0	0	0	0	0	0	0	0	0	0	0	0	1	0	0	0	0	1
0	0	0	0	0	0	0	0	0	0	0	0	0	0	0	0	0	0	0	0	0	0	0	0	0	0	0	0	0
0	0	0	0	0	0	0	0	0	0	0	0	0	0	0	0	0	0	0	0	0	0	0	0	0	0	0	0	0
0	0	0	0	0	0	0	0	0	0	0	0	0	0	0	0	0	0	0	0	0	0	0	0	0	0	0	0	0
0	0	0	0	0	0	0	0	0	0	0	0	0	0	0	0	0	0	0	0	0	0	0	0	0	0	0	0	0
0	0	0	0	0	0	0	0	0	0	0	0	0	0	0	0	0	0	0	0	0	0	0	0	0	0	0	0	0
0	0	0	0	0	0	0	0	0	0	0	0	0	0	0	0	0	0	0	0	0	0	0	0	0	0	0	0	0
0	0	0	0	0	0	0	0	0	0	0	0	0	0	0	0	0	0	0	0	0	0	0	0	0	0	0	0	0
0	0	0	0	0	0	0	0	0	0	0	0	0	0	0	0	0	0	0	0	0	0	0	0	0	0	0	0	0
0	0	0	0	0	0	0	0	0	0	0	0	0	0	0	0	0	0	0	0	0	0	0	0	0	0	0	0	0
0	0	0	0	0	0	0	0	0	0	0	0	0	0	0	0	0	0	0	0	0	0	0	0	0	0	0	0	0
0	0	0	0	0	0	0	0	0	0	0	0	0	0	0	0	0	0	0	0	0	0	0	0	0	0	0	0	0
0	0	0	0	0	0	0	0	0	0	0	0	0	0	0	0	0	0	0	0	0	0	0	0	0	0	0	0	0
0	0	0	0	0	0	0	0	0	0	0	0	0	0	0	0	0	0	0	0	0	0	0	0	0	0	0	0	0
0	0	0	0	0	0	0	0	0	0	0	0	0	0	0	0	0	0	0	0	0	0	0	0	0	0	0	0	0
0	0	0	0	0	0	0	0	0	0	0	0	0	0	0	0	0	0	0	0	0	0	0	0	0	0	0	0	0
0	0	0	0	0	0	0	0	0	0	0	0	0	0	0	0	0	0	0	0	0	0	0	0	0	0	0	0	0
0	0	0	0	0	0	0	0	0	0	0	0	0	0	0	0	0	0	0	0	0	0	0	0	0	0	0	0	0
0	0	0	0	0	0	0	0	0	0	0	0	0	0	0	0	0	0	0	0	0	0	0	0	0	0	0	0	0
0	0	0	0	0	0	0	0	0	0	0	0	0	0	0	0	0	0	0	0	0	0	0	0	0	0	0	0	0
0	0	0	0	0	0	0	0	0	0	0	0	0	0	0	0	0	0	0	0	0	0	0	0	0	0	0	0	0
0	0	0	0	0	0	0	0	0	0	0	0	0	0	0	0	0	0	0	0	0	0	0	0	0	0	0	0	0
0	0	0	0	0	0	0	0	0	0	0	0	0	0	0	0	0	0	0	0	0	0	0	0	0	0	0	0	0
0	0	0	0	0	0	0	0	0	0	0	0	0	0	0	0	0	0	0	0	0	0	0	0	0	0	0	0	0
0	0	0	0	0	0	0	0	0	0	0	0	0	0	0	0	0	0	0	0	0	0	0	0	0	0	0	0	0
0	0	0	0	0	0	0	0	0	0	0	0	0	0	0	0	0	0	0	0	0	0	0	0	0	0	0	0	0
0	0	0	0	0	0	0	0	0	0	0	0	0	0	0	0	0	0	0	0	0	0	0	0	0	0	0	0	0
0	0	0	0	0	0	0	0	0	0	0	0	0	0	0	0	0	0	0	0	0	0	0	0	0	0	0	0	0
0	0	0	0	0	0	0	0	0	0	0	0	0	0	0	0	0	0	0	0	0	0	0	0	0	0	0	0	0
0	0	0	0	0	0	0	0	0	0	0	0	0	0	0	0	0	0	0	0	0	0	0	0	0	0	0	0	0
0	0	0	0	0	0	0	0	0	0	0	0	0	0	0	0	0	0	0	0	0	0	0	0	0	0	0	0	0
0	0	0	0	0	0	0	0	0	0	0	0	0	0	0	0	0	0	0	0	0	0	0	0	0	0	0	0	0
0	0	0	0	0	0	0	0	0	0	0	0	0	0	0	0	0	0	0	0	0	0	0	0	0	0	0	0	0
0	0	0	0	0	0	0	0	0	0	0	0	0	0	0	0	0	0	0	0	0	0	0	0	0	0	0	0	0
0	0	0	0	0	0	0	0	0	0	0	0	0	0	0	0	0	0	0	0	0	0	0	0	0	0	0	0	0
0	0	0	0	0	0	0	0	0	0	0	0	0	0	0	0	0	0	0	0	0	0	0	0	0	0	0	0	0
0	0	0	0	0	0	0	0	0	0	0	0	0	0	0	0	0	0	0	0	0	0	0	0	0	0	0	0	0
0	0	0	0	0	0	0	0	0	0	0	0	0	0	0	0	0	0	0	0	0	0	0	0	0	0	0	0	0
0	0	0	0	0	0	0	0	0	0	0	0	0	0	0	0	0	0	0	0	0	0	0	0	0	0	0	0	0
0	0	0	0	0	0	0	0	0	0	0	0	0	0	0	0	0	0	0	0	0	0	0	0	0	0	0	0	0
0	0	0	0	0	0	0	0	0	0	0	0	0	0	0	0	0	0	0	0	0	0	0	0	0	0	0	0	0
0	0	0	0	0	0	0	0	0	0	0	0	0	0	0	0	0	0	0	0	0	0	0	0	0	0	0	0	0
0	0	0	0	0	0	0	0	0	0	0	0	0	0	0	0	0	0	0	0	0	0	0	0	0	0	0	0	0
0	0	0	0	0	0	0	0	0	0	0	0	0	0	0	0	0	0	0	0	0	0	0	0	0	0	0	0	0
0	0	0	0	0	0	0	0	0	0	0	0	0	0	0	0	0	0	0	0	0	0	0	0	0	0	0	0	0
0	0	0	0	0	0	0	0	0	0	0	0	0	0	0	0	0	0	0	0	0	0	0	0	0	0	0	0	0
0	0	0	0	0	0	0	0	0	0	0	0	0	0	0	0	0	0	0	0	0	0	0	0	0	0	0	0	0
0	0	0	0	0	0	0	0	0	0	0	0	0	0	0	0	0	0	0	0	0	0	0	0	0	0	0	0	0
0	0	0	0	0	0	0	0	0	0	0	0	0	0	0	0	0	0	0	0	0	0	0	0	0	0	0	0	0
0	0	0	0	0	0	0	0	0	0	0	0	0	0	0	0	0	0	0	0	0	0	0	0	0	0	0	0	0
0	0	0	0	0	0	0	0	0	0	0	0	0	0	0	0	0	0	0	0	0	0	0	0	0	0	0	0	0
0	0	0	0	0	0	0	0	0	0	0	0	0	0	0	0	0	0	0	0	0	0	0	0	0	0	0	0	0
0	0	0	0	0	0	0	0	0	0	0	0	0	0	0	0	0	0	0	0	0	0	0	0	0	0	0	0	0
0	0	0	0	0	0	0	0	0	0	0	0	0	0	0	0	0	0	0	0	0	0	0	0	0	0	0	0	0
0	0	0	0	0	0	0	0	0	0	0	0	0	0	0	0	0	0	0	0	0	0	0	0	0	0	0	0	0
0	0	0	0	0	0	0	0	0	0	0	0	0	0	0	0	0	0	0	0	0	0	0	0	0	0	0	0	0
0	0	0	0	0	0	0	0	0	0	0	0	0	0	0	0	0	0	0	0	0	0	0	0	0	0	0	0	0
0	0	0	0	0	0	0	0	0	0	0	0	0	0	0	0	0	0	0	0	0	0	0	0	0	0	0	0	0
0	0	0	0	0	0	0	0	0	0	0	0	0	0	0	0	0	0	0	0	0	0	0	0	0	0	0	0	0
0	0	0	0	0	0	0	0	0	0	0	0	0	0	0	0	0	0	0	0	0	0	0	0	0	0	0	0	0
0	0	0	0	0	0	0	0	0	0	0	0	0	0	0	0	0	0	0	0	0	0	0	0	0	0	0	0	0
0	0	0	0	0	0	0	0	0	0	0	0	0	0	0	0	0	0	0	0	0	0	0	0	0	0	0	0	0
0	0	0	0	0	0	0	0	0	0	0	0	0	0	0	0	0	0	0	0	0	0	0	0	0	0	0	0	0
0	0	0	0	0	0	0	0	0	0	0	0	0	0	0	0	0	0	0	0	0	0	0	0	0	0	0	0	0
0	0	0	0	0	0	0	0	0	0	0	0	0	0	0	0	0	0	0	0	0	0	0	0	0	0	0	0	0
0	0	0	0	0	0	0	0	0	0	0	0	0	0	0	0	0	0	0	0	0	0	0	0	0	0	0	0	0
0	0	0	0	0	0	0	0	0	0	0	0	0	0	0	0	0	0	0	0	0	0	0	0	0	0	0	0	0
0	0	0	0	0	0	0	0	0	0	0	0	0	0	0	0	0	0	0	0	0	0	0	0	0	0	0	0	0
0	0	0	0	0	0	0	0	0	0	0	0	0	0	0	0	0	0	0	0	0	0	0	0	0	0	0	0	0
0	0	0	0	0	0	0	0	0	0	0	0	0	0	0	0	0	0	0	0	0	0	0	0	0	0	0	0	0
0	0	0	0	0	0	0	0	0	0	0	0	0	0	0	0	0	0	0	0	0	0	0	0	0	0	0	0	0
0	0	0	0	0	0	0	0	0	0	0	0	0	0	0	0	0	0	0	0	0	0	0	0	0	0	0	0	0
0	0	0	0	0	0	0	0	0	0	0	0	0	0	0	0	0	0	0	0	0	0	0	0	0	0	0	0	0
0	0	0	0	0	0	0	0	0	0	0	0	0	0	0	0	0	0	0	0	0	0	0	0	0	0	0	0	0
0	0	0	0	0	0	0	0	0	0	0	0	0	0	0	0	0	0	0	0	0	0	0	0	0	0	0	0	0
0	0	0	0	0	0	0	0	0	0	0	0	0	0	0	0	0	0	0	0	0	0	0	0	0	0	0	0	0
0	0	0	0	0	0	0	0	0	0	0	0	0	0	0	0	0	0	0	0	0	0	0	0	0	0	0	0	0
0	0	0	0	0	0	0	0	0	0	0	0	0	0	0	0	0	0	0	0	0	0	0	0	0	0	0	0	0
0	0	0	0	0	0	0	0	0	0	0	0	0	0	0	0	0	0	0	0	0	0	0	0	0	0	0	0	0
0	0	0	0	0	0	0	0	0	0	0	0	0	0	0	0	0	0	0	0	0	0	0	0	0	0	0	0	0
0	0	0	0	0	0	0	0	0	0	0	0	0	0	0	0	0	0	0	0	0	0	0	0	0	0	0	0	0
0	0	0	0	0	0	0	0	0	0	0	0	0	0	0	0	0	0	0	0	0	0	0	0	0	0	0	0	0
0	0	0	0	0	0	0	0	0	0	0	0	0	0	0	0	0	0	0	0	0	0	0	0	0	0	0	0	0
0	0	0	0	0	0	0	0	0	0	0	0	0	0	0	0	0	0	0	0	0	0	0	0	0	0	0	0	0
0	0	0	0	0	0	0	0	0	0	0	0	0	0	0	0	0	0	0	0	0	0	0	0	0	0	0	0	0
0	0	0	0	0	0	0	0	0	0	0	0	0	0	0	0	0	0	0	0	0	0	0	0	0	0	0	0	0
0	0	0	0	0	0	0	0	0	0	0	0	0	0	0	0	0	0	0	0	0	0	0	0	0	0	0	0	0
0	0	0	0	0	0	0	0	0	0	0	0	0	0	0	0	0	0	0	0	0	0	0	0	0	0	0	0	0
0	0	0	0	0	0	0	0	0	0	0	0	0	0	0	0	0	0	0	0	0	0	0	0	0	0	0	0	0
0	0	0	0	0	0	0	0	0	0	0	0	0	0	0	0	0	0	0	0	0	0	0	0	0	0	0	0	0
0	0	0	0	0	0	0	0	0	0	0	0	0	0	0	0	0	0	0	0	0	0	0	0	0	0	0	0	0
0	0	0	0	0	0	0	0	0	0	0	0	0	0	0	0	0	0	0	0	0	0	0	0	0	0	0	0	0
0	0	0	0	0	0	0	0	0	0	0	0	0	0	0	0	0	0	0	0	0	0	0	0	0	0	0	0	0
0	0	0	0	0	0	0	0	0	0	0	0	0	0	0	0	0	0	0	0	0	0	0	0	0	0	0	0	0
0	0	0	0	0	0	0	0	0	0	0	0	0	0	0	0	0	0	0	0	0	0	0	0	0	0	0	0	0
0	0	0	0	0	0	0	0	0	0	0	0	0	0	0	0	0	0	0	0	0	0	0	0	0	0	0	0	0
0	0	0	0	0	0	0	0	0	0	0	0	0	0	0	0	0	0	0	0	0	0	0	0	0	0	0	0	0
0	0	0	0	0	0	0	0	0	0	0	0	0	0	0	0	0	0	0	0	0	0	0	0	0	0	0	0	0
0	0	0	0	0	0	0	0	0	0	0	0	0	0	0	0	0	0	0	0	0	0	0	0	0	0	0	0	0
0	0	0	0	0	0	0	0	0	0	0	0	0	0	0	0	0	0	0	0	0	0	0	0	0	0	0	0	0
0	0	0	0	0	0	0	0	0	0	0	0	0	0	0	0	0	0	0	0	0	0	0	0	0	0	0	0	0
0	0	0	0	0	0	0	0	0	0	0	0	0	0	0	0	0	0	0	0	0	0	0	0	0	0	0	0	0
0	0	0	0	0	0	0	0	0	0	0	0	1	0	0	0	0	1	0	1	0	1	1	0	0	2	1	0	8
0	0	0	0	0	0	0	0	0	0	0	0	0	0	0	2	1	2	2	0	1	0	1	0	1	0	1	2	13
0	0	0	0	0	0	0	0	0	0	0	0	1	0	0	1	1	5	2	0	1	1	1	0	0	1	0	0	14
0	0	0	0	0	0	0	0	0	0	0	0	0	0	0	1	0	1	1	3	0	1	0	0	1	0	0	2	10
0	0	0	0	0	0	0	0	0	0	0	0	0	0	1	1	0	0	1	1	0	1	0	0	0	0	0	3	8
0	0	0	0	0	0	0	0	0	0	0	0	0	0	0	0	0	1	0	0	1	1	1	1	0	1	0	0	6
0	0	0	0	0	0	0	0	0	0	0	0	0	0	0	4	0	0	1	0	1	1	2	2	0	0	1	0	12
0	0	0	0	0	0	0	0	0	0	0	0	0	0	1	1	1	1	0	0	2	0	0	2	1	0	0	0	9
0	0	0	0	0	0	0	0	0	0	0	0	0	0	0	3	0	0	0	0	1	0	0	0	0	0	1	0	5
0	0	0	0	0	0	0	0	0	0	0	0	0	0	0	3	0	0	0	0	1	0	0	0	0	0	1	0	5
0	0	0	0	0	0	0	0	0	0	0	0	0	0	2	1	0	0	1	1	0	1	0	0	0	0	0	0	6
0	0	0	0	0	0	0	0	0	0	0	0	0	0	0	0	0	1	1	0	1	0	0	0	0	0	1	1	5
0	0	0	0	0	0	0	0	0	0	0	0	0	0	0	0	0	0	0	0	0	0	0	0	0	0	0	0	0
0	0	0	0	0	0	0	0	0	0	0	0	0	0	0	0	0	0	0	0	0	0	0	0	0	0	0	0	0
0	0	0	0	0	0	0	0	0	0	0	0	0	0	0	0	0	0	0	0	0	0	0	0	0	0	0	0	0
0	0	0	0	0	0	0	0	0	0	0	0	0	0	0	0	0	0	0	0	0	0	0	0	0	0	0	0	0
0	0	0	0	0	0	0	0	0	0	0	0	0	0	0	0	0	0	0	0	0	0	0	0	0	0	0	0	0
0	0	0	0	0	0	0	0	0	0	0	0	0	0	0	0	0	0	0	0	0	0	0	0	0	0	0	0	0
0	0	0	0	0	0	0	0	0	0	0	0	0	0	0	0	0	0	0	0	0	0	0	0	0	0	0	0	0
0	0	0	0	0	0	0	0	0	0	0	0	0	0	0	0	0	0	0	0	0	0	0	0	0	0	0	0	0
0	0	0	0	0	0	0	0	0	0	0	0	0	0	0	0	0	0	0	0	0	0	0	0	0	0	0	0	0
0	0	0	0	0	0	0	0	0	0	0	0	0	0	0	0	0	0	0	0	0	0	0	0	0	0	0	0	0
0	0	0	0	0	0	0	0	0	0	0	0	0	0	0	0	0	0	0	0	0	0	0	0	0	0	0	0	0
0	0	0	0	0	0	0	0	0	0	0	0	0	0	0	0	0	0	0	0	0	0	0	0	0	0	0	0	0
0	0	0	0	0	0	0	0	0	0	0	0	0	0	0	1	0	2	0	1	1	2	0	1	0	0	1	2	11
0	0	0	0	0	0	0	0	0	0	0	0	0	1	0	2	1	2	0	1	1	1	0	0	1	0	1	0	11
0	0	0	0	0	0	0	1	0	0	0	0	0	0	0	0	0	0	1	0	2	1	0	0	0	1	1	0	7
0	0	0	0	0	0	0	0	0	0	0	0	0	1	0	1	2	1	3	0	0	1	0	0	0	0	0	1	10
0	0	0	0	0	0	0	0	0	0	0	0	0	0	0	0	0	0	0	2	0	1	0	2	2	0	0	0	7
0	0	0	0	0	0	0	0	0	1	1	0	0	1	0	0	0	0	0	1	0	0	1	1	0	0	0	0	6
0	0	0	0	0	0	0	0	0	0	0	0	0	0	0	1	0	1	0	1	2	0	0	0	0	0	0	1	6
0	0	0	0	0	0	0	0	0	0	0	0	0	0	0	0	0	1	3	1	2	0	1	1	0	1	0	0	10
0	0	0	0	1	0	1	0	0	0	0	0	0	0	0	0	0	0	0	0	1	0	0	0	0	0	1	0	4
0	0	0	0	0	0	0	0	0	0	0	0	0	0	0	0	1	0	1	0	1	0	0	0	0	0	1	0	4
0	0	0	0	0	0	0	0	0	0	0	0	0	0	0	0	0	2	1	0	0	1	0	1	0	0	0	0	5
0	0	0	0	0	0	0	0	0	1	0	0	0	0	0	0	1	1	1	1	1	0	0	1	0	0	0	0	7
0	0	0	0	0	0	0	0	0	0	0	0	0	0	0	0	0	0	0	0	0	0	0	0	0	0	0	0	0
0	0	0	0	0	0	0	0	0	0	0	0	0	0	0	0	0	0	0	0	0	0	0	0	0	0	0	0	0
0	0	0	0	0	0	0	0	0	0	0	0	0	0	0	0	0	0	0	0	0	0	0	0	0	0	0	0	0
0	0	0	0	0	0	0	0	0	0	0	0	0	0	0	0	0	0	0	0	0	0	0	0	0	0	0	0	0
0	0	0	0	0	0	0	0	0	0	0	0	0	0	0	0	0	0	0	0	0	0	0	0	0	0	0	0	0
0	0	0	0	0	0	0	0	0	0	0	0	0	0	0	0	0	0	0	0	0	0	0	0	0	0	0	0	0
0	0	0	0	0	0	0	0	0	0	0	0	0	0	0	0	0	0	0	0	0	0	0	0	0	0	0	0	0
0	0	0	0	0	0	0	0	0	0	0	0	0	0	0	0	0	0	0	0	0	0	0	0	0	0	0	0	0
0	0	0	0	0	0	0	0	0	0	0	0	0	0	0	0	0	0	0	0	0	0	0	0	0	0	0	0	0
0	0	0	0	0	0	0	0	0	0	0	0	0	0	0	0	0	0	0	0	0	0	0	0	0	0	0	0	0
0	0	0	0	0	0	0	0	0	0	0	0	0	0	0	0	0	0	0	0	0	0	0	0	0	0	0	0	0
0	0	0	0	0	0	0	0	0	0	0	0	0	0	0	0	0	0	0	0	0	0	0	0	0	0	0	0	0
0	0	0	0	0	0	0	0	0	0	0	0	0	0	0	0	0	0	0	0	0	0	0	0	0	0	0	0	0
0	0	0	0	0	0	0	0	0	0	0	0	0	0	0	0	0	0	0	0	0	0	0	0	0	0	0	0	0
0	0	0	0	0	0	0	0	0	0	0	0	0	0	0	0	0	0	0	0	0	0	0	0	0	0	0	0	0
0	0	0	0	0	0	0	0	0	0	0	0	0	0	0	0	0	0	0	0	0	0	0	0	0	0	0	0	0
0	0	0	0	0	0	0	0	0	0	0	0	0	0	0	0	0	0	0	0	0	0	0	0	0	0	0	0	0
0	0	0	0	0	0	0	0	0	0	0	0	0	0	0	0	0	0	0	0	0	0	0	0	0	0	0	0	0
0	0	0	0	0	0	0	0	0	0	0	0	0	0	0	0	0	0	0	0	0	0	0	0	0	0	0	0	0
0	0	0	0	0	0	0	0	0	0	0	0	0	0	0	0	0	0	0	0	0	0	0	0	0	0	0	0	0
0	0	0	0	0	0	0	0	0	0	0	0	0	0	0	0	0	0	0	0	0	0	0	0	0	0	0	0	0
0	0	0	0	0	0	0	0	0	0	0	0	0	0	0	0	0	0	0	0	0	0	0	0	0	0	0	0	0
0	0	0	0	0	0	0	0	0	0	0	0	0	0	0	0	0	0	0	0	0	0	0	0	0	0	0	0	0
0	0	0	0	0	0	0	0	0	0	0	0	0	0	0	0	0	0	0	0	0	0	0	0	0	0	0	0	0
0	0	0	0	0	0	0	0	0	0	0	0	0	0	0	0	0	0	0	0	0	0	0	0	0	0	0	0	0
0	0	0	0	0	0	0	0	0	0	0	0	0	0	0	0	0	0	0	0	0	0	0	0	0	0	0	0	0
0	0	0	0	0	0	0	0	0	0	0	0	0	0	0	0	0	0	0	0	0	0	0	0	0	0	0	0	0
0	0	0	0	0	0	0	0	0	0	0	0	0	0	0	0	0	0	0	0	0	0	0	0	0	0	0	0	0
0	0	0	0	0	0	0	0	0	0	0	0	0	0	0	0	0	0	0	0	0	0	0	0	0	0	0	0	0
0	0	0	0	0	0	0	0	0	0	0	0	0	0	0	0	0	0	0	0	0	0	0	0	0	0	0	0	0
0	0	0	0	0	0	0	0	0	0	0	0	0	0	0	0	0	0	0	0	0	0	0	0	0	0	0	0	0
0	0	0	0	0	0	0	0	0	0	0	0	0	0	0	0	0	0	0	0	0	0	0	0	0	0	0	0	0
0	0	0	0	0	0	0	0	0	0	0	0	0	0	0	0	0	0	0	0	0	0	0	0	0	0	0	0	0
0	0	0	0	0	0	0	0	0	0	0	0	0	0	0	0	0	0	0	0	0	0	0	0	0	0	0	0	0
0	0	0	0	0	0	0	0	0	0	0	0	0	0	0	0	0	0	0	0	0	0	0	0	0	0	0	0	0
0	0	0	0	0	0	0	0	0	0	0	0	0	0	0	0	0	0	0	0	0	0	0	0	0	0	0	0	0
0	0	0	0	0	0	0	0	0	0	0	0	0	0	0	0	0	0	0	0	0	0	0	0	0	0	0	0	0
0	0	0	0	0	0	0	0	0	0	0	0	0	0	0	0	0	0	0	0	0	0	0	0	0	0	0	0	0
0	0	0	0	0	0	0	0	0	0	0	0	0	0	0	0	0	0	0	0	0	0	0	0	0	0	0	0	0
0	0	0	0	0	0	0	0	0	0	0	0	0	0	0	0	0	0	0	0	0	0	0	0	0	0	0	0	0
0	0	0	0	0	0	0	0	0	0	0	0	0	0	0	0	0	0	0	0	0	0	0	0	0	0	0	0	0
0	0	0	0	0	0	0	0	0	0	0	0	0	0	0	0	0	0	0	0	0	0	0	0	0	0	0	0	0
0	0	0	0	0	0	0	0	0	0	0	0	0	0	0	0	0	0	0	0	0	0	0	0	0	0	0	0	0
0	0	0	0	0	0	0	0	0	0	0	0	0	0	0	0	0	0	0	0	0	0	0	0	0	0	0	0	0
0	0	0	0	0	0	0	0	0	0	0	0	0	0	0	0	0	0	0	0	0	0	0	0	0	0	0	0	0
0	0	0	0	0	0	0	0	0	0	0	0	0	0	0	0	0	0	0	0	0	0	0	0	0	0	0	0	0
0	0	0	0	0	0	0	0	0	0	0	0	0	0	0	0	0	0	0	0	0	0	0	0	0	0	0	0	0
0	0	0	0	0	0	0	0	0	0	0	0	0	0	0	0	0	0	0	0	0	0	0	0	0	0	0	0	0
0	0	0	0	0	0	0	0	0	0	0	0	0	2	0	4	0	5	0	3	0	2	0	0	0	0	0	0	16
0	0	0	0	0	0	0	0	0	0	0	0	1	3	1	2	1	6	0	1	1	1	1	2	1	0	0	0	21
0	0	0	0	0	0	0	0	0	0	0	0	0	3	0	5	0	6	1	3	0	3	0	0	0	0	0	0	21
0	0	0	0	0	0	0	0	0	0	0	0	0	0	1	2	1	0	1	6	0	2	0	2	0	0	0	0	15
0	0	0	0	0	0	0	0	0	0	0	0	0	2	0	2	0	1	2	3	0	2	0	1	0	0	0	0	13
0	0	0	0	0	0	0	0	0	0	0	0	0	1	0	1	3	5	1	5	2	2	0	0	0	0	0	0	20
0	0	0	0	0	0	0	0	0	0	0	0	0	0	0	0	0	0	0	0	0	0	0	0	0	0	0	0	0
0	0	0	0	0	0	0	0	0	0	0	0	1	2	0	5	1	4	0	2	1	1	1	1	1	0	0	0	20
0	0	0	0	0	0	0	0	0	0	0	0	0	1	1	10	2	7	2	8	5	5	2	2	1	0	0	1	47
0	0	0	0	0	0	0	0	0	0	0	0	0	1	1	10	2	8	2	5	4	5	2	3	1	0	0	1	45
0	0	0	0	0	0	0	0	0	0	0	0	0	1	0	4	3	0	2	0	0	2	0	0	0	0	0	0	12
0	0	0	0	0	0	0	0	0	0	0	0	1	1	4	1	4	1	2	1	0	1	1	0	0	0	0	0	17
0	0	0	0	0	0	0	0	0	0	0	0	0	1	0	2	2	4	3	1	1	1	2	0	0	0	0	1	18
0	0	0	0	0	0	0	0	0	0	0	0	0	0	0	4	2	2	3	2	1	0	1	1	1	0	0	0	17
0	0	0	0	0	0	0	0	0	0	0	0	0	1	1	2	3	1	6	2	2	1	2	0	1	0	2	2	26
0	0	0	0	0	0	0	0	0	0	0	0	0	2	1	2	2	2	2	3	4	0	1	0	2	0	0	0	21
0	0	0	0	0	0	0	0	0	0	0	0	0	0	3	2	4	2	2	2	3	0	0	1	0	1	0	0	20
0	0	0	0	0	0	0	0	0	0	0	0	0	1	1	1	1	6	6	2	1	2	1	2	1	1	1	0	27
0	0	0	0	0	0	0	0	0	0	0	0	0	0	1	0	2	3	1	6	0	0	0	0	0	1	3	2	19
0	0	0	0	0	0	0	0	0	0	0	0	0	0	0	0	0	0	0	0	0	0	0	0	0	0	0	0	0
0	0	0	0	0	0	0	0	0	0	0	0	0	0	0	2	4	1	4	2	1	2	1	0	2	1	2	1	23
0	0	0	0	0	0	0	0	0	0	0	0	0	0	1	0	1	2	2	0	7	0	1	1	0	1	2	0	18
0	0	0	0	0	0	0	0	0	0	0	0	0	0	0	1	0	1	1	1	1	0	0	0	0	1	1	1	8
0	0	0	0	0	0	0	0	0	0	0	0	0	1	0	1	0	1	3	0	1	1	0	0	1	1	2	0	12
0	0	0	0	0	0	0	0	0	0	0	0	0	0	0	0	0	0	0	0	0	0	0	0	0	0	0	0	0
0	0	0	0	0	0	0	0	0	0	0	0	0	0	0	0	0	0	0	0	0	0	0	0	0	0	0	0	0
0	0	0	0	0	0	0	0	0	0	0	0	0	0	0	0	0	0	0	0	0	0	0	0	0	0	0	0	0
0	0	0	0	0	0	0	0	0	0	0	0	0	0	0	0	0	0	0	0	0	0	0	0	0	0	0	0	0
0	0	0	0	0	0	0	0	0	0	0	0	0	0	0	0	0	0	0	0	0	0	0	0	0	0	0	0	0
0	0	0	0	0	0	0	0	0	0	0	0	0	0	0	0	0	0	0	0	0	0	0	0	0	0	0	0	0
0	0	0	0	0	0	0	0	0	0	0	0	0	0	0	0	0	0	0	0	0	0	0	0	0	0	0	0	0
0	0	0	0	0	0	0	0	0	0	0	0	0	0	0	0	0	0	0	0	0	0	0	0	0	0	0	0	0
0	0	0	0	0	0	0	0	0	0	0	0	0	0	0	0	0	0	0	0	0	0	0	0	0	0	0	0	0
0	0	0	0	0	0	0	0	0	0	0	0	0	0	0	0	0	0	0	0	0	0	0	0	0	0	0	0	0
0	0	0	0	0	0	0	0	0	0	0	0	0	0	0	0	0	0	0	0	0	0	0	0	0	0	0	0	0
0	0	0	0	0	0	0	0	0	0	0	0	0	0	0	0	0	0	0	0	0	0	0	0	0	0	0	0	0
0	0	0	0	0	0	0	0	0	0	0	0	0	0	0	0	0	0	0	0	0	0	0	0	0	0	0	0	0
0	0	0	0	0	0	0	0	0	0	0	0	0	0	0	0	0	0	0	0	0	0	0	0	0	0	0	0	0
0	0	0	0	0	0	0	0	0	0	0	0	0	0	0	0	0	0	0	0	0	0	0	0	0	0	0	0	0
0	0	0	0	0	0	0	0	0	0	0	0	0	0	0	0	0	0	0	0	0	0	0	0	0	0	0	0	0
0	0	0	0	0	0	0	0	0	0	0	0	0	0	0	0	0	0	0	0	0	0	0	0	0	0	0	0	0
0	0	0	0	0	0	0	0	0	0	0	0	0	0	0	0	0	0	0	0	0	0	0	0	0	0	0	0	0
0	0	0	0	0	0	0	0	0	0	0	0	0	0	0	0	0	0	0	0	0	0	0	0	0	0	0	0	0
0	0	0	0	0	0	0	0	0	0	0	0	0	0	0	0	0	0	0	0	0	0	0	0	0	0	0	0	0
0	0	0	0	0	0	0	0	0	0	0	0	0	0	0	0	0	0	0	0	0	0	0	0	0	0	0	0	0
0	0	0	0	0	0	0	0	0	0	0	0	0	0	0	0	0	0	0	0	0	0	0	0	0	0	0	0	0
0	0	0	0	0	0	0	0	0	0	0	0	0	0	0	0	0	0	0	0	0	0	0	0	0	0	0	0	0
0	0	0	0	0	0	0	0	0	0	0	0	0	0	0	0	0	0	0	0	0	0	0	0	0	0	0	0	0
0	0	0	0	0	0	0	0	0	0	0	0	0	0	0	0	0	0	0	0	0	0	0	0	0	0	0	0	0
0	0	0	0	0	0	0	0	0	0	0	0	0	0	0	0	0	0	0	0	0	0	0	0	0	0	0	0	0
0	0	0	0	0	0	0	0	0	0	0	0	0	0	0	0	0	0	0	0	0	0	0	0	0	0	0	0	0
0	0	0	0	0	0	0	0	0	0	0	0	0	0	0	0	0	0	0	0	0	0	0	0	0	0	0	0	0
0	0	0	0	0	0	0	0	0	0	0	0	0	0	0	0	0	0	0	0	0	0	0	0	0	0	0	0	0
0	0	0	0	0	0	0	0	0	0	0	0	0	0	0	0	0	0	0	0	0	0	0	0	0	0	0	0	0
0	0	0	0	0	0	0	0	0	0	0	0	0	0	0	0	0	0	0	0	0	0	0	0	0	0	0	0	0
0	0	0	0	0	0	0	0	0	0	0	0	0	0	0	0	0	0	0	0	0	0	0	0	0	0	0	0	0
0	0	0	0	0	0	0	0	0	0	0	0	0	0	0	0	0	0	0	0	0	0	0	0	0	0	0	0	0
0	0	0	0	0	0	0	0	0	0	0	0	0	0	0	1	0	0	0	0	0	0	0	0	0	0	0	0	1
0	0	0	0	0	0	0	0	0	0	0	0	0	0	0	0	0	0	0	1	1	0	0	0	0	0	0	0	2
0	0	0	0	0	0	0	0	0	0	0	0	0	0	0	1	1	1	0	1	0	0	0	0	0	0	0	0	4
0	0	0	0	0	0	0	0	0	0	0	0	0	0	0	0	0	0	0	0	0	0	0	0	0	0	0	0	0
0	0	0	0	0	0	0	0	0	0	0	0	0	0	0	0	0	0	0	0	0	0	0	0	0	0	0	0	0
0	0	0	0	0	0	0	0	0	0	0	0	0	0	0	0	0	0	0	0	0	0	0	0	0	0	0	0	0
0	0	0	0	0	0	0	0	0	0	0	0	0	0	0	0	0	0	0	0	0	0	0	0	0	0	0	0	0
0	0	0	0	0	0	0	0	0	0	0	0	0	0	0	0	0	0	0	0	0	0	0	0	0	0	0	0	0
0	0	0	0	0	0	0	0	0	0	0	0	0	0	0	0	0	0	0	0	0	0	0	0	0	0	0	0	0
0	0	0	0	0	0	0	0	0	0	0	0	0	0	0	0	0	0	0	0	0	0	0	0	0	0	0	0	0
0	0	0	0	0	0	0	0	0	0	0	0	0	0	0	0	0	0	0	0	0	0	0	0	0	0	0	0	0
0	0	0	0	0	0	0	0	0	0	0	0	0	0	0	0	0	0	0	0	0	0	0	0	0	0	0	0	0
0	0	0	0	0	0	0	0	0	0	0	0	0	0	0	0	0	0	0	0	0	0	0	0	0	0	0	0	0
0	0	0	0	0	0	0	0	0	0	0	0	0	0	0	0	0	0	0	0	0	0	0	0	0	0	0	0	0
0	0	0	0	0	0	0	0	0	0	0	0	0	0	0	0	0	0	0	0	0	0	0	0	0	0	0	0	0
0	0	0	0	0	0	0	0	0	0	0	0	0	0	0	0	0	0	0	0	0	0	0	0	0	0	0	0	0
0	0	0	0	0	0	0	0	0	0	0	0	0	0	0	0	0	0	0	0	0	0	0	0	0	0	0	0	0
0	0	0	0	0	0	0	0	0	0	0	0	0	0	0	0	0	0	0	0	0	0	0	0	0	0	0	0	0
0	0	0	0	0	0	0	0	0	0	0	0	0	0	0	0	0	0	0	0	0	0	0	0	0	0	0	0	0
0	0	0	0	0	0	0	0	0	0	0	0	0	0	0	0	0	0	0	0	0	0	0	0	0	0	0	0	0
0	0	0	0	0	0	0	0	0	0	0	0	0	0	0	0	0	0	0	0	0	0	0	0	0	0	0	0	0
0	0	0	0	0	0	0	0	0	0	0	0	0	0	0	0	0	0	0	0	0	0	0	0	0	0	0	0	0
0	0	0	0	0	0	0	0	0	0	0	0	0	0	0	0	0	0	0	0	0	0	0	0	0	0	0	0	0
0	0	0	0	0	0	0	0	0	0	0	0	0	0	0	0	0	0	0	0	0	0	0	0	0	0	0	0	0
0	0	0	0	0	0	0	0	0	0	0	0	0	0	0	0	0	0	0	0	0	0	0	0	0	0	0	0	0
0	0	0	0	0	0	0	0	0	0	0	0	0	0	0	0	0	0	0	0	0	0	0	0	0	0	0	0	0
0	0	0	0	0	0	0	0	0	0	0	0	0	0	0	0	0	0	0	0	0	0	0	0	0	0	0	0	0
0	0	0	0	0	0	0	0	0	0	0	0	0	0	0	0	0	0	0	0	0	0	0	0	0	0	0	0	0
0	0	0	0	0	0	0	0	0	0	0	0	0	0	0	0	0	0	0	0	0	0	0	0	0	0	0	0	0
0	0	0	0	0	0	0	0	0	0	0	0	0	0	0	0	0	0	0	0	0	0	0	0	0	0	0	0	0
0	0	0	0	0	0	0	0	0	0	0	0	0	0	0	0	0	0	0	0	0	0	0	0	0	0	0	0	0
0	0	0	0	0	0	0	0	0	0	0	0	0	0	0	0	0	0	0	0	0	0	0	0	0	0	0	0	0
0	0	0	0	0	0	0	0	0	0	0	0	0	0	0	0	0	0	0	0	0	0	0	0	0	0	0	0	0
0	0	0	0	0	0	0	0	0	0	0	0	0	0	0	0	0	0	0	0	0	0	0	0	0	0	0	0	0
0	0	0	0	0	0	0	0	0	0	0	0	0	0	0	0	0	0	0	0	0	0	0	0	0	0	0	0	0
0	0	0	0	0	0	0	0	0	0	0	0	0	0	0	0	0	0	0	0	0	0	0	0	0	0	0	0	0
0	0	0	0	0	0	0	0	0	0	0	0	0	0	0	0	0	0	0	0	0	0	0	0	0	0	0	0	0
0	0	0	0	0	0	0	0	0	0	0	0	0	0	0	0	0	0	0	0	0	0	0	0	0	0	0	0	0
0	0	0	0	0	0	0	0	0	0	0	0	0	0	0	0	0	0	0	0	0	0	0	0	0	0	0	0	0
0	0	0	0	0	0	0	0	0	0	0	0	0	0	0	0	0	0	0	0	0	0	0	0	0	0	0	0	0
0	0	0	0	0	0	0	0	0	0	0	0	0	0	0	0	0	0	0	0	0	0	0	0	0	0	0	0	0
0	0	0	0	0	0	0	0	0	0	0	0	0	0	0	0	0	0	0	0	0	0	0	0	0	0	0	0	0
0	0	0	0	0	0	0	0	0	0	0	0	0	0	0	0	0	0	0	0	0	0	0	0	0	0	0	0	0
0	0	0	0	0	0	0	0	0	0	0	0	0	0	0	0	0	0	0	0	0	0	0	0	0	0	0	0	0
0	0	0	0	0	0	0	0	0	0	0	0	0	0	0	0	0	0	0	0	0	0	0	0	0	0	0	0	0
0	0	0	0	0	0	0	0	0	0	0	0	0	0	0	0	0	0	0	0	0	0	0	0	0	0	0	0	0
0	0	0	0	0	0	0	0	0	0	0	0	0	0	0	0	0	0	0	0	0	0	0	0	0	0	0	0	0
0	0	0	0	0	0	0	0	0	0	0	0	0	0	0	0	0	0	0	0	0	0	0	0	0	0	0	0	0
0	0	0	0	0	0	0	0	0	0	0	0	0	0	0	0	0	0	0	0	0	0	0	0	0	0	0	0	0
0	0	0	0	0	0	0	0	0	0	0	0	0	0	0	0	0	0	0	0	0	0	0	0	0	0	0	0	0
0	0	0	0	0	0	0	0	0	0	0	0	0	0	0	0	0	0	0	0	0	0	0	0	0	0	0	0	0
0	0	0	0	0	0	0	0	0	0	0	0	0	0	0	0	0	0	0	0	0	0	0	0	0	0	0	0	0
0	0	0	0	0	0	0	0	0	0	0	0	0	0	0	0	0	0	0	0	0	0	0	0	0	0	0	0	0
0	0	0	0	0	0	0	0	0	0	0	0	0	0	0	0	0	0	0	0	0	0	0	0	0	0	0	0	0
0	0	0	0	0	0	0	0	0	0	0	0	0	0	0	0	0	0	0	0	0	0	0	0	0	0	0	0	0
0	0	0	0	0	0	0	0	0	0	0	0	0	0	0	0	0	0	0	0	0	0	0	0	0	0	0	0	0
0	0	0	0	0	0	0	0	0	0	0	0	0	0	0	0	0	0	0	0	0	0	0	0	0	0	0	0	0
0	0	0	0	0	0	0	0	0	0	0	0	0	0	0	0	0	0	0	0	0	0	0	0	0	0	0	0	0
0	0	0	0	0	0	0	0	0	0	0	0	0	0	0	0	0	0	0	0	0	0	0	0	0	0	0	0	0
0	0	0	0	0	0	0	0	0	0	0	0	0	0	0	0	0	0	0	0	0	0	0	0	0	0	0	0	0
0	0	0	0	0	0	0	0	0	0	0	0	0	0	0	0	0	0	0	0	0	0	0	0	0	0	0	0	0
0	0	0	0	0	0	0	0	0	0	0	0	0	0	0	0	0	0	0	0	0	0	0	0	0	0	0	0	0
0	0	0	0	0	0	0	0	0	0	0	0	0	0	0	0	0	0	0	0	0	0	0	0	0	0	0	0	0
0	0	0	0	0	0	0	0	0	0	0	0	0	0	0	0	0	0	0	0	0	0	0	0	0	0	0	0	0
0	0	0	0	0	0	0	0	0	0	0	0	0	0	0	0	0	0	0	0	0	0	0	0	0	0	0	0	0
0	0	0	0	0	0	0	0	0	0	0	0	0	0	0	0	0	0	0	0	0	0	0	0	0	0	0	0	0
0	0	0	0	0	0	0	0	0	0	0	0	0	0	0	0	0	0	0	0	0	0	0	0	0	0	0	0	0
0	0	0	0	0	0	0	0	0	0	0	0	0	0	0	0	0	0	0	0	0	0	0	0	0	0	0	0	0
0	0	0	0	0	0	0	0	0	0	0	0	0	0	0	0	0	0	0	0	0	0	0	0	0	0	0	0	0
0	0	0	0	0	0	0	0	0	0	0	0	0	0	0	0	0	0	0	0	0	0	0	0	0	0	0	0	0
0	0	0	0	0	0	0	0	0	0	0	0	0	0	0	0	0	0	0	0	0	0	0	0	0	0	0	0	0
0	0	0	0	0	0	0	0	0	0	0	0	0	0	0	0	0	0	0	0	0	0	0	0	0	0	0	0	0
0	0	0	0	0	0	0	0	0	0	0	0	0	0	0	0	0	0	0	0	0	0	0	0	0	0	0	0	0
0	0	0	0	0	0	0	0	0	0	0	0	0	0	0	0	0	0	0	0	0	0	0	0	0	0	0	0	0
0	0	0	0	0	0	0	0	0	0	0	0	0	0	0	0	0	0	0	0	0	0	0	0	0	0	0	0	0
0	0	0	0	0	0	0	0	0	0	0	0	0	0	0	0	0	0	0	0	0	0	0	0	0	0	0	0	0
0	0	0	0	0	0	0	0	0	0	0	0	0	0	0	0	0	0	0	0	0	0	0	0	0	0	0	0	0
0	0	0	0	0	0	0	0	0	0	0	0	0	0	0	0	0	0	0	0	0	0	0	0	0	0	0	0	0
0	0	0	0	0	0	0	0	0	0	0	0	0	0	0	0	0	0	0	0	0	0	0	0	0	0	0	0	0
0	0	0	0	0	0	0	0	0	0	0	0	0	0	0	0	0	0	0	0	0	0	0	0	0	0	0	0	0
0	0	0	0	0	0	0	0	0	0	0	0	0	0	0	0	0	1	0	0	0	0	0	0	0	0	0	0	1
0	0	0	0	0	0	0	0	0	0	0	0	0	0	0	0	0	0	0	0	0	0	0	0	0	0	0	0	0
0	0	0	0	0	0	0	0	0	0	0	0	0	0	0	0	0	0	0	0	0	0	0	0	0	0	0	0	0
0	0	0	0	0	0	0	0	0	0	0	0	0	0	0	0	0	0	0	0	0	0	0	0	0	0	0	0	0
0	0	0	0	0	0	0	0	0	0	0	0	0	0	0	0	0	0	0	0	0	0	0	0	0	0	0	0	0
0	0	0	0	0	0	0	0	0	0	0	0	0	0	0	0	0	0	0	0	0	0	0	0	0	0	0	0	0
0	0	0	0	0	0	0	0	0	0	0	0	0	0	0	0	0	0	0	0	0	0	0	0	0	0	0	0	0
0	0	0	0	0	0	0	0	0	0	0	0	0	0	0	0	0	0	0	0	0	0	0	0	0	0	0	0	0
0	0	0	0	0	0	0	0	0	0	0	0	0	0	0	0	0	0	0	0	0	0	0	0	0	0	0	0	0
0	0	0	0	0	0	0	0	0	0	0	0	0	0	0	0	0	0	0	0	0	0	0	0	0	0	0	0	0
0	0	0	0	0	0	0	0	0	0	0	0	0	0	0	0	0	0	0	0	0	0	0	0	0	0	0	0	0
0	0	0	0	0	0	0	0	0	0	0	0	0	0	0	0	0	0	0	0	0	0	0	0	0	0	0	0	0
0	0	0	0	0	0	0	0	0	0	0	0	0	0	0	0	0	0	0	0	0	0	0	0	0	0	0	0	0
0	0	0	0	0	0	0	0	0	0	0	0	0	0	0	0	0	0	0	0	0	0	0	0	0	0	0	0	0
0	0	0	0	0	0	0	0	0	0	0	0	0	0	0	0	0	0	0	0	0	0	0	0	0	0	0	0	0
0	0	0	0	0	0	0	0	0	0	0	0	0	0	0	0	0	0	0	0	0	0	0	0	0	0	0	0	0
0	0	0	0	0	0	0	0	0	0	0	0	0	0	0	0	0	0	0	0	0	0	0	0	0	0	0	0	0
0	0	0	0	0	0	0	0	0	0	0	0	0	0	0	0	0	0	0	0	0	0	0	0	0	0	0	0	0
0	0	0	0	0	0	0	0	0	0	0	0	0	0	0	0	0	0	0	0	0	0	0	0	0	0	0	0	0
0	0	0	0	0	0	0	0	0	0	0	0	0	0	1	2	1	3	0	2	2	2	0	2	0	1	1	2	19
0	0	0	0	0	1	0	0	0	0	0	0	0	1	0	3	1	1	2	0	1	3	0	1	1	0	2	1	18
0	0	0	0	0	0	0	0	0	0	0	0	0	2	0	2	0	3	0	1	3	1	0	0	1	0	1	1	15
0	0	0	0	0	0	0	0	0	0	0	0	0	0	0	2	1	1	0	1	1	2	1	3	2	1	1	0	16
0	0	0	0	0	0	0	0	0	0	0	0	0	1	1	2	0	1	0	0	0	0	1	0	3	1	0	0	10
0	0	0	0	0	0	0	0	0	0	0	0	0	1	0	1	0	1	2	1	1	0	1	0	0	1	0	0	9
0	0	0	0	0	0	0	0	0	0	0	0	0	0	1	4	2	4	1	0	1	1	2	0	2	0	0	2	20
0	0	0	0	0	0	0	0	0	0	0	0	0	0	0	0	2	1	1	1	2	1	0	3	0	0	2	1	14
0	0	0	0	0	0	0	0	0	0	0	0	0	0	0	2	2	1	0	3	5	2	1	3	0	0	2	0	21
0	0	0	0	0	0	0	0	0	0	0	0	0	0	0	2	2	1	0	3	5	2	1	3	0	0	2	0	21
0	0	0	0	0	0	0	0	0	0	0	0	0	0	0	1	0	3	1	2	2	1	0	1	1	0	1	2	15
0	0	0	0	0	0	0	0	0	0	0	0	0	0	0	0	2	0	1	2	1	1	0	1	2	0	0	2	12
0	0	0	0	0	0	0	0	0	0	0	0	0	0	0	0	0	0	0	0	0	0	0	0	0	0	0	0	0
[truncated: 24,467 more rows]

## Sheet: Initiated
<= 2 months, Male	<= 2 months, Female	3 - 12 months, Male	3 - 12 months, Female	13 - 24 months, Male	13 - 24 months, Female	Male, 25 - 59 months	Female, 25 - 59 months	5 - 9 Years, Male	5 - 9 Years, Female	Male, 10 - 14 Years	Female, 10 - 14 Years	15 - 19 Years, Male	15 - 19 Years, Female	20 - 24 Years, Male	20 - 24 Years, Female	25 - 29 Years, Male	25 - 29 Years, Female	Male, 30 - 34 Years	Female, 30 - 34 Years	Male, 35 - 39 Years	Female, 35 - 39 Years	Male, 40 - 44 Years	Female, 40 - 44 Years	Male, 45 - 49 Years	Female, 45 - 49 Years	50 Years +, Male	50 Years +, Female	Total
[truncated: 25,032 more rows]
